# Supplementary material for: Synthesis, crystal structure and thermal properties of catena-poly[[bis­(4-methyl­pyridine)­nickel(II)]-di-μ-thio­cyanato], which shows an alternating all-trans and cis–cis–trans-coordination of the NiS2Np2Nt2 octa­hedra (p = 4-methyl­pyridine, t = thio­cyanate)
Source: Acta Crystallogr E Crystallogr Commun. 2024 Jun 21;80(Pt 7):771–6. doi: 10.1107/S2056989024005887 (PMC11223700; doi:10.1107/S2056989024005887)
Supplement: Supplementary file 1 [file e-80-00771-sup1.cif]

##############################################################################
#                                                                            #
# This CIF contains the data in a paper accepted for publication in          #
# Acta Crystallographica Section E. It conforms to the requirements of       #
# Notes for Authors for Acta Crystallographica Section E, and has been       #
# peer reviewed under the auspices of the IUCr Commission on Journals.       #
#                                                                            #
# Full details of the Crystallographic Information File format               #
# are given in the paper "The Crystallographic Information File (CIF):       #
# a New Standard Archive File for Crystallography" by S. R. Hall, F. H.      #
# Allen and I. D. Brown [Acta Cryst. (1991), A47, 655-685].                  #
#                                                                            #
# The current version of the core CIF dictionary is obtainable from          #
# ftp://ftp.iucr.org/pub/cif_core.dic.                                       #
#                                                                            #
# Software is freely available for graphical display of the structure(s)     #
# in this CIF. For information consult the CIF software page                 #
# http://www.iucr.org/resources/cif/software.                                #
#                                                                            #
# This file may be used for bona fide research purposes within the           #
# scientific community so long as proper attribution is given to the journal # 
# article from which it was obtained.                                        #
#                                                                            #
##############################################################################
data_I
_audit_creation_method
;
Olex2 1.3-ac4
(compiled 2020.03.28 svn.rd84adfe8 for Rigaku Oxford Diffraction, GUI svn.r6032)
;
_journal_date_recd_electronic     2024-06-05
_journal_date_accepted     2024-06-17
_journal_name_full     'Acta Crystallographica, Section E'
_journal_year     2024
_journal_volume     80
_journal_issue      1
_journal_page_first     0
_journal_page_last     0
_journal_paper_category     GM
_journal_paper_doi     10.1107/S2056989024005887
_journal_coeditor_code     HB8101
_publ_contact_author_name     'Christian N\"ather'
_publ_contact_author_address
;
Institut f\"ur Anorganische Chemie
Universit\"at Kiel
Max-Eyth.-Str. 2
24118 Kiel
Germany
;
_publ_contact_author_email     'cnaether@ac.uni-kiel.de'
_publ_contact_author_fax     ?
_publ_contact_author_phone     ?
_publ_section_title
;
Synthesis, crystal structure and thermal properties of
<i>catena</i>-poly[[bis(4-methylpyridine)nickel(II)]-di-\m-thiocyanato], which
shows an alternating all-<i>trans</i> and
<i>cis--cis</i>--<i>trans</i>-coordination of the NiS~2~N^p^~2~N^t^~2~
octahedra (p = 4-methylpyridine, t = thiocyanate)
;
loop_
    _publ_author_name
    _publ_author_footnote
    _publ_author_address
    'N\"ather, Christian' .
;
Institut f\"ur Anorganische Chemie
Universit\"at Kiel
Max-Eyth.-Str. 2
24118 Kiel
Germany
;
    'Mangelsen, Sebastian' .
;
Institut f\"ur Anorganische Chemie
Universit\"at Kiel
Max-Eyth.-Str. 2
24118 Kiel
Germany
;
_publ_section_synopsis
;
In the crystal structure of the title compound, Ni(NCS)~2~(C~6~H~7~N)~2~
(C~6~H~7~N = 4-methylpyridine), the Ni^II^ cations are in an octahedral
coordination and are linked by pairs of anionic ligands into corrugated
chains in which the cations show alternating all-<i>trans</i> and
<i>cis</i>--<i>cis</i>--<i>trans</i> coordination geometries. Upon heating,
the title compound transforms into Ni(NCS)~2~(C~6~H~7~N), which is isotypic to
its Cd analog as proven by a Rietveld refinement.
;
_chemical_name_systematic
;\
<i>catena</i>-Poly[[bis(4-methylpyridine-\k<i>N</i>)nickel(II)]-\
di-\m-thiocyanato-\k^2^<i>N</i>:<i>S</i>;\k^2^<i>S</i>:<i>N</i>]
;
_chemical_name_common     ?
_chemical_formula_moiety     'C14 H14 N4 Ni S2'
_chemical_formula_sum     'C14 H14 N4 Ni S2'
_chemical_formula_iupac     '[Ni (N C S)2 (C6 H7 N)2]'
_chemical_formula_weight     361.12
_chemical_melting_point     ?
_space_group_crystal_system     monoclinic
_space_group_name_H-M_alt     'C 1 2/c 1'
_space_group_name_Hall     '-C 2yc'
loop_
    _space_group_symop_operation_xyz
    'x, y, z'
    '-x, y, -z+1/2'
    'x+1/2, y+1/2, z'
    '-x+1/2, y+1/2, -z+1/2'
    '-x, -y, -z'
    'x, -y, z-1/2'
    '-x+1/2, -y+1/2, -z'
    'x+1/2, -y+1/2, z-1/2'
_cell_length_a     20.0352(12)
_cell_length_b     9.1536(5)
_cell_length_c     19.2268(12)
_cell_angle_alpha     90
_cell_angle_beta     116.783(6)
_cell_angle_gamma     90
_cell_volume     3147.8(4)
_cell_formula_units_Z     8
_cell_measurement_reflns_used     7998
_cell_measurement_theta_min     2.37
_cell_measurement_theta_max     28.0
_cell_measurement_temperature     220(2)
_exptl_crystal_description     block
_exptl_crystal_colour     green
_exptl_crystal_size_max     0.16
_exptl_crystal_size_mid     0.12
_exptl_crystal_size_min     0.08
_exptl_crystal_density_diffrn     1.524
_exptl_crystal_density_meas     ?
_exptl_crystal_density_method     'not measured'
_exptl_crystal_F_000     1488
_exptl_absorpt_coefficient_mu     1.495
_exptl_absorpt_correction_type     numerical
_exptl_absorpt_process_details
;
(X-Red and X-Shape; Stoe, 2008)
;
_exptl_absorpt_correction_T_min     0.6910
_exptl_absorpt_correction_T_max     0.8636
_exptl_special_details     ?
_diffrn_ambient_temperature     220.15
_diffrn_source     ?
_diffrn_radiation_type     MoK\a
_diffrn_radiation_wavelength     0.71073
_diffrn_measurement_device_type     'Stoe IPDS-2'
_diffrn_measurement_method     'Omega scans'
_diffrn_detector_area_resol_mean     ?
_diffrn_reflns_number     15838
_diffrn_reflns_av_R_equivalents     0.0346
_diffrn_reflns_av_unetI/netI     0.0251
_diffrn_reflns_theta_min     2.373
_diffrn_reflns_theta_max     27.996
_diffrn_reflns_theta_full     25.242
_diffrn_measured_fraction_theta_max     0.998
_diffrn_measured_fraction_theta_full     0.999
_diffrn_reflns_limit_h_min     -26
_diffrn_reflns_limit_h_max     26
_diffrn_reflns_limit_k_min     -12
_diffrn_reflns_limit_k_max     12
_diffrn_reflns_limit_l_min     -25
_diffrn_reflns_limit_l_max     25
_refine_special_details     ?
_reflns_number_total     3805
_reflns_number_gt     3113
_reflns_threshold_expression     'I > 2\s(I)'
_refine_ls_structure_factor_coef     Fsqd
_refine_ls_matrix_type     full
_refine_ls_R_factor_all     0.0453
_refine_ls_R_factor_gt     0.0344
_refine_ls_wR_factor_gt     0.0865
_refine_ls_wR_factor_ref     0.0913
_refine_ls_goodness_of_fit_ref     1.028
_refine_ls_restrained_S_all     1.028
_refine_ls_number_reflns     3805
_refine_ls_number_parameters     195
_refine_ls_number_restraints     0
_refine_ls_hydrogen_treatment     constr
_refine_ls_weighting_scheme     calc
_refine_ls_weighting_details
              'w=1/[\s^2^(Fo^2^)+(0.0616P)^2^+0.1916P] where P=(Fo^2^+2Fc^2^)/3'
_atom_sites_solution_hydrogens     geom
_atom_sites_solution_primary     ?
_atom_sites_solution_secondary     ?
_refine_ls_shift/su_max     0.001
_refine_ls_shift/su_mean     0.000
_refine_diff_density_max     0.480
_refine_diff_density_min     -0.468
_refine_ls_extinction_method
;
<i>SHELXL2016/6</i> (Sheldrick, 2015b)
;
_refine_ls_extinction_coef     0.0034(3)
_refine_ls_extinction_expression
                                  'Fc^*^=kFc[1+0.001xFc^2^\l^3^/sin(2\q)]^-1/4^'
loop_
    _atom_type_symbol
    _atom_type_description
    _atom_type_scat_dispersion_real
    _atom_type_scat_dispersion_imag
    _atom_type_scat_source
    'C' 'C' 0.0033 0.0016
                         'International Tables Vol C Tables 4.2.6.8 and 6.1.1.4'
    'H' 'H' 0.0000 0.0000
                         'International Tables Vol C Tables 4.2.6.8 and 6.1.1.4'
    'N' 'N' 0.0061 0.0033
                         'International Tables Vol C Tables 4.2.6.8 and 6.1.1.4'
    'Ni' 'Ni' 0.3393 1.1124
                         'International Tables Vol C Tables 4.2.6.8 and 6.1.1.4'
    'S' 'S' 0.1246 0.1234
                         'International Tables Vol C Tables 4.2.6.8 and 6.1.1.4'
_computing_data_collection
;
X-AREA (Stoe, 2008)
;
_computing_cell_refinement
;
X-AREA (Stoe, 2008)
;
_computing_data_reduction
;
X-AREA (Stoe, 2008)
;
_computing_structure_solution
;
<i>SHELXT2014/4</i> (Sheldrick, 2015a)
;
_computing_structure_refinement
;
<i>SHELXL2016/6</i> (Sheldrick, 2015b)
;
_computing_molecular_graphics
;
DIAMOND (Brandenburg & Putz, 1999) and XP in SHELXTL-PC (Sheldrick,
2008)
;
_computing_publication_material
;
Publcif (Westrip, 2010)
;
loop_
    _atom_site_type_symbol
    _atom_site_label
    _atom_site_fract_x
    _atom_site_fract_y
    _atom_site_fract_z
    _atom_site_U_iso_or_equiv
    _atom_site_adp_type
    _atom_site_calc_flag
    _atom_site_occupancy
    _atom_site_disorder_assembly
    _atom_site_disorder_group
    Ni Ni1 0.500000 0.49095(4) 0.250000 0.02030(11) Uani d 1 . .
    Ni Ni2 0.750000 0.250000 0.500000 0.02012(11) Uani d 1 . .
    S S1 0.66327(3) 0.42321(6) 0.52157(3) 0.02554(14) Uani d 1 . .
    C C1 0.60061(10) 0.4565(2) 0.43118(11) 0.0199(4) Uani d 1 . .
    N N1 0.55720(9) 0.4797(2) 0.36824(10) 0.0240(4) Uani d 1 . .
    S S2 0.58017(3) 0.29192(7) 0.23054(3) 0.03120(15) Uani d 1 . .
    C C2 0.64768(11) 0.2743(2) 0.31946(11) 0.0213(4) Uani d 1 . .
    N N2 0.69454(10) 0.2631(2) 0.38228(10) 0.0256(4) Uani d 1 . .
    N N11 0.57268(9) 0.6535(2) 0.24781(9) 0.0230(3) Uani d 1 . .
    C C11 0.59509(11) 0.6616(2) 0.19194(11) 0.0260(4) Uani d 1 . .
    H H11 0.576619 0.592325 0.151505 0.031 Uiso calc 1 . .
    C C12 0.64407(12) 0.7668(2) 0.19100(12) 0.0271(4) Uani d 1 . .
    H H12 0.657378 0.769083 0.149963 0.033 Uiso calc 1 . .
    C C13 0.67375(11) 0.8695(2) 0.25052(12) 0.0264(4) Uani d 1 . .
    C C14 0.64970(13) 0.8611(3) 0.30801(13) 0.0332(5) Uani d 1 . .
    H H14 0.667379 0.928794 0.349211 0.040 Uiso calc 1 . .
    C C15 0.60000(13) 0.7538(3) 0.30461(13) 0.0308(5) Uani d 1 . .
    H H15 0.584526 0.750894 0.344048 0.037 Uiso calc 1 . .
    C C16 0.72901(14) 0.9821(3) 0.25378(16) 0.0391(6) Uani d 1 . .
    H H16A 0.758663 0.943774 0.229594 0.059 Uiso calc 1 . .
    H H16B 0.761580 1.006536 0.307691 0.059 Uiso calc 1 . .
    H H16C 0.702696 1.069001 0.226168 0.059 Uiso calc 1 . .
    N N21 0.68081(9) 0.0707(2) 0.49738(10) 0.0246(4) Uani d 1 . .
    C C21 0.70854(12) -0.0404(3) 0.54745(13) 0.0313(5) Uani d 1 . .
    H H21 0.760343 -0.043195 0.579938 0.038 Uiso calc 1 . .
    C C22 0.66472(13) -0.1516(3) 0.55383(13) 0.0343(5) Uani d 1 . .
    H H22 0.686953 -0.227367 0.590015 0.041 Uiso calc 1 . .
    C C23 0.58782(12) -0.1514(3) 0.50670(13) 0.0286(4) Uani d 1 . .
    C C24 0.55988(12) -0.0385(3) 0.45291(13) 0.0298(5) Uani d 1 . .
    H H24 0.508574 -0.034966 0.418356 0.036 Uiso calc 1 . .
    C C25 0.60707(11) 0.0684(3) 0.44994(12) 0.0277(4) Uani d 1 . .
    H H25 0.586557 0.143308 0.412862 0.033 Uiso calc 1 . .
    C C26 0.53820(14) -0.2658(3) 0.51501(16) 0.0367(5) Uani d 1 . .
    H H26A 0.548385 -0.359533 0.498245 0.055 Uiso calc 1 . .
    H H26B 0.486273 -0.239712 0.483032 0.055 Uiso calc 1 . .
    H H26C 0.547883 -0.272090 0.569101 0.055 Uiso calc 1 . .
loop_
    _atom_site_aniso_label
    _atom_site_aniso_U_11
    _atom_site_aniso_U_22
    _atom_site_aniso_U_33
    _atom_site_aniso_U_12
    _atom_site_aniso_U_13
    _atom_site_aniso_U_23
    Ni1 0.01658(17) 0.0244(2) 0.01412(17) 0.000 0.00174(13) 0.000
    Ni2 0.01671(17) 0.0250(2) 0.01461(17) 0.00380(13) 0.00348(13) 0.00186(12)
    S1 0.0231(2) 0.0337(3) 0.0144(2) 0.00884(19) 0.00373(17) 0.00084(18)
    C1 0.0179(8) 0.0198(9) 0.0215(9) 0.0000(7) 0.0084(7) -0.0027(7)
    N1 0.0205(7) 0.0295(10) 0.0168(8) 0.0044(6) 0.0039(6) 0.0002(6)
    S2 0.0295(3) 0.0368(3) 0.0162(2) 0.0087(2) 0.00049(19) -0.00435(19)
    C2 0.0220(8) 0.0213(10) 0.0218(9) 0.0017(7) 0.0109(7) -0.0009(7)
    N2 0.0235(8) 0.0316(10) 0.0179(8) 0.0068(7) 0.0060(6) 0.0016(6)
    N11 0.0201(7) 0.0262(9) 0.0215(7) -0.0024(6) 0.0084(6) -0.0045(6)
    C11 0.0241(9) 0.0308(11) 0.0211(9) -0.0018(8) 0.0085(7) -0.0070(8)
    C12 0.0280(9) 0.0313(11) 0.0254(10) -0.0007(8) 0.0149(8) -0.0028(8)
    C13 0.0229(9) 0.0270(11) 0.0296(10) -0.0005(8) 0.0121(8) -0.0025(8)
    C14 0.0373(11) 0.0352(13) 0.0303(10) -0.0109(10) 0.0182(9) -0.0137(9)
    C15 0.0354(11) 0.0333(12) 0.0284(10) -0.0082(9) 0.0187(9) -0.0121(8)
    C16 0.0417(13) 0.0357(14) 0.0477(15) -0.0113(10) 0.0272(12) -0.0077(10)
    N21 0.0210(7) 0.0274(10) 0.0236(8) 0.0025(6) 0.0084(6) 0.0006(6)
    C21 0.0234(9) 0.0334(12) 0.0304(11) 0.0012(9) 0.0062(8) 0.0051(9)
    C22 0.0353(11) 0.0305(12) 0.0308(11) 0.0021(9) 0.0091(9) 0.0054(9)
    C23 0.0318(10) 0.0273(11) 0.0308(10) -0.0014(8) 0.0177(8) -0.0071(8)
    C24 0.0224(9) 0.0336(12) 0.0316(11) 0.0018(8) 0.0105(8) -0.0036(9)
    C25 0.0232(9) 0.0317(12) 0.0261(10) 0.0037(8) 0.0094(8) 0.0006(8)
    C26 0.0397(12) 0.0333(13) 0.0450(13) -0.0061(10) 0.0260(11) -0.0074(10)
_geom_special_details
;
 All esds (except the esd in the dihedral angle between two l.s. planes)
 are estimated using the full covariance matrix.  The cell esds are taken
 into account individually in the estimation of esds in distances, angles
 and torsion angles; correlations between esds in cell parameters are only
 used when they are defined by crystal symmetry.  An approximate (isotropic)
 treatment of cell esds is used for estimating esds involving l.s. planes.
;
loop_
    _geom_bond_atom_site_label_1
    _geom_bond_atom_site_label_2
    _geom_bond_site_symmetry_2
    _geom_bond_distance
    _geom_bond_publ_flag
    Ni1 N1 . 2.0358(17) y
    Ni1 N1 2_655 2.0358(17) n
    Ni1 S2 2_655 2.5653(6) n
    Ni1 S2 . 2.5653(6) y
    Ni1 N11 2_655 2.0955(17) n
    Ni1 N11 . 2.0956(18) y
    Ni2 S1 7_656 2.5208(5) n
    Ni2 S1 . 2.5208(5) y
    Ni2 N2 . 2.0261(17) y
    Ni2 N2 7_656 2.0262(17) n
    Ni2 N21 . 2.1345(18) y
    Ni2 N21 7_656 2.1345(18) n
    S1 C1 . 1.6501(19) ?
    C1 N1 . 1.148(3) ?
    S2 C2 . 1.6414(19) ?
    C2 N2 . 1.153(3) ?
    N11 C11 . 1.340(3) ?
    N11 C15 . 1.340(3) ?
    C11 H11 . 0.9400 ?
    C11 C12 . 1.381(3) ?
    C12 H12 . 0.9400 ?
    C12 C13 . 1.390(3) ?
    C13 C14 . 1.393(3) ?
    C13 C16 . 1.493(3) ?
    C14 H14 . 0.9400 ?
    C14 C15 . 1.379(3) ?
    C15 H15 . 0.9400 ?
    C16 H16A . 0.9700 ?
    C16 H16B . 0.9700 ?
    C16 H16C . 0.9700 ?
    N21 C21 . 1.337(3) ?
    N21 C25 . 1.342(3) ?
    C21 H21 . 0.9400 ?
    C21 C22 . 1.385(3) ?
    C22 H22 . 0.9400 ?
    C22 C23 . 1.392(3) ?
    C23 C24 . 1.389(3) ?
    C23 C26 . 1.501(3) ?
    C24 H24 . 0.9400 ?
    C24 C25 . 1.380(3) ?
    C25 H25 . 0.9400 ?
    C26 H26A . 0.9700 ?
    C26 H26B . 0.9700 ?
    C26 H26C . 0.9700 ?
loop_
    _geom_angle_atom_site_label_1
    _geom_angle_atom_site_label_2
    _geom_angle_atom_site_label_3
    _geom_angle_site_symmetry_1
    _geom_angle_site_symmetry_3
    _geom_angle
    _geom_angle_publ_flag
    N1 Ni1 N1 . 2_655 174.18(10) y
    N1 Ni1 S2 2_655 . 82.84(5) ?
    N1 Ni1 S2 . 2_655 82.84(5) ?
    N1 Ni1 S2 2_655 2_655 93.01(5) ?
    N1 Ni1 S2 . . 93.01(5) ?
    N1 Ni1 N11 . 2_655 93.45(7) ?
    N1 Ni1 N11 2_655 2_655 90.68(7) ?
    N1 Ni1 N11 . . 90.68(7) ?
    N1 Ni1 N11 2_655 . 93.45(7) ?
    S2 Ni1 S2 . 2_655 89.50(3) y
    N11 Ni1 S2 2_655 2_655 90.86(5) ?
    N11 Ni1 S2 . . 90.85(5) ?
    N11 Ni1 S2 2_655 . 173.52(5) ?
    N11 Ni1 S2 . 2_655 173.52(5) ?
    N11 Ni1 N11 . 2_655 89.52(9) y
    S1 Ni2 S1 . 7_656 180.0 y
    N2 Ni2 S1 . 7_656 85.71(5) ?
    N2 Ni2 S1 7_656 . 85.71(5) ?
    N2 Ni2 S1 . . 94.29(5) ?
    N2 Ni2 S1 7_656 7_656 94.29(5) ?
    N2 Ni2 N2 . 7_656 180.0 y
    N2 Ni2 N21 7_656 . 90.24(7) ?
    N2 Ni2 N21 . 7_656 90.23(7) ?
    N2 Ni2 N21 . . 89.76(7) ?
    N2 Ni2 N21 7_656 7_656 89.77(7) ?
    N21 Ni2 S1 7_656 7_656 89.95(5) ?
    N21 Ni2 S1 7_656 . 90.05(5) ?
    N21 Ni2 S1 . 7_656 90.05(5) ?
    N21 Ni2 S1 . . 89.95(5) ?
    N21 Ni2 N21 . 7_656 180.0 y
    C1 S1 Ni2 . . 101.33(7) ?
    N1 C1 S1 . . 179.8(2) ?
    C1 N1 Ni1 . . 164.70(17) ?
    C2 S2 Ni1 . . 101.18(7) ?
    N2 C2 S2 . . 179.1(2) ?
    C2 N2 Ni2 . . 162.45(17) ?
    C11 N11 Ni1 . . 122.82(14) ?
    C11 N11 C15 . . 117.01(18) ?
    C15 N11 Ni1 . . 120.16(14) ?
    N11 C11 H11 . . 118.5 ?
    N11 C11 C12 . . 123.06(19) ?
    C12 C11 H11 . . 118.5 ?
    C11 C12 H12 . . 119.9 ?
    C11 C12 C13 . . 120.2(2) ?
    C13 C12 H12 . . 119.9 ?
    C12 C13 C14 . . 116.3(2) ?
    C12 C13 C16 . . 122.4(2) ?
    C14 C13 C16 . . 121.3(2) ?
    C13 C14 H14 . . 119.9 ?
    C15 C14 C13 . . 120.1(2) ?
    C15 C14 H14 . . 119.9 ?
    N11 C15 C14 . . 123.2(2) ?
    N11 C15 H15 . . 118.4 ?
    C14 C15 H15 . . 118.4 ?
    C13 C16 H16A . . 109.5 ?
    C13 C16 H16B . . 109.5 ?
    C13 C16 H16C . . 109.5 ?
    H16A C16 H16B . . 109.5 ?
    H16A C16 H16C . . 109.5 ?
    H16B C16 H16C . . 109.5 ?
    C21 N21 Ni2 . . 120.87(14) ?
    C21 N21 C25 . . 116.78(19) ?
    C25 N21 Ni2 . . 122.18(15) ?
    N21 C21 H21 . . 118.4 ?
    N21 C21 C22 . . 123.25(19) ?
    C22 C21 H21 . . 118.4 ?
    C21 C22 H22 . . 120.0 ?
    C21 C22 C23 . . 120.1(2) ?
    C23 C22 H22 . . 120.0 ?
    C22 C23 C26 . . 121.4(2) ?
    C24 C23 C22 . . 116.3(2) ?
    C24 C23 C26 . . 122.3(2) ?
    C23 C24 H24 . . 119.8 ?
    C25 C24 C23 . . 120.31(19) ?
    C25 C24 H24 . . 119.8 ?
    N21 C25 C24 . . 123.2(2) ?
    N21 C25 H25 . . 118.4 ?
    C24 C25 H25 . . 118.4 ?
    C23 C26 H26A . . 109.5 ?
    C23 C26 H26B . . 109.5 ?
    C23 C26 H26C . . 109.5 ?
    H26A C26 H26B . . 109.5 ?
    H26A C26 H26C . . 109.5 ?
    H26B C26 H26C . . 109.5 ?
loop_
    _geom_torsion_atom_site_label_1
    _geom_torsion_atom_site_label_2
    _geom_torsion_atom_site_label_3
    _geom_torsion_atom_site_label_4
    _geom_torsion_site_symmetry_1
    _geom_torsion_site_symmetry_2
    _geom_torsion_site_symmetry_3
    _geom_torsion_site_symmetry_4
    _geom_torsion
    _geom_torsion_publ_flag
    Ni1 N11 C11 C12 . . . . -178.77(16) ?
    Ni1 N11 C15 C14 . . . . 178.07(19) ?
    Ni2 N21 C21 C22 . . . . 173.01(19) ?
    Ni2 N21 C25 C24 . . . . -172.91(17) ?
    N11 C11 C12 C13 . . . . 1.2(3) ?
    C11 N11 C15 C14 . . . . -0.8(3) ?
    C11 C12 C13 C14 . . . . -1.7(3) ?
    C11 C12 C13 C16 . . . . 177.7(2) ?
    C12 C13 C14 C15 . . . . 1.0(3) ?
    C13 C14 C15 N11 . . . . 0.2(4) ?
    C15 N11 C11 C12 . . . . 0.0(3) ?
    C16 C13 C14 C15 . . . . -178.4(2) ?
    N21 C21 C22 C23 . . . . 0.0(4) ?
    C21 N21 C25 C24 . . . . 2.4(3) ?
    C21 C22 C23 C24 . . . . 2.3(3) ?
    C21 C22 C23 C26 . . . . -176.7(2) ?
    C22 C23 C24 C25 . . . . -2.2(3) ?
    C23 C24 C25 N21 . . . . -0.1(4) ?
    C25 N21 C21 C22 . . . . -2.4(3) ?
    C26 C23 C24 C25 . . . . 176.8(2) ?
_shelx_space_group_comment
;
The symmetry employed for this shelxl refinement is uniquely defined
by the following loop, which should always be used as a source of
symmetry information in preference to the above space-group names.
They are only intended as comments.
;
_shelx_estimated_absorpt_T_min     ?
_shelx_estimated_absorpt_T_max     ?
_shelx_hkl_file
;
   4   0   0  621.12   14.28   0
  -4   0   0  638.55   16.03   0
  -6   0   0  147.52    8.75   0
   6   0   0  125.02    9.04   0
   8   0   0  128.70    9.37   0
  -8   0   0  132.78    9.32   0
   8   0   0  133.02    7.38   0
  10   0   0   19.09    8.46   0
  10   0   0   18.55    5.72   0
 -10   0   0    3.95    5.77   0
 -12   0   0 6011.09   24.49   0
  12   0   0 5619.87   23.63   0
  12   0   0 6122.90   24.79   0
 -14   0   0   19.62    7.14   0
  14   0   0   10.07    7.14   0
  14   0   0   30.69    6.76   0
  16   0   0   74.84    6.54   0
  16   0   0   58.70    9.37   0
 -16   0   0   70.60    6.62   0
  18   0   0    8.39    6.18   0
  18   0   0   27.82    8.11   0
 -18   0   0    2.24    8.31   0
  20   0   0  449.86    9.26   0
 -20   0   0  460.46    9.30   0
  20   0   0  454.21    9.35   0
  22   0   0   12.59    6.93   0
 -22   0   0    4.59    6.74   0
  22   0   0   15.56    9.97   0
  -1  -1   0 1342.18   26.45   0
   1   1   0 1371.61   27.16   0
  -3  -1   0 2198.34   23.94   0
   3  -1   0 2161.11   30.58   0
   3   1   0 2202.01   24.18   0
  -3   1   0 2190.58   30.33   0
  -3   1   0 2252.64   30.91   0
   3  -1   0 2282.44   30.91   0
  -5   1   0   27.57   11.32   0
  -5  -1   0   27.85    8.21   0
   5  -1   0   29.81   11.36   0
   5  -1   0   26.30    8.39   0
   5   1   0   25.21   11.48   0
   7   1   0  630.53   11.03   0
   7  -1   0  643.72   13.30   0
  -7   1   0  623.36   13.18   0
   7  -1   0  656.98   13.67   0
  -7  -1   0  616.38   10.89   0
  -9  -1   0   10.19    8.52   0
   9   1   0   11.39    6.16   0
   9  -1   0   12.90    5.99   0
  -9   1   0   10.30    5.94   0
   9  -1   0   18.69    6.29   0
 -11  -1   0  491.77   10.48   0
  11  -1   0  508.98   10.79   0
  11  -1   0  515.41   11.08   0
  11   1   0  501.30    8.89   0
  11   1   0  521.98   10.65   0
 -11   1   0  506.35   10.72   0
  13   1   0  712.84    9.59   0
 -13   1   0  766.42   12.11   0
  13  -1   0  745.78   11.69   0
 -13  -1   0  734.84   11.88   0
  13   1   0  700.46   12.18   0
  13  -1   0  780.39   12.17   0
  15   1   0   55.13    7.23   0
 -15   1   0   56.11    9.59   0
  15   1   0   62.18    7.03   0
  15  -1   0   57.29    9.57   0
  15  -1   0   67.04    9.93   0
 -15  -1   0   54.72    6.91   0
 -17   1   0   68.19    6.33   0
  17   1   0   67.83    6.54   0
  17   1   0   63.45    9.09   0
  17  -1   0   77.01    9.21   0
 -17  -1   0   81.73    6.43   0
  17  -1   0   67.30    6.56   0
  19   1   0  280.25    7.22   0
 -19   1   0  245.77    9.11   0
  19  -1   0  255.82    9.52   0
  19   1   0  257.84    7.23   0
  19  -1   0  246.93    9.07   0
 -19  -1   0  258.20    7.24   0
  21   1   0   12.09    7.01   0
 -21   1   0   16.41    6.98   0
  21   1   0   25.14    7.23   0
 -21  -1   0   30.64    6.85   0
  21  -1   0   17.44   10.28   0
  21  -1   0   15.45    6.99   0
 -23   1   0   24.43   10.57   0
  23  -1   0   42.73   11.32   0
  23  -1   0   52.16   10.86   0
  23   1   0   24.86    8.59   0
  23   1   0   31.03    7.19   0
 -23  -1   0   40.39    8.35   0
   0   2   0  249.06   15.89   0
   0  -2   0  251.71   15.60   0
  -2   2   0  530.04   21.75   0
  -2  -2   0  543.07   16.40   0
   2   2   0  557.54   16.19   0
   2  -2   0  524.39   22.83   0
   4  -2   0  846.72   20.17   0
  -4   2   0  870.16   20.13   0
  -4  -2   0  822.32   14.08   0
   4   2   0  864.90   16.40   0
   4  -2   0  833.89   20.13   0
  -6   2   0 2736.28   25.01   0
   6  -2   0 2752.01   25.37   0
   6  -2   0 2849.47   25.88   0
   6   2   0 2768.75   19.90   0
  -6  -2   0 2778.63   20.90   0
   8  -2   0    5.68    8.23   0
   8   2   0    0.90    6.07   0
  -8   2   0   -1.86    8.20   0
  -8  -2   0   -5.25    8.43   0
   8  -2   0    0.92    6.12   0
 -10   2   0  873.64   12.85   0
 -10  -2   0  883.67   10.71   0
  10  -2   0  893.12   13.47   0
  10  -2   0  911.94   13.19   0
  10   2   0  889.77   12.23   0
  12   2   0   66.53    8.29   0
 -12  -2   0   55.30    8.33   0
  12  -2   0   62.92    8.60   0
 -12   2   0   56.65    6.05   0
  12   2   0   68.13    6.08   0
  12  -2   0   63.13    6.14   0
 -14   2   0  269.89   10.70   0
 -14  -2   0  273.45   10.63   0
  14   2   0  302.93   11.00   0
  14  -2   0  277.44    8.81   0
  14   2   0  267.20   10.85   0
  14  -2   0  282.80   10.79   0
  16   2   0   14.29    6.45   0
 -16  -2   0   25.04    8.82   0
  16   2   0   30.65    8.75   0
  16  -2   0   31.50    6.20   0
  16  -2   0   29.81    9.08   0
 -16   2   0   21.16    6.19   0
  18  -2   0 2348.07   16.42   0
 -18  -2   0 2380.74   15.42   0
  18  -2   0 2343.31   16.79   0
  18   2   0 2344.54   15.84   0
 -18   2   0 2281.51   16.26   0
  18   2   0 2212.42   15.55   0
 -20  -2   0   12.52    9.89   0
  20   2   0    0.28    9.91   0
  20  -2   0   -5.36    9.87   0
 -20   2   0   -0.22    9.62   0
  20  -2   0    8.35    7.16   0
  20   2   0    6.52    9.95   0
 -22   2   0  108.31    7.48   0
 -22  -2   0   94.46   10.20   0
  22  -2   0   99.64    7.53   0
  22   2   0   89.96   10.27   0
  22  -2   0   93.00    7.91   0
  22   2   0  111.24    7.85   0
   1  -3   0  119.33   15.63   0
   1   3   0  117.81   12.47   0
  -1  -3   0  121.11   12.34   0
  -1   3   0  123.07   14.32   0
  -3  -3   0   53.75   10.64   0
   3   3   0   50.28   10.40   0
  -3   3   0   51.58   11.35   0
   3  -3   0   50.82   12.14   0
   5   3   0 1000.53   12.95   0
  -5   3   0  988.46   19.20   0
  -5  -3   0  984.37   12.94   0
   5  -3   0  986.97   20.38   0
   5  -3   0  985.68   19.29   0
   7  -3   0 2877.88   25.37   0
  -7  -3   0 2672.43   17.90   0
   7   3   0 2726.59   18.18   0
   7  -3   0 2871.49   25.35   0
   9   3   0   43.84    8.17   0
   9  -3   0   32.14    8.37   0
  -9  -3   0   24.04    8.37   0
   9  -3   0   26.92    8.60   0
 -11  -3   0  188.09    6.88   0
  11  -3   0  189.33    9.64   0
  11   3   0  175.94    8.96   0
  11  -3   0  191.55    7.39   0
 -11   3   0  174.72    7.30   0
  13   3   0   71.61    9.97   0
 -13  -3   0   56.35    9.99   0
  13   3   0   64.04    9.89   0
  13  -3   0   59.62    9.89   0
 -13   3   0   58.42    9.66   0
  13  -3   0   53.03    7.60   0
 -15  -3   0    6.57    8.88   0
 -15   3   0    2.00    8.64   0
  15   3   0   11.49    8.94   0
  15   3   0   -0.02    6.25   0
  15  -3   0   18.81    9.17   0
  15  -3   0   -5.67    8.95   0
  17   3   0  365.16    9.83   0
 -17  -3   0  360.89   10.00   0
 -17   3   0  335.67   10.00   0
  17  -3   0  353.16   10.22   0
  17   3   0  361.45    9.93   0
  17  -3   0  341.21    8.42   0
 -19   3   0  289.44    8.63   0
  19  -3   0  294.00   10.65   0
 -19  -3   0  313.69   11.21   0
  19  -3   0  284.03    8.85   0
  19   3   0  300.70   11.02   0
  19   3   0  265.08   10.28   0
  21   3   0   81.94   10.29   0
  21  -3   0   86.49    7.29   0
  21  -3   0   84.77    7.80   0
 -21  -3   0   79.37   10.20   0
  21   3   0  102.37   10.16   0
   0  -4   0 4761.16   35.69   0
   0   4   0 4914.44   37.32   0
  -2   4   0   51.84   10.58   0
   2   4   0   54.74    9.29   0
   2  -4   0   52.13   10.42   0
  -2  -4   0   59.64    9.44   0
   4  -4   0 3296.08   37.04   0
   4  -4   0 3279.21   38.33   0
  -4   4   0 3287.43   36.56   0
   4   4   0 3235.96   22.49   0
  -4  -4   0 3406.62   22.90   0
  -6   4   0  392.61   13.16   0
   6  -4   0  383.90   13.57   0
   6  -4   0  377.43   13.56   0
   6   4   0  370.64   10.44   0
  -6  -4   0  368.43    8.83   0
  -8  -4   0 1073.30   11.76   0
   8   4   0 1093.55   11.68   0
   8  -4   0 1166.67   17.48   0
   8  -4   0 1089.24   17.06   0
  10   4   0    9.69    7.96   0
 -10  -4   0   -5.41    8.17   0
  10  -4   0    6.10    8.33   0
  10  -4   0    6.12    5.68   0
 -12  -4   0  175.21    7.76   0
  12   4   0  161.38   10.27   0
  12  -4   0  158.57    8.16   0
  12  -4   0  153.06    8.40   0
  14  -4   0   47.35    9.53   0
 -14  -4   0   54.58    6.65   0
  14   4   0   54.55    6.63   0
  14   4   0   62.75    9.07   0
  14  -4   0   44.31    6.49   0
  16   4   0  693.67    9.34   0
  16  -4   0  704.11   12.14   0
  16  -4   0  676.32   10.59   0
  16   4   0  732.49   11.17   0
 -16  -4   0  723.47    9.37   0
  18  -4   0   28.06    8.46   0
  18   4   0   34.99    5.86   0
 -18  -4   0   36.34    5.89   0
  18   4   0   33.56    5.99   0
  18  -4   0   40.28    5.84   0
  20   4   0  428.11    8.95   0
 -20  -4   0  412.97    9.02   0
  20   4   0  447.14   11.56   0
  20  -4   0  398.07   12.54   0
  20  -4   0  425.26    9.72   0
 -22  -4   0   10.70    8.20   0
  22  -4   0    0.13   11.89   0
  22   4   0    2.06    8.34   0
  22  -4   0    0.62   11.36   0
  22   4   0    8.34   11.65   0
   1   5   0 1609.68   18.21   0
   1  -5   0 1579.47   21.99   0
  -1   5   0 1632.65   23.76   0
  -1  -5   0 1551.65   17.86   0
   3   5   0  569.32   12.34   0
  -3  -5   0  553.49   12.20   0
   3  -5   0  562.11   17.90   0
  -3   5   0  520.09   16.38   0
   5  -5   0    3.90   10.92   0
  -5   5   0    2.63    9.90   0
  -5  -5   0    0.63    5.95   0
   5  -5   0    1.00   10.61   0
   5   5   0    0.70    5.68   0
   7  -5   0   11.60    8.50   0
   7   5   0    7.54    5.84   0
  -7  -5   0    8.22    8.22   0
   7  -5   0   10.63    8.71   0
  -9  -5   0  192.35    8.17   0
   9  -5   0  199.49   12.11   0
   9  -5   0  202.17   12.30   0
   9   5   0  194.63    8.00   0
  11  -5   0  679.59   14.64   0
  11   5   0  656.03   12.22   0
  11  -5   0  646.35   12.19   0
 -11  -5   0  659.33   10.06   0
  13  -5   0   75.37    9.33   0
 -13  -5   0   64.62    6.77   0
  13  -5   0   70.30    9.59   0
  13   5   0   62.27    9.20   0
  15  -5   0  369.91    9.15   0
  15  -5   0  385.34   10.84   0
  15   5   0  373.50    7.92   0
 -15  -5   0  343.01    7.92   0
  15   5   0  368.57    7.80   0
 -17  -5   0   30.69    5.67   0
  17   5   0   26.77    5.73   0
  17   5   0   18.50    5.78   0
  17  -5   0   14.51    8.06   0
  17  -5   0   24.00    8.31   0
  19  -5   0    0.37    9.62   0
  19   5   0   -1.40    7.07   0
 -19  -5   0  -14.62    7.19   0
  19  -5   0   -6.34    9.68   0
  19   5   0    0.64    7.00   0
  21   5   0   81.34    8.73   0
 -21  -5   0   83.68    8.99   0
  21  -5   0   79.18    8.66   0
  21   5   0   97.58    8.93   0
  21  -5   0   80.87    8.99   0
   0  -6   0  293.01   11.33   0
   0   6   0  289.72   12.07   0
   2   6   0 1886.43   18.11   0
  -2   6   0 1971.34   26.01   0
   2  -6   0 1956.85   24.38   0
  -2  -6   0 1933.39   17.91   0
  -4   6   0   85.62   11.07   0
   4   6   0   86.79    8.92   0
  -4  -6   0   92.78    8.86   0
   4  -6   0   83.14   11.81   0
   6  -6   0    8.14   13.75   0
  -6  -6   0   -0.89    7.32   0
   6   6   0    5.55    5.65   0
  -6   6   0    5.10   11.98   0
   6  -6   0   11.73   11.83   0
  -8  -6   0   -8.34    6.94   0
   8  -6   0   -0.99   13.00   0
   8   6   0    1.72    6.88   0
   8  -6   0    1.36    9.94   0
 -10  -6   0  852.46   10.48   0
  10   6   0  811.00   10.49   0
  10  -6   0  821.28   16.72   0
  10  -6   0  796.75   17.07   0
  12  -6   0   -1.25    8.88   0
 -12  -6   0    3.91    6.27   0
  12  -6   0   -0.30   10.73   0
  12   6   0    5.23    8.76   0
  14   6   0  760.14    9.47   0
  14  -6   0  754.99   13.90   0
 -14  -6   0  768.99    9.65   0
  14  -6   0  758.70   13.60   0
  14   6   0  791.46    9.75   0
  16   6   0    5.01    7.08   0
  16  -6   0    6.57    8.83   0
  16   6   0   15.87    8.03   0
  16  -6   0    7.51    8.26   0
 -16  -6   0   14.94    7.07   0
  18   6   0  139.94   10.38   0
  18  -6   0  142.70   10.55   0
  18   6   0  150.77   10.52   0
 -18  -6   0  167.15   10.53   0
  18  -6   0  141.73   10.36   0
 -20  -6   0   13.84   10.84   0
  20   6   0    2.74    8.30   0
  20  -6   0   25.35   10.95   0
  20  -6   0    8.68    7.93   0
  20   6   0    9.94   11.91   0
   1  -7   0    6.78   10.14   0
   1   7   0    7.84   10.81   0
  -1  -7   0    3.10   10.39   0
  -1   7   0    8.84   11.14   0
   3  -7   0  968.41   21.24   0
   3   7   0  968.62   15.31   0
  -3   7   0  917.93   19.89   0
  -3  -7   0  954.08   12.99   0
   5  -7   0   99.99   16.03   0
  -5   7   0   94.40   14.00   0
  -5  -7   0   86.48    7.66   0
   5   7   0  103.70   10.33   0
   5  -7   0   98.57   15.94   0
   7   7   0   67.69    9.53   0
   7  -7   0   47.65   19.19   0
  -7  -7   0   33.85    9.61   0
   9   7   0  661.16   11.81   0
   9  -7   0  637.17   22.63   0
  -9  -7   0  622.20    9.72   0
   9  -7   0  651.47   21.56   0
 -11  -7   0    1.88    6.28   0
  11  -7   0   11.46    9.26   0
  11   7   0    2.96    5.94   0
  11  -7   0   12.82    9.93   0
  13   7   0   56.08    6.14   0
  13   7   0   55.69    8.64   0
 -13  -7   0   57.62    8.58   0
  13  -7   0   61.91   10.20   0
  13  -7   0   61.78    9.74   0
  15  -7   0  272.44   12.20   0
  15   7   0  271.84    8.56   0
  15   7   0  258.59    8.46   0
  15  -7   0  286.06   11.87   0
 -15  -7   0  266.34    8.47   0
  17   7   0  175.56   10.59   0
 -17  -7   0  213.26    7.90   0
  17  -7   0  173.32   11.13   0
  17   7   0  196.32    8.06   0
  17  -7   0  209.32   11.23   0
  19   7   0   20.76   11.69   0
 -19  -7   0    6.40   12.05   0
  19   7   0   24.08    8.08   0
  19  -7   0    9.83   11.19   0
  19  -7   0   12.97   11.19   0
   0   8   0  352.93   13.06   0
   0  -8   0  353.61   12.21   0
  -2  -8   0   -3.95    9.25   0
  -2   8   0    5.34   12.08   0
   2   8   0   -1.69    6.81   0
   2  -8   0    0.66   11.20   0
  -4   8   0  723.69   23.06   0
  -4  -8   0  747.65   13.17   0
   4  -8   0  727.19   23.33   0
   4   8   0  772.42   13.49   0
  -6  -8   0  -14.11    8.86   0
   6   8   0    9.38    6.36   0
  -8  -8   0  504.59    9.14   0
   8   8   0  522.56    9.34   0
 -10  -8   0   37.26    6.02   0
  10   8   0   27.54    8.48   0
  12   8   0   40.39    8.35   0
 -12  -8   0   43.24    8.27   0
  12   8   0   43.63    5.97   0
  14   8   0   11.41    7.00   0
  14   8   0   18.22    6.86   0
 -14  -8   0    5.52    7.07   0
  14  -8   0   15.12   14.64   0
  14  -8   0   10.48   15.12   0
  16  -8   0  232.34   17.25   0
  16  -8   0  225.19   15.00   0
  16   8   0  247.28   10.80   0
 -16  -8   0  281.14   11.01   0
  16   8   0  195.66    8.35   0
  -1   9   0  218.38   11.80   0
   1   9   0  213.36   11.14   0
   1  -9   0  219.26   10.68   0
  -1  -9   0  221.62   10.41   0
  -3   9   0   94.49   11.78   0
  -3  -9   0   86.13    9.18   0
  -3   9   0   94.84   13.14   0
   3  -9   0   91.70   11.14   0
   3   9   0   99.92    9.68   0
  -5  -9   0   72.26    6.44   0
   5   9   0   49.57    6.63   0
  -7  -9   0   13.44    8.28   0
   7   9   0    1.93    8.55   0
  -9  -9   0    3.38    8.04   0
   9   9   0    7.22    8.10   0
 -11  -9   0   37.17   10.16   0
  11   9   0   40.57   10.13   0
  11   9   0   27.96    7.50   0
  13   9   0   25.72    9.91   0
  13   9   0   22.75    9.92   0
 -13  -9   0   23.90    9.90   0
  15   9   0  143.10    8.99   0
 -15  -9   0  134.05    9.16   0
  15   9   0  144.11    9.12   0
   0 -10   0  181.81    9.59   0
   0  10   0  180.66   10.15   0
   0  10   0  173.79   10.71   0
  -2 -10   0  250.25   10.19   0
  -2  10   0  269.88   13.81   0
  -2  10   0  241.07   13.86   0
   2 -10   0  256.42   13.33   0
   2  10   0  240.15   10.88   0
   4  10   0   12.61   10.63   0
  -4 -10   0    7.16   10.09   0
   6  10   0  142.91   11.10   0
  -6 -10   0  156.06   10.67   0
   6  10   0  147.91   10.77   0
   8  10   0    0.02    9.80   0
  -8 -10   0   -0.52    9.86   0
   8  10   0    4.33   10.09   0
  10  10   0   56.11   10.36   0
  10  10   0   62.06    7.45   0
 -10 -10   0   72.01    7.48   0
  12  10   0    2.25    7.05   0
  12  10   0    7.45    6.66   0
 -12 -10   0    9.31    6.73   0
  -1  11   0   40.57   12.99   0
   1  11   0   36.26   10.36   0
   1  11   0   40.00   10.83   0
  -1  11   0   42.49   14.41   0
  -1 -11   0   43.13    9.60   0
   1 -11   0   42.09   13.69   0
  -3 -11   0   -8.30    9.05   0
   3  11   0    2.92    6.82   0
   3  11   0    2.73   10.35   0
  -5 -11   0   53.14   10.13   0
   5  11   0   54.59   10.25   0
   5  11   0   55.78   10.78   0
   7  11   0   52.61   10.49   0
   7  11   0   65.96   10.17   0
  -7 -11   0   60.97   10.23   0
  -9 -11   0    2.09   11.59   0
   9  11   0  -10.46   11.65   0
   9  11   0   10.50   11.90   0
   0  12   0  102.19   15.49   0
   0 -12   0  105.53   15.02   0
   0  12   0   96.11   15.65   0
  -2 -12   0   12.63   10.95   0
   2  12   0   11.96   12.17   0
   2  12   0   15.57   11.34   0
 -24   0   1   -6.30    7.98   0
  24   0  -1    8.27   11.74   0
  24   0  -1    9.46    7.97   0
 -22   0   1   -7.87    6.96   0
  22   0  -1    1.78    9.99   0
  22   0  -1   -0.39    6.88   0
  20   0  -1   -0.75    5.65   0
 -20   0   1   -3.72    5.57   0
  20   0  -1   13.26    5.74   0
  18   0  -1   -1.11    5.92   0
 -18   0   1   -6.04    5.74   0
  18   0  -1   -1.73    5.83   0
  16   0  -1   -5.33    9.43   0
  16   0  -1    4.43    6.29   0
 -16   0   1   16.52    6.31   0
  14   0  -1   -9.36   10.13   0
  14   0  -1    8.11    9.92   0
 -14   0   1    2.45    9.79   0
  12   0  -1    0.73    8.33   0
 -12   0   1    1.46    8.13   0
  12   0  -1    6.69    8.08   0
  10   0  -1    2.44    5.95   0
 -10   0   1    2.51    5.86   0
   8   0  -1   -4.41    6.47   0
  -8   0   1   -2.03    6.12   0
   6   0  -1    0.23   11.43   0
  -6   0   1   -0.83    7.71   0
   4   0  -1   -3.03   10.91   0
  -4   0   1    1.47    7.15   0
   2   0   1    0.80    6.76   0
  -2   0  -1    3.44   10.61   0
   2   0   1    0.89   10.81   0
  -2   0  -1    1.58    6.73   0
  -4   0  -1   -0.92    7.85   0
   4   0   1    1.55    8.08   0
   4   0   1   -0.61    7.83   0
   6   0   1    8.58    7.03   0
  -6   0  -1   -1.55    6.86   0
   6   0   1    4.90    6.94   0
  -8   0  -1    5.16    8.21   0
   8   0   1   -1.56    8.27   0
   8   0   1    4.20    8.57   0
 -10   0  -1   -5.86    8.08   0
  10   0   1   -1.60    5.97   0
  10   0   1    2.64    7.95   0
  12   0   1    2.85    8.21   0
 -12   0  -1    5.33    7.90   0
  12   0   1    1.25    8.07   0
  14   0   1   -1.91    9.97   0
 -14   0  -1   -4.07    9.75   0
  14   0   1   24.38    9.51   0
 -16   0  -1    0.52    8.48   0
  16   0   1    2.97    8.59   0
  16   0   1   -7.66    8.93   0
  18   0   1    1.22    8.42   0
 -18   0  -1   -1.24    5.74   0
  18   0   1    0.80    5.62   0
  20   0   1    4.43   10.15   0
  20   0   1    6.16    6.76   0
 -20   0  -1    1.09    6.76   0
  22   0   1   13.33    7.02   0
  22   0   1   -5.93    9.73   0
 -22   0  -1   -8.18    9.59   0
 -23  -1   1   14.74    6.79   0
  23   1  -1   10.63    7.21   0
 -23   1   1   18.19    9.67   0
  23  -1  -1   26.41   10.19   0
  23  -1  -1   25.10    9.53   0
  23   1  -1   16.74    6.89   0
  21  -1  -1  170.72   10.52   0
  21  -1  -1  153.59    8.20   0
 -21  -1   1  176.05    7.66   0
  21   1  -1  190.57    7.76   0
  21   1  -1  163.41   10.97   0
 -21   1   1  164.22    7.51   0
 -19   1   1  255.28    7.24   0
  19   1  -1  269.37    7.33   0
 -19  -1   1  258.14    9.34   0
  19   1  -1  271.48    9.23   0
  19  -1  -1  253.52    9.55   0
  19  -1  -1  266.30    7.23   0
  17   1  -1   35.58    6.62   0
  17  -1  -1   39.99    8.93   0
 -17   1   1   37.75    6.26   0
 -17  -1   1   22.92    8.78   0
  17  -1  -1   37.43    6.30   0
  17   1  -1   34.79    8.71   0
 -15   1   1   37.12    9.72   0
  15  -1  -1   43.58   10.27   0
 -15  -1   1   47.28    7.19   0
  15   1  -1   37.23    7.27   0
  15   1  -1   44.58    7.10   0
  15  -1  -1   47.67    9.67   0
  13  -1  -1  480.28    9.02   0
 -13   1   1  510.58    8.76   0
 -13  -1   1  517.98   10.35   0
  13   1  -1  516.73   10.41   0
  13  -1  -1  509.50    8.79   0
 -11  -1   1  176.73    6.97   0
 -11   1   1  174.74    7.14   0
  11  -1  -1  186.36    9.65   0
  11   1  -1  177.75    9.25   0
  11  -1  -1  181.69    7.19   0
   9   1  -1  429.84    9.16   0
  -9   1   1  423.78   11.10   0
  -9  -1   1  425.02    9.04   0
   9  -1  -1  442.59   11.33   0
   9  -1  -1  427.75    9.67   0
  -7   1   1 1440.47   17.87   0
  -7  -1   1 1404.87   16.59   0
   7  -1  -1 1449.51   18.50   0
   7   1  -1 1371.18   15.23   0
  -5  -1   1    2.06    8.27   0
   5   1  -1    3.21    8.24   0
  -5   1   1   23.62   11.45   0
   5  -1  -1    5.32   11.92   0
   3  -1  -1  918.87   25.20   0
   3   1  -1  872.35   18.69   0
  -3   1   1  882.92   24.10   0
  -3  -1   1  872.37   16.81   0
   1   1  -1 1596.40   29.44   0
  -1  -1   1 1606.24   28.62   0
   1  -1   1 1650.96   30.88   0
  -1  -1  -1 1697.01   27.33   0
  -1   1  -1 1702.92   30.33   0
   1   1   1 1843.91   28.01   0
   1   1   1 1705.39   26.74   0
  -3   1  -1 2704.65   28.01   0
  -3   1  -1 2778.25   29.73   0
   3  -1   1 2716.19   28.34   0
   3   1   1 2657.43   24.82   0
  -3  -1  -1 2663.65   24.55   0
   3  -1   1 2620.68   29.26   0
   5  -1   1   84.99    8.85   0
  -5   1  -1   90.93    8.63   0
  -5  -1  -1   94.85   11.26   0
   5  -1   1   86.07    8.58   0
  -5   1  -1   84.53    8.44   0
   5   1   1   88.53   11.22   0
   5   1   1   97.52    8.39   0
   7  -1   1   -0.14    6.03   0
  -7  -1  -1    4.76    8.53   0
  -7   1  -1   -0.38    5.93   0
   7   1   1    0.76    8.68   0
   7  -1   1   -5.25    8.77   0
   7   1   1    4.08    8.45   0
  -9   1  -1  311.44   10.03   0
   9   1   1  324.76   10.01   0
   9   1   1  320.00    8.27   0
   9  -1   1  341.10   10.25   0
   9  -1   1  336.94    8.53   0
  -9  -1  -1  335.24   10.14   0
  11  -1   1  615.92    9.75   0
  11  -1   1  658.58    9.63   0
  11   1   1  628.51    9.42   0
  11   1   1  649.93   11.02   0
 -11   1  -1  609.58    9.42   0
 -11  -1  -1  650.18   11.01   0
 -13   1  -1  207.43    8.14   0
 -13  -1  -1  216.01    8.12   0
  13   1   1  231.24   10.86   0
  13   1   1  228.36    8.09   0
  13  -1   1  212.43    8.29   0
  13  -1   1  219.09    8.26   0
  15  -1   1  610.10   11.47   0
 -15   1  -1  590.46   11.42   0
  15   1   1  615.30    9.31   0
 -15  -1  -1  587.73    9.20   0
  15  -1   1  600.43   11.89   0
  15   1   1  608.66    9.27   0
  17   1   1  223.69    7.53   0
  17  -1   1  220.23    9.36   0
 -17  -1  -1  253.70    9.34   0
  17  -1   1  234.99    7.51   0
  17   1   1  246.34    9.36   0
 -17   1  -1  231.15    9.29   0
  19   1   1    3.36    8.05   0
  19  -1   1    4.92    5.83   0
  19   1   1    5.43    5.50   0
  19  -1   1    6.14    7.80   0
 -19  -1  -1   -2.87    5.72   0
 -19   1  -1    7.52    7.89   0
  21  -1   1  189.50    7.98   0
  21   1   1  184.09   10.71   0
 -21   1  -1  195.85   10.30   0
 -21  -1  -1  193.41    7.75   0
  21   1   1  199.94    8.09   0
  21  -1   1  199.93   11.00   0
  23  -1   1   26.63   12.11   0
  23   1   1   21.02    8.49   0
  23  -1   1   43.17    8.24   0
 -23   1  -1   41.83    8.11   0
  22  -2  -1   -1.29    6.90   0
  22  -2  -1    2.58   10.09   0
 -22   2   1    7.02    6.63   0
  22   2  -1    5.88    6.93   0
 -22  -2   1    3.71    9.83   0
  22   2  -1    5.00    9.78   0
  20  -2  -1  118.57   10.67   0
 -20   2   1   91.82   10.28   0
  20   2  -1  107.39    9.68   0
 -20  -2   1  110.21    7.61   0
  20   2  -1  127.40    7.45   0
  20  -2  -1  110.13   10.20   0
 -18  -2   1  146.56    6.75   0
  18  -2  -1  120.29    6.64   0
 -18   2   1  128.93    6.74   0
  18   2  -1  129.89    6.82   0
  18   2  -1  144.72    6.76   0
  18  -2  -1  135.93    9.36   0
  16  -2  -1    1.38    6.42   0
  16   2  -1   -4.57    8.96   0
  16  -2  -1    1.83    6.26   0
 -16  -2   1   -3.43    8.93   0
  16   2  -1  -10.90    6.33   0
 -16   2   1    0.17    6.10   0
 -14   2   1  391.26    8.98   0
 -14  -2   1  399.80    8.85   0
  14  -2  -1  384.35    9.12   0
  14   2  -1  392.02    8.83   0
  14  -2  -1  382.93   11.87   0
 -12  -2   1   23.09    8.15   0
 -12   2   1    5.80    5.71   0
  12   2  -1    8.60    5.89   0
  12  -2  -1   21.28    8.39   0
  12  -2  -1   26.35    5.81   0
 -10  -2   1  424.18   10.32   0
  10  -2  -1  433.68    9.65   0
  10   2  -1  422.43   10.58   0
  10  -2  -1  429.85    9.33   0
 -10   2   1  412.56    9.12   0
  -8   2   1  182.88   10.04   0
   8  -2  -1  198.61   10.62   0
   8   2  -1  190.56    7.69   0
  -8  -2   1  185.63    9.75   0
   8  -2  -1  188.00   10.18   0
   6  -2  -1  156.49   11.76   0
   6  -2  -1  155.71    9.07   0
  -6   2   1  154.02    8.96   0
  -6  -2   1  151.13    8.25   0
   6   2  -1  150.76    8.31   0
  -4   2   1  231.18   15.27   0
   4   2  -1  234.32   10.34   0
   4  -2  -1  229.36   15.60   0
   4  -2  -1  234.92   15.95   0
  -4  -2   1  239.77   13.29   0
  -2  -2   1 1007.44   17.97   0
   2   2  -1  974.67   17.84   0
   0  -2   1  375.97   15.15   0
   0   2   1  377.65   16.62   0
   0  -2  -1  374.59   14.90   0
   0   2  -1  372.21   15.50   0
  -2   2  -1 1713.05   27.86   0
  -2  -2  -1 1734.65   21.24   0
   2   2   1 1732.79   21.17   0
   2  -2   1 1732.14   28.30   0
   4  -2   1   88.05   11.88   0
  -4  -2  -1   91.60    8.37   0
   4  -2   1   88.09   11.66   0
   4   2   1   89.56    8.26   0
  -4   2  -1   89.04   11.72   0
  -6   2  -1  282.12   11.14   0
  -6  -2  -1  268.80   10.49   0
   6  -2   1  285.66   11.35   0
   6  -2   1  277.54   11.05   0
   6   2   1  270.10   10.46   0
  -8   2  -1  119.99    9.19   0
   8   2   1  114.74    9.21   0
   8   2   1  128.74    6.99   0
  -8  -2  -1  111.64    6.91   0
   8  -2   1  109.23    9.79   0
   8  -2   1  130.24    9.38   0
  10   2   1   85.49    8.60   0
  10  -2   1   95.14    9.00   0
 -10  -2  -1   94.12    8.47   0
 -10   2  -1   87.91    6.42   0
  10  -2   1   91.64    6.54   0
  10   2   1   90.50    6.40   0
 -12   2  -1  199.63    8.76   0
  12  -2   1  183.75    8.94   0
  12   2   1  177.19    6.78   0
  12   2   1  194.84    6.70   0
 -12  -2  -1  188.19    6.73   0
  12  -2   1  183.96    9.15   0
  14  -2   1  110.18   10.24   0
 -14   2  -1   96.18    7.33   0
  14   2   1   86.46    9.98   0
  14  -2   1   98.89    7.34   0
 -14  -2  -1  111.45    9.80   0
  14   2   1  109.29   10.01   0
  16  -2   1   13.04    8.36   0
  16   2   1   14.77    6.08   0
  16  -2   1    8.10    8.96   0
 -16  -2  -1    8.85    6.15   0
  16   2   1    8.89    6.20   0
 -16   2  -1   13.57    8.52   0
  18  -2   1   50.02    6.39   0
 -18  -2  -1   55.25    6.04   0
  18  -2   1   44.07    6.00   0
  18   2   1   35.14    6.19   0
  18   2   1   46.36    6.12   0
 -18   2  -1   51.38    5.85   0
  20   2   1   76.28   10.25   0
 -20  -2  -1   75.61   10.04   0
 -20   2  -1   71.23    7.44   0
  20  -2   1   70.75   10.45   0
  20  -2   1   77.40    7.23   0
  20   2   1   70.03   10.33   0
 -22  -2  -1   26.22    7.12   0
  22   2   1   14.17    7.25   0
  22  -2   1   11.26    7.48   0
  22  -2   1   21.61    9.70   0
  22   2   1   33.75    7.04   0
  23   3  -1   12.69   11.83   0
  23   3  -1   12.22   11.64   0
 -23  -3   1    2.05   11.76   0
  23  -3  -1    1.79    8.24   0
  23  -3  -1    9.74   11.86   0
  21   3  -1   23.54    9.81   0
  21   3  -1    7.72    9.81   0
  21  -3  -1    4.45    6.93   0
 -21   3   1   13.46    6.75   0
  21  -3  -1    0.06   10.05   0
 -21  -3   1   24.13    9.90   0
 -19  -3   1  637.89    9.15   0
  19  -3  -1  698.98   11.90   0
 -19   3   1  635.58    9.52   0
  19   3  -1  665.16    9.18   0
  19   3  -1  663.49   10.87   0
  19  -3  -1  676.16    9.74   0
  17  -3  -1  508.13    9.17   0
  17   3  -1  546.15    8.44   0
 -17  -3   1  537.38    8.62   0
  17  -3  -1  511.05   11.38   0
 -17   3   1  498.60    9.13   0
  17   3  -1  522.32    8.65   0
  15   3  -1   37.05    6.76   0
  15  -3  -1   33.42    9.10   0
  15  -3  -1   38.11    9.74   0
 -15  -3   1   45.59    9.25   0
 -15   3   1   35.87    9.10   0
  13  -3  -1    9.04   10.21   0
  13  -3  -1   12.20    6.94   0
 -13  -3   1   16.68    7.10   0
 -13   3   1    9.88    6.76   0
  13   3  -1   10.86    6.98   0
  11  -3  -1   18.22    8.49   0
  11   3  -1   23.36    5.78   0
  11  -3  -1   16.11    5.83   0
 -11   3   1   22.43    7.86   0
 -11  -3   1   25.11    5.82   0
  -9  -3   1   -4.02    5.74   0
  -9   3   1    0.80    5.54   0
   9  -3  -1   -1.10    8.15   0
   9   3  -1    1.97    8.18   0
   9  -3  -1   -4.21    8.60   0
   7  -3  -1 1809.09   22.58   0
   7  -3  -1 1915.64   23.38   0
  -7  -3   1 1894.12   15.61   0
   7   3  -1 1808.94   15.37   0
  -5  -3   1 1535.22   17.08   0
   5  -3  -1 1448.76   26.93   0
   5   3  -1 1453.49   15.33   0
   5  -3  -1 1466.09   27.02   0
   3   3  -1 3543.81   27.02   0
  -3  -3   1 3411.84   25.34   0
   1  -3  -1  240.08   15.37   0
  -1   3   1  246.65   15.72   0
   1   3  -1  246.40   11.35   0
  -1  -3   1  239.26   10.99   0
  -1   3  -1   39.82   12.58   0
   1   3   1   39.24   10.86   0
  -1  -3  -1   39.82   11.16   0
   1  -3   1   37.15   12.40   0
  -3  -3  -1  938.29   15.84   0
  -3   3  -1  962.98   19.61   0
   3   3   1  969.43   14.23   0
   3  -3   1  959.69   20.20   0
   5   3   1 1049.45   12.79   0
  -5  -3  -1 1035.13   14.40   0
   5  -3   1 1023.62   16.28   0
  -5   3  -1 1035.37   16.07   0
   5  -3   1 1037.34   17.84   0
  -7  -3  -1  224.03    9.97   0
   7  -3   1  223.14    8.56   0
  -7   3  -1  232.13   10.48   0
   7  -3   1  244.70   10.82   0
   7   3   1  223.24    7.63   0
   9   3   1 1205.71   11.94   0
   9  -3   1 1252.10   15.64   0
   9  -3   1 1253.44   14.17   0
  -9  -3  -1 1226.79   11.97   0
  11  -3   1  140.38    9.16   0
 -11  -3  -1  135.19    6.61   0
  11  -3   1  122.42    6.87   0
  11   3   1  131.27    6.50   0
  11   3   1  133.07    6.44   0
  13   3   1  281.33   10.58   0
  13   3   1  283.59   10.78   0
  13  -3   1  271.33    8.50   0
 -13  -3  -1  286.11   10.56   0
  13  -3   1  283.65   11.31   0
 -15  -3  -1  132.54    6.83   0
  15   3   1  105.47    6.93   0
  15  -3   1  112.16    7.25   0
  15   3   1  131.68    6.75   0
  15  -3   1  116.35    6.96   0
  17   3   1  904.26    9.79   0
  17  -3   1  886.37   11.11   0
  17   3   1  867.11    9.92   0
 -17  -3  -1  914.10    9.89   0
  17  -3   1  895.84   10.61   0
  19   3   1   53.68   10.01   0
 -19  -3  -1   39.48    9.96   0
  19  -3   1   26.58    7.26   0
  19   3   1   33.65   10.16   0
  19  -3   1   42.07    7.39   0
  21   3   1  126.54   10.29   0
  21   3   1  152.20   10.35   0
  21  -3   1  142.66   10.56   0
  21  -3   1  161.35   10.84   0
 -21  -3  -1  149.30   10.35   0
  22  -4  -1    3.10    9.86   0
 -22  -4   1   11.97    6.91   0
  22   4  -1  -19.15    9.76   0
  22  -4  -1    0.00    6.74   0
  22   4  -1    2.11    6.82   0
  20  -4  -1  181.03   11.15   0
  20  -4  -1  189.64   10.69   0
  20   4  -1  183.54    7.96   0
  20   4  -1  173.61   10.68   0
 -20  -4   1  190.44    7.87   0
  18   4  -1   33.19    5.87   0
  18   4  -1   11.86    5.91   0
  18  -4  -1   27.70    8.45   0
  18  -4  -1   27.90    5.90   0
 -18  -4   1   40.27    8.25   0
  16   4  -1    9.14    8.71   0
  16   4  -1    6.31    6.05   0
 -16  -4   1   19.29    8.59   0
  16  -4  -1   11.75    8.59   0
  16  -4  -1    4.26    8.39   0
  14  -4  -1    2.97    9.08   0
  14   4  -1    3.67    9.17   0
  14  -4  -1   13.13    9.29   0
 -14  -4   1   -3.40    6.65   0
 -12  -4   1  280.83   10.95   0
  12  -4  -1  283.65   11.44   0
  12   4  -1  277.39    8.23   0
  12  -4  -1  289.24   12.05   0
  10  -4  -1    0.52    8.11   0
  10   4  -1    5.27    5.67   0
 -10  -4   1    0.93    8.25   0
  10  -4  -1    1.51    8.26   0
   8   4  -1  349.64   10.03   0
   8  -4  -1  348.85   12.79   0
   8  -4  -1  350.26   13.95   0
  -8  -4   1  375.12    8.34   0
   6   4  -1   79.76    8.96   0
   6  -4  -1   87.02   12.34   0
  -6  -4   1   83.26    6.97   0
   6  -4  -1   79.03   12.51   0
   4   4  -1  370.30    9.46   0
  -4  -4   1  350.87    9.38   0
  -4   4   1  367.11   22.74   0
   4  -4  -1  366.79   24.07   0
  -2  -4   1  353.24   12.02   0
   2  -4  -1  359.03   17.10   0
  -2   4   1  353.74   18.53   0
   2   4  -1  367.81   12.18   0
   0  -4   1   74.55    7.78   0
   0   4  -1   77.17   10.75   0
   0  -4  -1   80.69    9.99   0
   0   4   1   70.25    9.97   0
   2  -4   1    9.98    9.60   0
   2   4   1    6.55    8.50   0
  -2  -4  -1    7.63    8.79   0
  -2   4  -1    5.53    9.38   0
  -4   4  -1  194.40   11.30   0
  -4  -4  -1  200.31    8.00   0
   4   4   1  195.77    7.78   0
   4  -4   1  192.11   12.01   0
  -6   4  -1   53.17    8.86   0
  -6  -4  -1   55.09    6.30   0
   6   4   1   58.50    8.44   0
   6  -4   1   50.55    9.13   0
   6  -4   1   51.24    9.28   0
  -8   4  -1    3.16    8.36   0
   8  -4   1    9.34    8.60   0
  -8  -4  -1    6.38    5.80   0
   8  -4   1   13.78    6.02   0
   8   4   1   14.60    8.11   0
  10  -4   1   50.65    6.37   0
  10   4   1   44.79    8.06   0
 -10  -4  -1   61.54    8.28   0
  10  -4   1   46.79    8.50   0
  12   4   1   64.85    9.72   0
  12   4   1   48.07    7.05   0
  12  -4   1   48.74    7.10   0
 -12  -4  -1   43.29    7.27   0
  12  -4   1   50.51    7.48   0
  14   4   1  124.82    6.88   0
  14  -4   1  115.25    7.30   0
 -14  -4  -1  113.95    6.80   0
  14   4   1  105.06    9.25   0
  14  -4   1  113.47    9.43   0
  16  -4   1  136.67    9.01   0
  16   4   1  129.88    8.88   0
  16   4   1  121.45    6.68   0
  16  -4   1  119.86    9.36   0
 -16  -4  -1  137.24    8.92   0
  18   4   1  182.98    7.93   0
 -18  -4  -1  174.34    7.89   0
  18   4   1  184.53    8.16   0
  18  -4   1  196.52   11.32   0
  18  -4   1  190.20    8.17   0
  20  -4   1   25.82   10.08   0
 -20  -4  -1   34.14    7.03   0
  20  -4   1    7.20    9.81   0
  20   4   1   24.12    7.05   0
  20   4   1   22.94   10.07   0
  21  -5  -1   59.18   10.19   0
  21   5  -1   63.18   10.17   0
  21   5  -1   63.72    7.51   0
  21  -5  -1   57.78    7.31   0
 -21  -5   1   66.34    7.45   0
  19   5  -1   28.34    7.27   0
  19   5  -1   18.84    9.96   0
 -19  -5   1   23.48    7.28   0
  19  -5  -1   18.82    6.93   0
  19  -5  -1   27.68    7.08   0
  17  -5  -1    8.55    5.67   0
  17   5  -1    8.74    5.75   0
  17  -5  -1   10.13    5.87   0
  17   5  -1   13.20    8.09   0
 -17  -5   1    9.69    5.78   0
 -15  -5   1   17.13    8.50   0
  15  -5  -1   10.38    8.74   0
  15   5  -1   -3.91    6.20   0
  15  -5  -1   17.41    8.41   0
  13   5  -1 1215.47   13.32   0
  13  -5  -1 1226.70   16.79   0
 -13  -5   1 1209.68   11.52   0
  13  -5  -1 1204.00   16.46   0
  11  -5  -1  201.10   11.81   0
  11  -5  -1  196.27   11.60   0
 -11  -5   1  204.73   10.73   0
  11   5  -1  202.45    7.96   0
   9   5  -1   68.87    8.26   0
   9  -5  -1   62.55   10.82   0
  -9  -5   1   64.63    6.15   0
   9  -5  -1   64.75   10.87   0
  -7  -5   1  254.24    9.68   0
   7   5  -1  235.25    9.58   0
   7  -5  -1  245.21   14.96   0
   7  -5  -1  242.36   16.97   0
  -5  -5   1   70.48    6.46   0
   5   5  -1   66.63    8.80   0
  -3   5   1  142.85   15.09   0
  -3  -5   1  142.88    7.42   0
   3   5  -1  136.25    9.69   0
   3  -5  -1  141.09   13.50   0
  -1   5   1 4569.59   38.11   0
   1   5  -1 4717.81   31.00   0
  -1  -5   1 4723.45   30.31   0
   1  -5   1  471.57   13.79   0
  -1   5  -1  486.94   14.62   0
  -1  -5  -1  473.53   12.69   0
   1   5   1  487.72   12.86   0
   3  -5   1  106.37   10.41   0
  -3   5  -1   97.54   10.18   0
  -3  -5  -1  103.96    6.95   0
   3   5   1  104.88    8.97   0
   5  -5   1  124.43   10.76   0
   5  -5   1  123.64   10.37   0
  -5   5  -1  119.17    9.96   0
   5   5   1  132.64    8.74   0
  -5  -5  -1  114.99    9.04   0
  -7  -5  -1    7.89    8.33   0
   7  -5   1    7.49    8.60   0
   7   5   1    4.59    5.75   0
   7  -5   1   11.07    8.47   0
  -7   5  -1    7.00    8.23   0
  -9  -5  -1  173.62    8.12   0
   9   5   1  163.74    7.82   0
   9  -5   1  186.14   11.60   0
   9  -5   1  177.42   11.45   0
  11   5   1 1069.05   11.26   0
  11  -5   1 1094.81   16.00   0
 -11  -5  -1 1123.00   13.53   0
  11  -5   1 1126.72   16.38   0
  11   5   1 1151.00   13.68   0
  13  -5   1  457.99   12.13   0
  13   5   1  498.49    8.66   0
 -13  -5  -1  455.15    8.60   0
  13   5   1  455.62   10.63   0
  13  -5   1  450.72   11.72   0
  15   5   1  360.52    9.66   0
  15   5   1  356.29    7.71   0
  15  -5   1  349.11   10.72   0
 -15  -5  -1  371.40    7.81   0
  15  -5   1  323.73    8.69   0
  17  -5   1    7.96    7.18   0
  17   5   1   -4.88    7.07   0
  17   5   1    4.23   10.08   0
 -17  -5  -1   12.95   10.08   0
  17  -5   1    0.58    7.17   0
  19  -5   1   34.73    7.26   0
 -19  -5  -1   52.20    7.02   0
  19   5   1   32.76    9.93   0
  19   5   1   45.56    7.14   0
  19  -5   1   39.97    9.85   0
  21  -5   1   39.19    8.47   0
  21   5   1   50.10    8.45   0
 -20  -6   1   24.34   10.50   0
  20   6  -1   71.67   10.05   0
  20  -6  -1   47.44    9.60   0
  20   6  -1   37.67   10.19   0
  20  -6  -1   57.54    9.74   0
  18  -6  -1   46.57    7.09   0
  18   6  -1   67.09   10.08   0
 -18  -6   1   20.27   10.35   0
  18  -6  -1   51.00    9.63   0
  18   6  -1   58.46   10.03   0
  16   6  -1    6.96    8.00   0
  16  -6  -1    2.40    7.46   0
 -16  -6   1   -1.84    8.01   0
  16  -6  -1    4.61    7.23   0
  16   6  -1    1.28    5.70   0
 -14  -6   1   86.47    8.84   0
  14  -6  -1   70.09    8.51   0
  14   6  -1   71.92    6.42   0
  14  -6  -1   72.02    9.07   0
  12  -6  -1  134.86   12.37   0
  12   6  -1  146.78    9.39   0
 -12  -6   1  137.73    7.20   0
  12  -6  -1  127.22   12.47   0
 -10  -6   1   16.27    6.79   0
  10  -6  -1   11.83   10.28   0
  10   6  -1   23.45    6.78   0
  10  -6  -1   13.80   12.09   0
   8  -6  -1   25.45   19.04   0
   8   6  -1   28.76   10.04   0
  -8  -6   1   23.00    7.13   0
  -6  -6   1   93.09    6.65   0
   6   6  -1  101.82    8.74   0
  -4  -6   1    4.99    8.28   0
   4   6  -1    8.41    8.40   0
  -4   6   1    4.70   12.83   0
   4  -6  -1    6.67   14.50   0
   2   6  -1  464.33   12.26   0
   2  -6  -1  464.78   15.82   0
  -2   6   1  458.15   15.59   0
  -2  -6   1  469.56   11.83   0
   0   6  -1  940.09   16.89   0
   0  -6  -1  932.08   15.93   0
   0   6   1  906.68   16.60   0
   0  -6   1  935.76   15.72   0
  -2  -6  -1  220.26   10.07   0
  -2   6  -1  214.77   13.22   0
   2  -6   1  218.18   11.20   0
   2   6   1  208.70    8.13   0
  -4  -6  -1   -3.54    8.15   0
  -4   6  -1    4.80    8.13   0
   4   6   1    4.76    8.02   0
   4  -6   1    1.02    8.48   0
  -6   6  -1  514.20   14.84   0
  -6  -6  -1  520.71   10.02   0
   6  -6   1  529.76   15.55   0
   6   6   1  508.66    9.82   0
   6  -6   1  525.88   18.06   0
  -8  -6  -1    3.88    6.75   0
   8  -6   1    3.49   10.01   0
   8  -6   1   -3.19   12.79   0
   8   6   1   -0.99    9.64   0
  10  -6   1   41.76    9.66   0
  10   6   1   39.56    9.41   0
  10  -6   1   40.05   12.00   0
 -10  -6  -1   41.53    9.51   0
  12   6   1  160.67    7.14   0
  12  -6   1  161.50   10.35   0
  12   6   1  157.54    7.10   0
 -12  -6  -1  178.18    7.21   0
  12  -6   1  168.82   10.37   0
  14   6   1  353.65    9.60   0
  14  -6   1  325.43   10.55   0
  14   6   1  338.37    9.79   0
 -14  -6  -1  359.99    9.72   0
  14  -6   1  322.85   11.05   0
  16   6   1    2.26    9.92   0
 -16  -6  -1   -0.36    7.22   0
  16  -6   1   15.00    8.92   0
  16   6   1   11.91    7.02   0
  16  -6   1   -0.65    9.92   0
  18   6   1   -2.32    9.75   0
  18   6   1    9.87    6.96   0
  18  -6   1    0.56    9.66   0
  18  -6   1   10.37    8.95   0
 -18  -6  -1    8.81    6.94   0
  20  -6   1   19.57   11.26   0
  20  -6   1   22.44    7.73   0
  20   6   1   23.17    8.19   0
  19   7  -1  133.60   11.50   0
 -19  -7   1  146.99   11.46   0
  19   7  -1   82.39    7.69   0
  19  -7  -1  102.60   10.61   0
  19  -7  -1  112.08   10.62   0
 -17  -7   1   90.52   10.27   0
  17  -7  -1   80.17   11.99   0
  17  -7  -1   76.11   10.09   0
  17   7  -1   83.89   10.10   0
  17   7  -1   62.99   10.39   0
  15   7  -1   -2.57   10.19   0
  15  -7  -1   18.28   11.43   0
 -15  -7   1   24.63    7.20   0
  15  -7  -1   15.77    9.45   0
  13   7  -1    8.08    5.63   0
  13  -7  -1    0.46    9.35   0
  13  -7  -1   -3.56    9.07   0
 -13  -7   1    6.13    5.82   0
  11   7  -1  494.13   10.85   0
 -11  -7   1  519.92    8.79   0
   9   7  -1   44.51    9.21   0
  -9  -7   1   51.43    9.19   0
  -7  -7   1  179.10   10.35   0
   7   7  -1  168.10    7.90   0
  -5  -7   1   74.20    7.66   0
   5   7  -1   84.11   10.43   0
  -3  -7   1  547.10   10.92   0
  -3   7   1  529.96   19.17   0
   3   7  -1  530.64   11.14   0
   3  -7  -1  536.52   20.65   0
   1   7  -1  112.46   11.88   0
  -1   7   1  116.20   12.17   0
   1  -7  -1  110.82   11.26   0
  -1  -7   1  114.66   11.00   0
   1   7   1 1052.77   15.02   0
  -1  -7  -1 1079.57   16.56   0
   1  -7   1 1046.00   17.45   0
  -1   7  -1 1086.56   18.74   0
   3  -7   1  295.34   13.42   0
  -3   7  -1  291.87   15.76   0
  -3  -7  -1  288.61    9.30   0
   3   7   1  288.32   11.78   0
  -5  -7  -1   50.03   10.07   0
   5   7   1   67.83    7.25   0
   5  -7   1   50.00   10.75   0
   5  -7   1   57.15   12.72   0
  -5   7  -1   54.69    9.92   0
   7   7   1   -2.08    6.43   0
  -7   7  -1    1.64   10.29   0
   7  -7   1    1.84   11.74   0
   7  -7   1    1.40   11.50   0
  -7  -7  -1    8.40    9.18   0
   9   7   1  217.79    7.42   0
  -9  -7  -1  227.70    9.79   0
   9  -7   1  209.42   12.11   0
   9  -7   1  216.17   12.62   0
  11  -7   1   63.75    8.33   0
  11   7   1   69.98    6.28   0
  11   7   1   67.52    6.38   0
  11  -7   1   64.87    8.97   0
 -11  -7  -1   74.72    6.46   0
  13   7   1   56.30    8.36   0
  13  -7   1   59.51    8.34   0
 -13  -7  -1   72.35    6.25   0
  13   7   1   73.98    6.05   0
  13  -7   1   68.14    8.08   0
  15   7   1   -1.23    9.97   0
  15  -7   1    8.33    9.20   0
  15  -7   1   14.34    9.00   0
 -15  -7  -1    8.03   10.02   0
  15   7   1    9.37   10.12   0
  17  -7   1   80.85   10.18   0
  17   7   1   61.99   10.13   0
  17   7   1   83.17    7.49   0
  17  -7   1   82.60   10.03   0
 -17  -7  -1   92.83    7.46   0
  18   8  -1  135.46    9.47   0
  18  -8  -1  152.90   19.03   0
  18  -8  -1  155.59   18.56   0
 -18  -8   1  134.21    9.45   0
  18   8  -1  118.78    9.30   0
 -16  -8   1   -6.28    9.93   0
  16   8  -1    2.67    9.89   0
  16   8  -1   16.86    7.07   0
  14   8  -1   54.74   10.29   0
 -14  -8   1   50.58   10.13   0
  12   8  -1    7.18    8.02   0
 -12  -8   1    3.04    5.57   0
  10   8  -1    0.49    8.41   0
 -10  -8   1    1.02    5.93   0
   8   8  -1    1.43    6.09   0
  -8  -8   1    3.31    8.63   0
  -6  -8   1  343.87   10.86   0
   6   8  -1  337.05   10.95   0
  -4  -8   1  659.86   12.69   0
   4   8  -1  626.66   13.18   0
  -2   8   1   60.14   11.85   0
  -2   8   1   57.27   12.74   0
   2   8  -1   55.42    7.60   0
   2  -8  -1   53.59   11.87   0
  -2  -8   1   63.23    9.76   0
   0   8   1   58.81   10.63   0
   0  -8   1   69.02    9.90   0
   0   8  -1   66.24   10.57   0
   0  -8  -1   63.17    9.75   0
  -2   8  -1   67.16   10.54   0
  -2  -8  -1   65.19    9.65   0
   2   8   1   68.53   10.05   0
   2  -8   1   63.49    9.97   0
   4   8   1   13.99    9.14   0
  -4   8  -1    6.79   10.69   0
  -4  -8  -1    8.15    9.01   0
   4  -8   1    4.60    9.16   0
  -6  -8  -1   54.32    9.00   0
   6  -8   1   60.02   13.62   0
   6  -8   1   62.19   12.12   0
   6   8   1   59.01    9.24   0
  -6   8  -1   57.29   10.78   0
  -8  -8  -1  374.02   10.32   0
   8   8   1  354.28    8.25   0
   8   8   1  365.83   10.44   0
   8  -8   1  363.00   20.01   0
   8  -8   1  379.14   20.47   0
  10  -8   1    0.67   10.31   0
  10  -8   1   -1.60   11.83   0
  10   8   1    8.99    5.73   0
  10   8   1   13.70    5.73   0
 -10  -8  -1   -3.09    5.68   0
  12   8   1   35.53    7.09   0
  12  -8   1   29.34   11.93   0
 -12  -8  -1   26.38    7.09   0
  12  -8   1   32.13   11.57   0
  12   8   1   28.23    7.17   0
  14   8   1   -4.31    9.90   0
  14  -8   1   10.78   11.76   0
  14  -8   1   14.43   11.03   0
  14   8   1   15.43    9.98   0
 -14  -8  -1    6.57    9.81   0
  16  -8   1   43.63   11.79   0
  16  -8   1   44.22   12.42   0
  16   8   1   28.93   10.07   0
 -16  -8  -1   14.33   10.25   0
  16   8   1   36.33   10.04   0
 -15  -9   1   40.49    9.85   0
  15   9  -1    3.38    9.79   0
  15   9  -1    5.16    7.01   0
  13   9  -1    4.15    6.94   0
  13   9  -1   16.66    6.98   0
 -13  -9   1   13.35    6.82   0
  11   9  -1    5.18    7.12   0
 -11  -9   1    6.19   10.16   0
   9   9  -1   92.12    6.61   0
  -9  -9   1   87.74    8.57   0
   7   9  -1   54.42    8.85   0
  -7  -9   1   59.71    6.40   0
   5   9  -1  872.01   13.54   0
  -5  -9   1  836.73   11.34   0
  -3   9   1   12.76   14.90   0
  -3   9   1   13.42   14.43   0
   3  -9  -1   12.25   13.54   0
   3   9  -1   13.02    6.70   0
  -3  -9   1   10.23    6.17   0
   1  -9  -1   27.99   10.07   0
   1   9  -1   36.95    9.28   0
  -1   9   1   34.30    8.84   0
  -1   9   1   32.37    9.51   0
  -1  -9   1   37.16    8.81   0
   1  -9   1    2.80   10.25   0
  -1   9  -1   12.46    9.07   0
   1   9   1    2.16    8.39   0
  -1  -9  -1    6.09    8.46   0
   1   9   1    5.20    8.88   0
   3   9   1  345.73   11.23   0
   3  -9   1  361.27   13.99   0
   3   9   1  376.52   10.96   0
  -3  -9  -1  363.87   10.89   0
  -3   9  -1  357.56   15.07   0
   5   9   1   28.33    8.45   0
   5   9   1   24.92    5.99   0
  -5  -9  -1   16.31    5.92   0
  -7  -9  -1  542.12    9.79   0
   7   9   1  537.82    9.66   0
   7   9   1  616.91   11.48   0
   9   9   1   22.32    9.99   0
   9   9   1   23.47    9.99   0
  -9  -9  -1   11.14   10.10   0
 -11  -9  -1    2.60    7.09   0
  11   9   1   -3.81    6.95   0
  11   9   1   -1.77    7.06   0
  13   9   1   29.37    7.13   0
 -13  -9  -1   31.46    7.00   0
  13   9   1   26.84    7.09   0
  15   9   1  149.68   12.62   0
 -15  -9  -1  158.75    9.22   0
  15   9   1  139.89    9.31   0
 -12 -10   1  110.14   10.37   0
  12  10  -1  112.58   10.49   0
  12  10  -1   92.13   10.38   0
 -10 -10   1   -1.29    9.73   0
  10  10  -1   -3.99   10.10   0
  -8 -10   1   50.78   10.21   0
   8  10  -1   55.10    7.50   0
  -6 -10   1   17.73    7.29   0
   6  10  -1   28.26   10.38   0
   4  10  -1   10.15    7.38   0
  -4 -10   1    0.12    9.11   0
  -2  10   1   11.79   10.82   0
  -2  10   1   11.15   11.08   0
   2 -10  -1   12.47   10.45   0
  -2 -10   1   14.49    7.93   0
   2  10  -1    4.90    8.74   0
   0 -10  -1  468.91   12.44   0
   0  10  -1  457.90   13.22   0
   0  10   1  446.36   12.87   0
   0 -10   1  473.92   13.57   0
   0  10   1  447.68   15.19   0
   2  10   1   21.86    8.72   0
   2  10   1   27.63    8.28   0
   2 -10   1   25.54    9.31   0
  -2  10  -1   25.50    8.72   0
  -2 -10  -1   20.99    7.94   0
  -4 -10  -1   34.77   10.31   0
   4  10   1   23.94   10.60   0
   4  10   1   32.07   10.01   0
   6  10   1   -1.22    9.85   0
  -6 -10  -1    4.40    9.98   0
   6  10   1    6.90   10.12   0
   8  10   1   45.94   10.50   0
   8  10   1   44.63    9.89   0
  -8 -10  -1   53.84   10.13   0
  10  10   1    7.21    9.76   0
 -10 -10  -1    9.73    9.80   0
  10  10   1    8.81   10.02   0
  12  10   1   20.32   11.85   0
  12  10   1   19.62    8.37   0
 -12 -10  -1   41.70   11.79   0
   9  11  -1    5.63   11.10   0
  -9 -11   1    6.96    8.31   0
   9  11  -1   13.07    8.16   0
   7  11  -1    6.75   10.15   0
  -7 -11   1   12.52    9.72   0
   7  11  -1   -0.54    9.67   0
  -5 -11   1   36.17   10.07   0
   5  11  -1   25.35    7.60   0
   3  11  -1  138.52   11.61   0
  -3 -11   1  158.10   10.41   0
   1  11  -1   -0.62   10.33   0
   1  11  -1    2.92   12.05   0
  -1 -11   1    4.19   11.08   0
  -1  11   1   -0.34   13.41   0
   1 -11  -1   -0.27   12.91   0
  -1  11   1   -0.20   13.58   0
   1  11   1  553.55   17.42   0
  -1  11  -1  556.10   18.73   0
  -1  11  -1  591.90   18.25   0
   1  11   1  560.61   15.27   0
  -1 -11  -1  577.17   14.79   0
   1 -11   1  587.23   17.65   0
  -3 -11  -1    5.62    9.09   0
   3  11   1    7.96    7.39   0
   3  11   1    5.57    9.96   0
   5  11   1   22.55   10.24   0
   5  11   1   10.95    7.05   0
  -5 -11  -1   17.41    7.03   0
   7  11   1   18.89   10.09   0
  -7 -11  -1   24.66    9.91   0
   7  11   1   21.41    9.81   0
  -9 -11  -1   18.17   11.85   0
   9  11   1   10.39   12.05   0
   9  11   1    9.78   11.60   0
   2  12  -1   10.07   11.48   0
  -2 -12   1    9.91   10.87   0
   2  12  -1   10.81   12.09   0
   0  12   1    8.79   15.98   0
   0 -12   1    6.64   13.39   0
   0  12   1    9.76   16.03   0
   0  12  -1   10.84   14.13   0
   0  12  -1    4.96   14.62   0
   2  12   1   46.52   12.47   0
   2  12   1   43.75   14.46   0
 -24   0   2    4.87    8.13   0
  24   0  -2   21.82    8.29   0
  24   0  -2    9.03   11.10   0
  22   0  -2 1336.93   13.04   0
  22   0  -2 1417.56   12.78   0
 -22   0   2 1390.71   12.65   0
 -20   0   2   41.14    8.02   0
  20   0  -2   34.79    6.17   0
  20   0  -2   44.78    8.08   0
 -18   0   2    3.26    5.99   0
  18   0  -2    7.06    6.27   0
  18   0  -2    3.79    5.99   0
 -16   0   2    7.35    9.15   0
  16   0  -2   -1.53    6.73   0
  16   0  -2   -3.00    6.45   0
 -14   0   2 2120.55   14.97   0
  14   0  -2 2177.98   16.59   0
  14   0  -2 2249.71   15.49   0
 -12   0   2  127.54    7.19   0
  12   0  -2  150.04    9.22   0
 -10   0   2 2038.61   17.43   0
  10   0  -2 1982.92   16.25   0
  -8   0   2   25.38    9.07   0
   8   0  -2   22.93    6.63   0
  -6   0   2    2.90    7.95   0
   6   0  -2    7.30    8.19   0
  -4   0   2   20.43   10.68   0
   4   0  -2   22.48    8.32   0
   0   0  -2   20.96    8.17   0
   0   0   2   18.81    6.58   0
  -2   0  -2 1957.88   24.19   0
  -2   0  -2 2083.32   24.95   0
   2   0   2 2019.01   24.50   0
   2   0   2 2095.26   24.65   0
  -4   0  -2  523.69   12.22   0
   4   0   2  566.88   12.45   0
   4   0   2  562.40   14.85   0
  -4   0  -2  559.51   14.81   0
  -6   0  -2   20.06    6.46   0
   6   0   2   27.38    6.51   0
   6   0   2   28.98    6.80   0
   8   0   2  201.28    9.57   0
  -8   0  -2  193.63    9.62   0
   8   0   2  210.76    9.85   0
  10   0   2 1289.55   12.33   0
 -10   0  -2 1286.77   11.99   0
  10   0   2 1308.59   12.14   0
  12   0   2   28.96    6.02   0
 -12   0  -2   35.68    5.76   0
  12   0   2   35.60    5.71   0
  14   0   2 4264.61   19.26   0
  14   0   2 4453.98   20.86   0
 -14   0  -2 4233.99   20.41   0
  16   0   2   60.96    6.25   0
 -16   0  -2   52.25    6.20   0
  16   0   2   50.35    6.59   0
  18   0   2   11.05    8.22   0
  18   0   2    9.72    5.62   0
 -18   0  -2    0.33    5.54   0
  20   0   2   57.19    7.33   0
  20   0   2   50.61    7.09   0
 -20   0  -2   53.24    7.11   0
  22   0   2   31.56   10.16   0
  22   0   2   64.70    7.59   0
 -22   0  -2   84.48    9.87   0
  23  -1  -2   80.70    7.82   0
 -23   1   2   89.84   10.13   0
  23  -1  -2   84.05   10.25   0
  23   1  -2   83.28    7.40   0
  23   1  -2   93.97    7.88   0
 -23  -1   2   78.98    7.43   0
  21   1  -2  229.09   10.62   0
 -21  -1   2  219.52   10.74   0
  21  -1  -2  215.36   11.06   0
  21  -1  -2  227.14   10.55   0
  21   1  -2  209.81   10.92   0
 -21   1   2  199.35   10.48   0
  19  -1  -2   -0.81    6.08   0
 -19   1   2   -3.93    8.20   0
  19   1  -2    0.65    5.81   0
 -19  -1   2    4.63    5.79   0
  19  -1  -2  -12.11    8.13   0
  19   1  -2   -3.32    5.98   0
 -17  -1   2   98.17    9.17   0
  17  -1  -2   88.67    6.75   0
  17  -1  -2   95.90    6.98   0
  17   1  -2  107.16    7.01   0
  17   1  -2   96.06    9.20   0
 -17   1   2   95.44    6.76   0
 -15   1   2  890.94   11.11   0
  15   1  -2  890.88   10.83   0
  15  -1  -2  918.57   11.21   0
  15  -1  -2  893.99   11.24   0
 -15  -1   2  923.20   10.80   0
  13   1  -2   -4.08    5.93   0
 -13   1   2   -2.27    7.79   0
 -13  -1   2    2.59    5.55   0
  13  -1  -2   -9.54    8.39   0
  13  -1  -2    6.42    7.90   0
 -11  -1   2 1157.40   12.11   0
 -11   1   2 1165.70   12.87   0
  11  -1  -2 1196.10   14.62   0
  11   1  -2 1211.58   13.84   0
  -9   1   2  782.74   13.27   0
  -9  -1   2  747.15   10.88   0
   9   1  -2  734.97   11.06   0
   9  -1  -2  779.64   13.63   0
   7  -1  -2   83.49    8.34   0
  -7  -1   2   84.95    7.87   0
   7   1  -2   90.61   10.69   0
  -7   1   2   80.59    7.92   0
   5   1  -2  170.93   13.15   0
  -5  -1   2  180.20   13.01   0
   5  -1  -2  165.65   14.06   0
  -5   1   2  175.76   13.25   0
   3   1  -2 1937.96   25.19   0
  -3  -1   2 1873.34   23.56   0
  -1  -1   2 2188.02   31.49   0
   1  -1  -2 2261.63   38.01   0
   1   1  -2 2221.27   32.47   0
   1   1   2 2059.12   25.11   0
   1   1   2 2029.85   25.86   0
  -1  -1  -2 1969.94   24.63   0
   1  -1   2 1930.34   26.91   0
  -1   1  -2 2005.84   26.37   0
  -1  -1  -2 2087.03   26.42   0
  -3   1  -2 2752.55   26.77   0
  -3  -1  -2 2804.87   23.95   0
   3  -1   2 2657.95   26.56   0
   3   1   2 2655.14   23.20   0
   3  -1   2 2685.10   26.56   0
  -3  -1  -2 2638.56   23.17   0
   3   1   2 2761.53   23.57   0
   5  -1   2   63.78   10.59   0
   5   1   2   61.60    7.51   0
   5   1   2   55.55    7.56   0
  -5  -1  -2   60.42    7.65   0
  -5   1  -2   58.64   10.38   0
  -5   1  -2   55.71    7.59   0
   5  -1   2   62.79    7.59   0
   7  -1   2  140.62    7.47   0
   7  -1   2  135.35    7.20   0
  -7   1  -2  131.00    7.16   0
   7   1   2  138.53    9.40   0
   7   1   2  142.91    7.24   0
  -7   1  -2  148.17    7.35   0
  -7  -1  -2  135.55    7.16   0
   9   1   2  848.71   10.71   0
   9   1   2  881.19   10.62   0
   9  -1   2  912.01   12.63   0
  -9   1  -2  856.54   12.28   0
  -9  -1  -2  878.35   10.68   0
   9  -1   2  875.65   12.89   0
  11  -1   2  430.36   10.28   0
  11   1   2  464.02    8.39   0
 -11  -1  -2  440.03   10.17   0
  11  -1   2  450.47   10.52   0
 -11   1  -2  426.68   10.15   0
  11   1   2  444.63   10.18   0
  13   1   2  208.46   10.63   0
  13   1   2  197.32    7.87   0
 -13   1  -2  189.77    7.82   0
  13  -1   2  209.32    7.97   0
  13  -1   2  189.50    8.13   0
 -13  -1  -2  200.78    7.87   0
 -15   1  -2 1074.62   10.90   0
  15  -1   2 1089.90   11.07   0
  15   1   2 1135.53   10.87   0
  15  -1   2 1073.72   11.28   0
 -15  -1  -2 1050.56   10.69   0
  15   1   2 1093.14   12.80   0
 -17  -1  -2   74.86    6.07   0
  17   1   2   69.85    8.68   0
  17   1   2   66.91    6.12   0
  17  -1   2   64.87    8.77   0
 -17   1  -2   73.76    6.03   0
  17  -1   2   62.68    6.18   0
  19  -1   2   18.54    9.71   0
  19   1   2   27.81    9.66   0
 -19  -1  -2    4.93    9.94   0
  19   1   2   14.42   10.01   0
  19  -1   2   11.05    7.23   0
 -19   1  -2   20.03    9.83   0
  21  -1   2   67.28   10.15   0
 -21  -1  -2  101.15    7.34   0
 -21   1  -2  106.21    9.90   0
  21   1   2   74.30   10.49   0
  21  -1   2  115.48   10.50   0
  21   1   2   91.71    7.33   0
  24   2  -2  216.88    9.62   0
  24  -2  -2  230.65   13.07   0
 -24   2   2  193.31    9.31   0
 -24  -2   2  188.90    9.65   0
  24  -2  -2  210.94    9.58   0
  24   2  -2  239.17   12.53   0
  22  -2  -2   38.04    7.04   0
  22   2  -2   38.77    7.39   0
  22  -2  -2   33.31    7.36   0
  22   2  -2   24.60    9.89   0
 -22   2   2   23.32    7.05   0
 -22  -2   2   42.18    9.82   0
 -20   2   2  372.27    9.86   0
  20   2  -2  396.41    7.79   0
  20  -2  -2  378.51   10.26   0
 -20  -2   2  369.85    7.67   0
  20   2  -2  393.68    8.04   0
  20  -2  -2  394.09   10.09   0
 -18   2   2    6.64    8.25   0
  18   2  -2   21.08    8.37   0
 -18  -2   2   11.84    8.42   0
  18   2  -2    0.68    8.77   0
  18  -2  -2    4.04    8.42   0
  18  -2  -2    8.76    6.35   0
  16  -2  -2  736.71   10.24   0
  16   2  -2  735.36    9.82   0
  16  -2  -2  721.03   10.49   0
 -16   2   2  715.75   10.06   0
 -16  -2   2  763.18   11.87   0
 -14   2   2   70.09    9.91   0
 -14  -2   2   72.06    7.38   0
  14  -2  -2   75.85    7.81   0
  14  -2  -2   82.30   10.00   0
  14   2  -2   75.29   10.21   0
  12  -2  -2    4.23    8.33   0
 -12   2   2    1.72    7.93   0
 -12  -2   2    0.44    8.10   0
  12   2  -2    1.14    5.85   0
  12  -2  -2    6.20    7.97   0
  10  -2  -2  109.93    9.44   0
 -10   2   2  106.66    6.68   0
 -10  -2   2   96.77    8.79   0
  10   2  -2  118.95    8.91   0
  10  -2  -2  110.59    6.93   0
   8   2  -2 3933.03   22.83   0
  -8   2   2 3916.41   28.02   0
   8  -2  -2 4087.39   28.84   0
   8  -2  -2 3998.72   27.97   0
  -8  -2   2 3891.59   22.66   0
   6   2  -2   27.32   10.37   0
  -6  -2   2   35.89    7.43   0
   6  -2  -2   38.03   10.83   0
  -6   2   2   38.99   10.13   0
  -2   2   2   31.90   16.09   0
  -2  -2   2   30.66    9.07   0
   2   2  -2   35.42    9.21   0
   0  -2   2  306.24   16.35   0
   0   2   2  303.44   14.73   0
   0   2   2  299.00   12.78   0
   0  -2  -2  297.81   12.87   0
   0   2  -2  307.87   13.53   0
   2  -2   2  252.17   11.72   0
  -2  -2  -2  252.56   10.89   0
  -2   2  -2  260.23   14.60   0
   2   2   2  259.92   13.24   0
   2   2   2  274.86   10.77   0
   4   2   2 3708.43   23.71   0
  -4   2  -2 3786.03   28.71   0
   4  -2   2 3668.02   28.61   0
   4  -2   2 3768.63   28.84   0
  -4  -2  -2 3644.31   23.62   0
   4   2   2 3868.53   24.19   0
   6   2   2   60.10    8.89   0
  -6  -2  -2   53.43    8.88   0
   6  -2   2   63.13    9.13   0
  -6   2  -2   59.55    6.67   0
   6  -2   2   53.79    6.90   0
   6   2   2   56.86    8.83   0
   8  -2   2 3280.39   21.70   0
   8  -2   2 3203.90   20.47   0
  -8  -2  -2 3174.18   18.15   0
  -8   2  -2 3245.69   21.85   0
   8   2   2 3300.30   18.45   0
   8   2   2 3236.83   18.60   0
  10  -2   2    0.56    8.08   0
  10  -2   2   13.17    8.27   0
  10   2   2    7.55    8.07   0
  10   2   2   -5.08    8.12   0
 -10   2  -2    1.37    7.91   0
 -10  -2  -2    6.54    8.08   0
 -12   2  -2  244.94   10.68   0
 -12  -2  -2  234.49   10.75   0
  12  -2   2  252.24   10.91   0
  12  -2   2  242.73    8.57   0
  12   2   2  234.28    8.18   0
  12   2   2  243.08   10.79   0
  14   2   2   72.66    9.24   0
 -14   2  -2   46.90    6.85   0
  14  -2   2   64.58    9.84   0
  14   2   2   47.68    9.50   0
  14  -2   2   57.65    6.70   0
 -14  -2  -2   72.26    9.40   0
  16   2   2 1080.73   10.29   0
  16  -2   2 1064.08   10.85   0
  16  -2   2 1096.07   13.20   0
 -16  -2  -2 1101.09   10.43   0
 -16   2  -2 1078.16   12.60   0
  16   2   2 1069.08   12.38   0
  18   2   2    2.21    5.72   0
  18   2   2    6.78    5.69   0
 -18  -2  -2   -1.72    5.73   0
 -18   2  -2    1.97    5.66   0
  18  -2   2    7.56    8.22   0
  18  -2   2   -1.85    5.62   0
 -20  -2  -2  249.48   10.73   0
  20   2   2  256.92    8.25   0
  20  -2   2  271.68   11.37   0
  20  -2   2  279.37   10.76   0
  20   2   2  273.76   10.86   0
  22   2   2   10.19   11.74   0
 -22  -2  -2   13.64    8.29   0
  22  -2   2    9.12   11.41   0
  22   2   2    3.24    8.21   0
  22  -2   2   -8.31    8.89   0
  23   3  -2   23.95   10.02   0
  23  -3  -2   28.51    7.45   0
  23   3  -2   13.38    9.93   0
  23  -3  -2   38.43    9.66   0
 -23   3   2   22.69    9.63   0
 -23  -3   2   28.43    7.15   0
  21  -3  -2   94.32   10.57   0
  21  -3  -2  124.49    7.52   0
  21   3  -2   94.90   10.45   0
 -21  -3   2   82.85    7.60   0
  21   3  -2   85.14    7.54   0
 -21   3   2  104.17    7.43   0
 -19   3   2  253.68    9.57   0
  19   3  -2  241.64    7.19   0
  19   3  -2  288.58    7.29   0
  19  -3  -2  275.94    9.43   0
 -19  -3   2  275.58    7.16   0
  19  -3  -2  262.76    7.69   0
 -17   3   2  247.13    9.81   0
  17  -3  -2  247.36   10.39   0
  17   3  -2  259.29    7.67   0
  17  -3  -2  249.81    9.93   0
 -17  -3   2  248.29    7.53   0
  15  -3  -2  426.57   11.21   0
 -15   3   2  395.84   11.32   0
  15   3  -2  399.39    8.67   0
 -15  -3   2  416.22   10.88   0
  15  -3  -2  433.33   11.81   0
  13   3  -2   38.15    7.24   0
 -13  -3   2   18.07   10.06   0
  13  -3  -2   31.57    9.89   0
 -13   3   2   25.86    9.69   0
  13  -3  -2   27.24   10.52   0
 -11  -3   2   -0.48    5.87   0
  11   3  -2   -1.25    5.68   0
  11  -3  -2    4.81    7.90   0
 -11   3   2   -4.26    7.86   0
  11  -3  -2    2.29    8.38   0
   9   3  -2   12.57    8.34   0
   9  -3  -2   10.27    8.26   0
  -9  -3   2    5.53    5.89   0
  -9   3   2   11.74    7.95   0
   9  -3  -2   15.43    8.82   0
   7   3  -2 1395.06   14.00   0
  -7   3   2 1363.45   21.67   0
   7  -3  -2 1420.45   22.17   0
  -7  -3   2 1412.66   15.46   0
   7  -3  -2 1457.99   23.96   0
   5   3  -2 4912.36   26.73   0
  -5  -3   2 4907.75   27.48   0
  -3  -3   2 1741.06   20.29   0
   3   3  -2 1694.79   18.98   0
  -1  -3   2   19.69   11.65   0
  -1   3   2   14.88   10.63   0
   1  -3  -2   14.01   10.92   0
   1   3  -2   19.33   11.96   0
  -1   3   2   13.61   10.70   0
  -1  -3  -2   35.20   10.58   0
   1  -3   2   34.88   11.83   0
   1   3   2   40.11   10.33   0
   1   3   2   32.83   10.32   0
  -1   3  -2   33.99    8.61   0
  -3  -3  -2   56.95    6.98   0
   3   3   2   53.73    9.38   0
  -3   3  -2   55.47    7.47   0
   3  -3   2   53.24    7.67   0
   3   3   2   57.61    7.05   0
   5  -3   2 1190.98   16.08   0
  -5   3  -2 1236.75   16.11   0
  -5  -3  -2 1234.53   13.56   0
   5   3   2 1296.17   13.74   0
   5   3   2 1257.93   14.79   0
   5  -3   2 1224.69   17.19   0
   7   3   2 2402.97   17.44   0
  -7  -3  -2 2432.94   17.56   0
   7  -3   2 2383.86   20.56   0
  -7   3  -2 2389.48   19.42   0
   7  -3   2 2360.36   19.62   0
   7   3   2 2452.89   17.74   0
   9  -3   2  351.18   10.44   0
   9  -3   2  356.93    8.84   0
  -9  -3  -2  339.06    9.83   0
   9   3   2  360.02    9.91   0
   9   3   2  342.79    7.86   0
  11   3   2   15.08    9.85   0
  11   3   2    4.61    9.64   0
  11  -3   2    2.11    7.01   0
  11  -3   2    3.86   10.32   0
 -11  -3  -2  -11.42   10.03   0
  13  -3   2   13.65    6.89   0
  13   3   2    6.24    9.41   0
  13   3   2   13.74    9.48   0
 -13  -3  -2    5.66    9.52   0
  13  -3   2   26.63    9.12   0
 -15  -3  -2  244.61    7.30   0
  15  -3   2  235.36    7.68   0
  15   3   2  224.34    7.33   0
  15  -3   2  237.59    9.66   0
  15   3   2  235.88    7.41   0
 -17  -3  -2  295.99    7.31   0
  17   3   2  269.79    7.48   0
  17  -3   2  300.92   10.03   0
  17   3   2  285.11    7.45   0
  17  -3   2  301.76    9.67   0
  19   3   2  370.57   11.16   0
 -19  -3  -2  347.95    8.67   0
  19  -3   2  369.46   11.95   0
  19   3   2  370.38    8.68   0
  19  -3   2  349.16    8.96   0
  21  -3   2   50.92   10.44   0
  21   3   2   42.61    7.26   0
  21   3   2   46.82    7.18   0
 -21  -3  -2   61.20    7.36   0
  21  -3   2   58.97    9.79   0
  22   4  -2  336.28    9.14   0
  22  -4  -2  341.84   12.15   0
 -22  -4   2  341.15    9.08   0
  22   4  -2  309.72    9.02   0
  22  -4  -2  333.96   11.85   0
  20  -4  -2    2.17    9.68   0
 -20  -4   2    8.27    7.00   0
  20   4  -2   11.09    6.91   0
  20  -4  -2    2.08   10.23   0
  20   4  -2   -5.49    7.13   0
 -18   4   2  250.22    7.63   0
  18   4  -2  261.02    9.36   0
  18  -4  -2  249.31    7.75   0
  18   4  -2  275.18    9.33   0
 -18  -4   2  263.39    9.36   0
  18  -4  -2  236.20   10.11   0
  16  -4  -2  128.79    7.05   0
 -16   4   2  127.61    7.02   0
  16   4  -2  130.39    7.05   0
  16  -4  -2  132.76    7.29   0
 -16  -4   2  145.51    9.28   0
  14  -4  -2  888.49   12.38   0
  14   4  -2  883.87   12.53   0
 -14  -4   2  903.88   10.52   0
  14  -4  -2  900.43   12.74   0
 -14   4   2  889.47   14.13   0
  12   4  -2  232.84    8.22   0
  12  -4  -2  230.31   11.92   0
 -12  -4   2  254.05    8.18   0
 -12   4   2  226.83    8.88   0
  12  -4  -2  229.21   11.41   0
  10   4  -2  530.72    8.81   0
 -10  -4   2  550.21   10.76   0
  10  -4  -2  541.94   13.24   0
  10  -4  -2  552.61   13.72   0
   8  -4  -2    1.02   10.63   0
  -8  -4   2    7.87    5.85   0
   8  -4  -2    3.81   10.07   0
   8   4  -2    3.13    5.90   0
  -6  -4   2 1577.23   14.67   0
   6   4  -2 1641.32   16.14   0
  -4  -4   2   84.63    7.31   0
   4   4  -2   92.67    9.56   0
  -2  -4   2 2419.93   22.30   0
   2  -4  -2 2503.50   36.56   0
  -2   4   2 2465.31   37.10   0
  -2   4   2 2554.64   36.25   0
   2   4  -2 2458.98   23.06   0
   0  -4   2  151.13   11.03   0
   0  -4  -2  151.97   10.80   0
   0   4   2  148.79   10.46   0
   0   4  -2  154.51   11.52   0
  -2   4  -2  285.39   12.44   0
   2  -4   2  292.57   12.62   0
  -2  -4  -2  283.40    9.12   0
   2   4   2  292.10    8.92   0
  -4   4  -2  324.40   12.02   0
   4   4   2  310.19    8.61   0
  -4  -4  -2  327.88    8.78   0
   4  -4   2  335.57   12.31   0
   6  -4   2  701.47   14.21   0
   6  -4   2  700.59   13.94   0
  -6  -4  -2  683.74   11.97   0
  -6   4  -2  697.74   13.73   0
   6   4   2  709.42   10.32   0
   6   4   2  720.27   11.87   0
  -8   4  -2   60.63    8.56   0
   8   4   2   47.15    6.13   0
   8  -4   2   60.37    8.74   0
   8   4   2   67.55    6.27   0
   8  -4   2   59.17    9.02   0
  -8  -4  -2   63.51    6.19   0
  10   4   2 1277.86   12.03   0
  10  -4   2 1249.10   16.15   0
  10   4   2 1199.37   11.94   0
 -10  -4  -2 1179.98   12.00   0
  10  -4   2 1245.20   15.85   0
  12   4   2   45.75    9.65   0
  12   4   2   56.31    9.51   0
  12  -4   2   48.57    7.26   0
  12  -4   2   62.89    7.07   0
 -12  -4  -2   72.77    9.61   0
  14  -4   2  982.59   11.74   0
  14  -4   2 1031.98   13.93   0
 -14  -4  -2 1082.73   12.47   0
  14   4   2 1048.08   12.51   0
  14   4   2 1038.72   10.45   0
  16   4   2    7.57    5.76   0
  16  -4   2    9.88    8.05   0
  16  -4   2    0.05    8.39   0
  16   4   2    3.82    5.71   0
 -16  -4  -2    8.48    5.74   0
  18  -4   2  309.47    9.21   0
  18   4   2  324.52   11.13   0
  18  -4   2  329.29   11.26   0
  18   4   2  308.91    8.40   0
 -18  -4  -2  306.96   11.07   0
  20   4   2    8.14    6.97   0
  20   4   2    2.07    6.98   0
  20  -4   2    0.94    6.74   0
 -20  -4  -2    6.25    7.03   0
  20  -4   2    3.72    6.97   0
  21  -5  -2   34.03    9.80   0
  21   5  -2   25.96    7.20   0
 -21  -5   2   22.72    7.34   0
  21  -5  -2   30.25    9.52   0
  21   5  -2   44.27    7.23   0
  19  -5  -2   68.99   10.06   0
  19   5  -2   70.40   10.08   0
  19   5  -2   57.70    7.28   0
  19  -5  -2   63.39    9.48   0
 -19  -5   2   59.61    7.39   0
  17  -5  -2    2.34    8.03   0
  17  -5  -2    1.21    5.63   0
  17   5  -2    3.55    5.76   0
 -17  -5   2    1.00    8.23   0
  15  -5  -2   72.02    9.08   0
 -15  -5   2   69.21    6.44   0
  15  -5  -2   66.89    9.28   0
  15   5  -2   55.17    9.01   0
 -13  -5   2  841.23   10.30   0
  13   5  -2  805.01   10.05   0
  13  -5  -2  820.98   15.17   0
  13  -5  -2  813.25   15.33   0
  11   5  -2  477.91    9.36   0
 -11  -5   2  483.87    9.45   0
  11  -5  -2  472.06   16.19   0
  11  -5  -2  506.51   16.64   0
   9  -5  -2   11.79   10.44   0
   9  -5  -2   12.59   10.49   0
   9   5  -2   15.46    5.75   0
  -9  -5   2   13.30    8.21   0
  -7  -5   2  427.59   10.71   0
   7   5  -2  405.20    8.72   0
   5   5  -2   -2.12    6.11   0
  -5  -5   2    3.28    8.42   0
   3  -5  -2   52.56   13.79   0
  -3   5   2   58.88   13.02   0
  -3   5   2   55.20   15.44   0
   3   5  -2   52.80    6.84   0
  -3  -5   2   57.53    8.97   0
  -1   5   2 2528.15   27.82   0
   1  -5  -2 2531.42   27.21   0
  -1  -5   2 2568.91   22.82   0
   1   5  -2 2613.93   23.85   0
   1  -5   2  677.45   14.85   0
  -1   5  -2  666.39   13.52   0
  -1  -5  -2  676.81   13.76   0
   1   5   2  653.10   13.71   0
  -3  -5  -2   32.31    6.25   0
   3  -5   2   29.32    9.50   0
  -3   5  -2   32.78    8.98   0
   3   5   2   28.10    8.32   0
   5  -5   2  224.62   11.13   0
   5  -5   2  225.60   11.15   0
  -5   5  -2  220.13   10.74   0
  -5  -5  -2  227.33    7.73   0
   5   5   2  216.87    7.39   0
   7  -5   2   35.18    8.58   0
   7   5   2   36.00    5.85   0
   7  -5   2   35.94    8.77   0
  -7  -5  -2   40.04    5.99   0
  -7   5  -2   31.55    8.41   0
   7   5   2   23.84    8.10   0
   9  -5   2   31.29   10.21   0
   9   5   2   45.10    9.82   0
   9  -5   2   30.98   10.43   0
   9   5   2   40.59    9.86   0
  -9  -5  -2   35.97    9.96   0
  -9   5  -2   31.26   10.12   0
  11   5   2  603.76    9.29   0
 -11  -5  -2  581.39    9.26   0
  11  -5   2  572.40   10.91   0
  11  -5   2  591.58   12.85   0
  11   5   2  557.15    9.06   0
 -13  -5  -2 1187.83   11.25   0
  13  -5   2 1165.04   14.79   0
  13   5   2 1153.66   11.02   0
  13  -5   2 1186.27   15.26   0
  13   5   2 1138.73   10.99   0
  15   5   2   73.73    6.20   0
  15  -5   2   86.34    8.62   0
  15  -5   2   79.27    6.80   0
  15   5   2   80.64    6.21   0
 -15  -5  -2   77.26    8.60   0
  17  -5   2   35.72    7.25   0
 -17  -5  -2   54.14    7.18   0
  17   5   2   25.91    7.16   0
  17   5   2   35.84    7.17   0
  17  -5   2   30.26    7.52   0
  19   5   2   45.29    7.40   0
 -19  -5  -2   60.39    7.41   0
  19  -5   2   45.23    7.19   0
  19  -5   2   55.36   10.41   0
  19   5   2   52.95    9.88   0
  20  -6  -2  159.32   10.92   0
 -20  -6   2  164.61   10.77   0
  20  -6  -2  175.66   10.72   0
  20   6  -2  164.13   10.59   0
  20   6  -2  174.86   10.90   0
  18   6  -2   75.14    7.43   0
  18  -6  -2   79.09    9.52   0
  18  -6  -2   86.10    9.80   0
  18   6  -2   82.22   10.32   0
 -18  -6   2   91.15   10.33   0
  16  -6  -2  144.19    8.99   0
  16   6  -2  143.36    6.52   0
  16  -6  -2  142.30   10.44   0
 -16  -6   2  137.85    6.73   0
 -14  -6   2   86.28    8.84   0
  14  -6  -2   63.84   10.14   0
  14  -6  -2   70.25    8.95   0
  14   6  -2   74.00    6.34   0
  12   6  -2  458.15    8.59   0
 -12  -6   2  456.44    8.63   0
  12  -6  -2  481.68   16.40   0
  12  -6  -2  446.47   14.82   0
  10   6  -2   38.49    7.08   0
 -10  -6   2   38.94    7.04   0
  -8  -6   2  873.74   11.48   0
   8   6  -2  895.51   11.55   0
  -6  -6   2  147.96    8.96   0
   6   6  -2  136.28    6.97   0
   4   6  -2  944.68   13.94   0
  -4  -6   2  920.80   11.87   0
  -2  -6   2  119.69    7.28   0
  -2   6   2  124.12   13.01   0
  -2   6   2  123.71   11.82   0
   2   6  -2  116.29    7.58   0
   2  -6  -2  119.61   12.06   0
   0  -6  -2 3067.67   25.91   0
   0  -6   2 3122.65   24.92   0
   0   6   2 3073.94   26.43   0
   0   6  -2 3132.93   26.23   0
   2   6   2    9.07    8.13   0
  -2  -6  -2    4.45    8.31   0
  -2   6  -2   11.94    8.76   0
   2  -6   2    7.86    8.76   0
   4  -6   2  621.38   16.07   0
   4   6   2  600.30   11.48   0
  -4   6  -2  605.32   14.36   0
  -4  -6  -2  608.84   11.80   0
   6   6   2   36.25    9.90   0
  -6  -6  -2   36.63   10.22   0
   6  -6   2   36.86   11.05   0
  -6   6  -2   39.88   10.40   0
   6  -6   2   31.71   10.81   0
   6   6   2   36.82   10.13   0
   8  -6   2   71.87   10.51   0
  -8  -6  -2   59.43    7.15   0
   8   6   2   65.55    9.79   0
   8   6   2   69.86    7.06   0
  -8   6  -2   67.53   10.21   0
   8  -6   2   63.86   10.74   0
  10   6   2   15.02    6.32   0
  10  -6   2   13.00    9.23   0
  10  -6   2   18.57    9.24   0
  10   6   2   22.45    6.18   0
 -10  -6  -2   13.08    6.48   0
  12   6   2 1588.00   12.52   0
  12  -6   2 1587.92   17.69   0
 -12  -6  -2 1561.86   12.34   0
  12  -6   2 1490.65   15.74   0
  12   6   2 1530.72   13.71   0
  14   6   2   50.82    6.17   0
  14   6   2   41.01    5.95   0
 -14  -6  -2   50.69    6.06   0
  14  -6   2   34.09    8.18   0
  14  -6   2   42.31    6.08   0
  16  -6   2  160.54   11.13   0
 -16  -6  -2  169.05   10.70   0
  16  -6   2  176.02   10.37   0
  16   6   2  152.97    7.62   0
  16   6   2  178.05   10.56   0
  18   6   2   23.20    7.05   0
 -18  -6  -2    9.56    7.21   0
  18  -6   2   29.79    9.67   0
  18   6   2   25.34    9.90   0
  18  -6   2   14.37    9.25   0
  19  -7  -2  430.61   14.29   0
  19   7  -2  333.99    9.68   0
  19  -7  -2  428.13   14.00   0
  19   7  -2  392.62   12.19   0
 -19  -7   2  415.22   12.08   0
 -17  -7   2   -0.87    9.93   0
  17   7  -2    5.34    7.10   0
  17  -7  -2    6.40   11.24   0
  17  -7  -2    7.17    9.22   0
 -15  -7   2   -1.31    5.74   0
  15  -7  -2    5.96   10.69   0
  15  -7  -2    7.40   10.56   0
  15   7  -2   -0.13    5.80   0
 -13  -7   2  169.30    6.81   0
  13   7  -2  149.02    6.87   0
  11   7  -2   17.99    6.37   0
 -11  -7   2   19.22    8.83   0
  -9  -7   2    5.24    6.42   0
   9   7  -2   -0.53    9.18   0
  -7  -7   2  580.81   10.13   0
   7   7  -2  559.85    9.98   0
   5   7  -2  385.55    9.81   0
  -5  -7   2  390.44    9.45   0
  -3   7   2  244.82   17.04   0
   3   7  -2  242.05   12.07   0
  -3  -7   2  234.83    9.07   0
   3  -7  -2  236.16   18.39   0
  -3   7   2  245.86   17.96   0
   1   7  -2  169.58   12.15   0
  -1   7   2  161.86   11.55   0
  -1   7   2  158.51   12.32   0
  -1  -7   2  161.11   11.26   0
   1  -7  -2  159.71   13.79   0
   1  -7   2  189.48   11.68   0
   1   7   2  177.80    8.72   0
   1   7   2  180.52   11.57   0
  -1  -7  -2  182.24    8.58   0
  -1   7  -2  186.54   12.40   0
  -3   7  -2   31.17   10.70   0
   3  -7   2   36.67   12.76   0
   3   7   2   29.93    9.92   0
  -3  -7  -2   33.59    9.96   0
   3   7   2   31.49   10.11   0
   5  -7   2   89.81   10.92   0
   5   7   2   93.00    7.39   0
   5   7   2   87.31    7.54   0
  -5   7  -2   94.87   12.88   0
  -5  -7  -2   93.13    7.50   0
   7  -7   2  374.06   14.91   0
   7   7   2  356.52    8.70   0
   7   7   2  386.88   10.90   0
  -7   7  -2  371.02   14.55   0
  -7  -7  -2  389.74   10.84   0
   7  -7   2  385.14   15.41   0
   9  -7   2   28.77    9.50   0
  -9  -7  -2   24.13    6.25   0
   9   7   2   16.26    6.31   0
   9  -7   2   29.11   10.56   0
   9   7   2   31.58    8.72   0
  11   7   2  168.82    6.91   0
  11  -7   2  170.34   10.34   0
  11   7   2  179.67    9.24   0
  11  -7   2  175.11    9.39   0
 -11  -7  -2  172.93    9.15   0
  13   7   2   46.17    8.14   0
  13  -7   2   38.00    7.82   0
 -13  -7  -2   36.17    8.23   0
  13  -7   2   36.55    7.52   0
  13   7   2   23.92    5.77   0
  15   7   2    6.73    7.04   0
  15   7   2    4.94    9.88   0
  15  -7   2    9.25    9.35   0
  15  -7   2   14.05    9.08   0
 -15  -7  -2    0.77    7.16   0
 -17  -7  -2   51.60    7.25   0
  17  -7   2   41.10    9.70   0
  17   7   2   38.40    7.30   0
  17   7   2   43.81    9.74   0
  17  -7   2   38.27    9.54   0
  18   8  -2  328.54   10.92   0
  18   8  -2  381.67   10.89   0
 -18  -8   2  395.72   10.62   0
  16   8  -2   25.84    9.71   0
 -16  -8   2   -7.67    6.96   0
  14   8  -2   83.96   10.41   0
 -14  -8   2   86.89    7.51   0
  12   8  -2   -5.40    5.85   0
 -12  -8   2   18.13    5.80   0
  10   8  -2  108.31    8.90   0
 -10  -8   2   95.16    6.64   0
   8   8  -2    9.49    6.47   0
  -8  -8   2   17.59    6.26   0
  -6  -8   2 1458.88   15.34   0
   6   8  -2 1461.95   15.75   0
  -4  -8   2  145.44    7.60   0
   4   8  -2  149.08    8.00   0
  -2   8   2  248.41   14.14   0
   2  -8  -2  242.70   14.52   0
  -2   8   2  249.78   15.04   0
   2   8  -2  253.90   11.80   0
  -2  -8   2  251.68    8.79   0
   0  -8   2  254.31   11.32   0
   0   8   2  248.60   11.27   0
   0  -8  -2  243.55   11.43   0
   0   8  -2  241.83   12.06   0
   0   8   2  248.73   11.98   0
  -2   8  -2   25.33    9.91   0
   2   8   2   23.45    9.16   0
  -2  -8  -2   29.89    9.27   0
   2   8   2   31.92    9.28   0
   2  -8   2   29.38   11.32   0
   4  -8   2   51.70   11.60   0
   4   8   2   58.59    6.69   0
   4   8   2   56.81    6.54   0
  -4   8  -2   51.97    9.84   0
  -4  -8  -2   45.13    6.70   0
   6  -8   2  937.84   19.50   0
   6   8   2  942.43   13.30   0
  -6  -8  -2  977.73   13.16   0
   6   8   2  966.48   13.17   0
   6  -8   2  923.58   18.89   0
  -6   8  -2  920.37   19.55   0
   8  -8   2    5.57    9.21   0
  -8  -8  -2   -1.71    8.55   0
   8  -8   2    9.25    9.56   0
   8   8   2   -4.53    8.62   0
   8   8   2    5.12    8.46   0
  10   8   2  294.66    7.80   0
  10  -8   2  299.22   12.75   0
  10  -8   2  296.96   11.77   0
  10   8   2  278.51    7.65   0
 -10  -8  -2  286.34    7.87   0
  12  -8   2   22.61    9.89   0
 -12  -8  -2    9.91    7.22   0
  12   8   2    9.90    9.87   0
  12   8   2   30.44    7.03   0
  12  -8   2   18.68    9.14   0
 -14  -8  -2   66.17    7.34   0
  14  -8   2   74.75   12.41   0
  14   8   2   63.92    7.26   0
  14  -8   2   74.85   11.95   0
  14   8   2   48.29    7.45   0
  16   8   2   24.60   10.59   0
  16   8   2   -2.75    8.35   0
  16  -8   2   11.64   10.57   0
 -16  -8  -2    8.44    8.33   0
  16  -8   2   11.38   10.14   0
 -15  -9   2    3.44   10.08   0
  15   9  -2   35.25    9.97   0
 -13  -9   2   82.73    7.46   0
  13   9  -2   80.61    7.49   0
  11   9  -2   60.73   10.30   0
 -11  -9   2   49.23    7.45   0
   9   9  -2   40.15    8.52   0
  -9  -9   2   47.58    8.36   0
   7   9  -2  132.54    9.28   0
  -7  -9   2  138.80    9.21   0
  -5  -9   2   16.69    8.67   0
   5   9  -2   17.38    8.98   0
  -3  -9   2  110.76    7.15   0
   3   9  -2  124.59   10.22   0
  -1   9   2   97.61    9.55   0
  -1   9   2   89.97   10.33   0
   1  -9  -2   87.08   10.76   0
   1   9  -2   82.93    7.59   0
  -1  -9   2   92.73    9.42   0
   1  -9   2    3.15    8.55   0
  -1   9  -2    5.34    8.90   0
  -1  -9  -2    4.93    8.41   0
   1   9   2    9.97    8.40   0
   1   9   2    8.18    8.83   0
  -3   9  -2   70.49   11.46   0
   3   9   2   68.54    8.99   0
   3   9   2   63.17    9.08   0
  -3  -9  -2   68.45    8.96   0
   3  -9   2   65.77    8.46   0
  -5   9  -2   82.46   10.80   0
   5   9   2   79.54    6.63   0
   5   9   2   80.13    6.58   0
  -5  -9  -2   79.33    6.67   0
   5  -9   2   84.41   10.60   0
   5  -9   2   83.79   10.59   0
   7   9   2   42.48    8.31   0
   7   9   2   28.19    8.41   0
   7  -9   2   38.58   12.44   0
  -7  -9  -2   35.72    8.30   0
   7  -9   2   39.30   12.63   0
   9   9   2   20.71    7.17   0
  -9  -9  -2    2.36   10.08   0
   9   9   2   15.34    9.94   0
  11   9   2   94.19   10.17   0
  11   9   2   71.46   10.22   0
 -11  -9  -2   78.05   10.13   0
  13   9   2  119.94   10.50   0
  13  -9   2  128.30   19.56   0
 -13  -9  -2  148.36   10.67   0
  13  -9   2  139.50   20.45   0
  13   9   2  109.19   10.52   0
  14  10  -2   -9.33   12.04   0
 -14 -10   2   27.68   11.48   0
  14  10  -2    4.18   11.52   0
  12  10  -2  138.95   10.58   0
 -12 -10   2  111.20    7.91   0
  10  10  -2   25.16   10.30   0
 -10 -10   2   28.36   10.01   0
  -8 -10   2  121.51   10.63   0
   8  10  -2  131.07   10.86   0
  -6 -10   2   35.61    9.93   0
   6  10  -2   22.67   10.71   0
   4  10  -2  155.73   10.82   0
  -4 -10   2  164.84   10.07   0
  -2  10   2    3.50   12.64   0
  -2 -10   2   12.89    7.97   0
  -2  10   2    4.39   11.94   0
   2  10  -2    4.37    8.59   0
   0  10  -2  449.58   13.22   0
   0  10   2  489.30   13.40   0
   0 -10  -2  508.93   12.90   0
   0  10   2  485.46   13.98   0
   0 -10   2  520.29   12.30   0
   2  10   2   22.62    9.04   0
   2 -10   2   17.99    9.87   0
   2  10   2   14.80    8.44   0
  -2  10  -2   15.97   11.22   0
  -2 -10  -2   16.74    7.82   0
  -4 -10  -2  273.32   11.73   0
   4 -10   2  266.79   17.05   0
   4  10   2  284.44   11.65   0
  -4  10  -2  262.81   17.29   0
   4 -10   2  290.16   18.62   0
   4  10   2  258.61    9.46   0
  -6 -10  -2   54.31    7.55   0
   6  10   2   60.79    7.60   0
   6  10   2   57.76    7.43   0
   8  10   2   28.07    9.94   0
   8  10   2   34.21    7.14   0
  -8 -10  -2   36.27   10.04   0
 -10 -10  -2    6.18    9.78   0
  10  10   2    6.38    9.81   0
  10  10   2    6.57    9.75   0
  12  10   2  183.45   12.63   0
  12  10   2  180.91    9.58   0
 -12 -10  -2  226.05   12.61   0
   9  11  -2   43.92   10.38   0
  -9 -11   2   42.88   10.03   0
   7  11  -2   48.60   10.67   0
  -7 -11   2   53.48   10.24   0
   5  11  -2   59.26   10.91   0
  -5 -11   2   64.59   10.27   0
  -3 -11   2   48.85    9.55   0
   3  11  -2   42.10   10.73   0
  -1  11   2    1.72   13.14   0
   1  11  -2    2.59   10.38   0
  -1  11   2   -0.02   13.52   0
  -1 -11   2    1.19    9.12   0
  -1  11  -2   53.98   13.28   0
   1  11   2   58.53   12.71   0
  -1 -11  -2   58.03   11.83   0
   1 -11   2   62.28    9.90   0
   1  11   2   61.67   11.21   0
   3  11   2   43.99   10.05   0
  -3  11  -2   41.79   17.78   0
   3 -11   2   47.21   18.21   0
   3  11   2   52.87   10.72   0
   3 -11   2   41.43   18.08   0
  -3  11  -2   39.09   17.86   0
  -3 -11  -2   41.92    9.45   0
  -5 -11  -2   -0.84    9.64   0
   5  11   2    5.78   10.06   0
   5  11   2    3.46    9.72   0
   7  11   2   33.44    9.99   0
   7  11   2   30.29    7.56   0
  -7 -11  -2   46.61   10.21   0
   2  12  -2   60.84   12.18   0
   2  12  -2   66.29   15.36   0
  -2 -12   2   76.81   13.83   0
   0 -12   2   56.43   13.93   0
   0  12   2   50.59   18.43   0
   0  12   2   54.07   16.37   0
   0  12  -2   49.85   14.63   0
   0  12  -2   43.08   12.45   0
  24   0  -3    8.00    6.92   0
 -24   0   3   -1.04    6.64   0
  24   0  -3    7.84    9.95   0
  22   0  -3   -4.87   10.39   0
  22   0  -3    2.33    9.95   0
 -22   0   3  -13.80    9.96   0
  20   0  -3   10.87    8.23   0
 -20   0   3   -3.75    5.66   0
  20   0  -3    0.06    5.62   0
 -18   0   3  -20.85    8.64   0
  18   0  -3   -3.06    6.10   0
  18   0  -3    0.02    8.56   0
  16   0  -3   -3.20    7.03   0
 -16   0   3   11.84    9.50   0
 -14   0   3    0.89    5.57   0
  14   0  -3    2.20    5.87   0
 -12   0   3   -3.48    5.81   0
  12   0  -3   -4.74    6.12   0
 -10   0   3   -5.00    6.04   0
  10   0  -3    6.14    6.32   0
   8   0  -3    1.06    6.79   0
  -8   0   3   -2.81    9.03   0
  -6   0   3    1.05   11.40   0
   6   0  -3   -1.99   11.98   0
  -4   0   3   -0.25   11.13   0
   4   0  -3    0.03   11.91   0
  -2   0   3    4.81   11.51   0
   2   0  -3   -1.14   12.46   0
   0   0  -3    0.75    7.83   0
   0   0   3    3.45    7.22   0
   2   0   3   -0.51   11.39   0
  -2   0  -3    2.12   11.29   0
   2   0   3    0.01   11.00   0
   4   0   3    2.63    7.41   0
   4   0   3    0.85    7.36   0
  -4   0  -3    0.19    7.33   0
  -4   0  -3    0.65    7.34   0
  -6   0  -3    5.15    8.41   0
   6   0   3   -3.26    6.05   0
  -6   0  -3   -0.02    5.97   0
   6   0   3   -3.20    8.49   0
   8   0   3   -3.87    5.83   0
   8   0   3    1.30    8.06   0
  -8   0  -3   -0.37    8.00   0
 -10   0  -3   -5.57    7.93   0
  10   0   3   -0.52    5.84   0
  10   0   3    8.27    7.99   0
  12   0   3   -6.63    7.02   0
 -12   0  -3    1.83    6.93   0
  12   0   3    0.80   10.08   0
 -14   0  -3    3.47    6.35   0
  14   0   3    1.26    6.51   0
  14   0   3    3.39    6.72   0
 -16   0  -3   -5.74    8.30   0
  16   0   3   -7.96    6.11   0
  16   0   3   -5.78    8.26   0
  18   0   3   -5.18    5.46   0
 -18   0  -3    8.77    5.45   0
  18   0   3   20.40    8.02   0
  20   0   3   -6.61    7.22   0
 -20   0  -3   13.29    6.71   0
  20   0   3    8.89    6.86   0
  22   0   3   11.86    7.96   0
 -22   0  -3    0.94    8.00   0
  22   0   3   -8.41   11.87   0
 -23  -1   3  253.48    8.45   0
  23  -1  -3  297.69   10.85   0
  23   1  -3  264.70    8.51   0
  23   1  -3  278.13    8.47   0
  23  -1  -3  243.92   11.53   0
 -23   1   3  277.28   10.69   0
  21  -1  -3  188.83    8.01   0
  21   1  -3  206.82   10.72   0
  21   1  -3  162.62    6.99   0
 -21   1   3  181.17    7.75   0
  21  -1  -3  166.18    8.50   0
 -21  -1   3  196.44   10.65   0
  19   1  -3   25.37    8.46   0
  19  -1  -3   21.89    8.80   0
 -19  -1   3   34.10    8.46   0
 -19   1   3   35.90    5.96   0
  19  -1  -3   32.64    5.99   0
  19   1  -3   46.64    8.69   0
 -17   1   3  167.37    7.24   0
  17  -1  -3  176.67    7.24   0
 -17  -1   3  172.52    9.66   0
  17   1  -3  165.68    9.98   0
  17  -1  -3  168.23    7.50   0
  15  -1  -3  448.61   11.94   0
  15   1  -3  415.72   11.83   0
  15  -1  -3  454.24   11.71   0
 -15   1   3  422.02   11.50   0
 -15  -1   3  427.64   11.52   0
  13   1  -3  145.29    9.12   0
 -13  -1   3  157.46    6.75   0
 -13   1   3  156.21    6.86   0
  13  -1  -3  152.07    7.16   0
 -11   1   3  594.01   10.16   0
  11  -1  -3  628.65   12.29   0
 -11  -1   3  590.96    9.76   0
  11   1  -3  603.95    9.95   0
   9  -1  -3  117.54    9.95   0
  -9   1   3  115.81    7.24   0
  -9  -1   3  110.83    9.30   0
   9   1  -3  112.78    7.19   0
   7  -1  -3  823.41   16.50   0
  -7  -1   3  839.85   14.79   0
  -7   1   3  830.38   16.06   0
   7   1  -3  810.34   14.88   0
   5  -1  -3  923.44   21.00   0
   5   1  -3  943.16   15.78   0
  -5   1   3 1004.83   20.57   0
  -5  -1   3  946.76   17.66   0
  -3  -1   3 3769.20   31.64   0
   3   1  -3 3766.92   32.88   0
   1  -1  -3 1043.79   21.99   0
  -1   1   3 1056.63   22.08   0
  -1  -1   3 1074.04   20.84   0
   1   1  -3 1046.33   19.61   0
  -1  -1  -3   54.28    8.64   0
   1  -1   3   56.87    8.94   0
   1   1   3   56.10    8.31   0
   1   1   3   49.06    8.39   0
  -1  -1  -3   56.82    8.56   0
  -1   1  -3   53.91   11.95   0
   3   1   3    5.05   10.96   0
   3  -1   3   13.10    7.98   0
   3  -1   3    8.57    8.19   0
  -3   1  -3   13.65    8.02   0
  -3  -1  -3    8.54   11.07   0
   3   1   3   17.60   10.99   0
  -3  -1  -3    7.26   10.95   0
   5  -1   3   15.72    6.61   0
  -5   1  -3   12.70    6.50   0
   5  -1   3   18.23    9.07   0
   5   1   3   16.79    6.45   0
   5   1   3    9.73    9.10   0
  -5  -1  -3   20.73    6.36   0
  -7   1  -3  803.93   11.27   0
   7   1   3  836.68   11.07   0
   7  -1   3  811.44   11.51   0
   7   1   3  863.56   11.01   0
  -7   1  -3  863.55   11.67   0
  -7  -1  -3  836.90   10.95   0
   7  -1   3  859.30   11.52   0
   9  -1   3  126.84    6.66   0
   9  -1   3  109.44    6.73   0
   9   1   3  123.73    6.59   0
   9   1   3  117.50    8.69   0
  -9  -1  -3  120.24    6.57   0
  -9   1  -3  114.39    6.61   0
  11  -1   3  465.40   10.24   0
  11   1   3  458.69    8.12   0
  11  -1   3  472.08   10.23   0
 -11   1  -3  455.52    9.96   0
 -11  -1  -3  440.72    8.00   0
  11   1   3  454.14   10.06   0
  13   1   3 1494.33   12.47   0
 -13   1  -3 1419.10   12.36   0
  13  -1   3 1471.33   12.93   0
  13  -1   3 1514.95   12.69   0
 -13  -1  -3 1458.97   12.47   0
  13   1   3 1461.41   12.61   0
 -15  -1  -3   82.01    8.89   0
  15   1   3   81.71    8.76   0
  15   1   3   56.14    9.19   0
  15  -1   3   90.52    8.87   0
  15  -1   3   56.61    9.25   0
 -15   1  -3   82.56    8.71   0
 -17   1  -3   15.93    5.96   0
  17  -1   3   13.23    8.37   0
  17   1   3    3.34    8.07   0
  17  -1   3   19.08    5.84   0
  17   1   3   26.46    8.23   0
 -17  -1  -3   16.01    8.05   0
  19  -1   3   35.76    7.41   0
  19   1   3   54.26    7.33   0
 -19   1  -3   27.13    9.95   0
  19  -1   3   54.32    9.74   0
  19   1   3   41.92    9.88   0
 -19  -1  -3   45.15   10.01   0
  21   1   3   19.90    7.11   0
  21  -1   3   14.58    7.27   0
  21  -1   3   15.18    9.66   0
  21   1   3   24.36    9.69   0
 -21  -1  -3   10.17    9.53   0
 -24   2   3   69.07    7.35   0
  24  -2  -3   85.18    7.74   0
 -24  -2   3   93.90    8.63   0
  24  -2  -3   90.80    7.28   0
  24   2  -3   75.25    7.68   0
  24   2  -3   88.79    8.73   0
 -22  -2   3   58.36    7.20   0
  22   2  -3   49.89    7.41   0
 -22   2   3   54.52    7.16   0
  22   2  -3   53.82    7.32   0
  22  -2  -3   47.50    7.23   0
  22  -2  -3   46.95   10.47   0
  20   2  -3  121.52    8.51   0
 -20   2   3  106.51    6.30   0
  20   2  -3  122.31    8.86   0
 -20  -2   3  107.48    8.62   0
  20  -2  -3  110.88    9.04   0
  20  -2  -3  117.89    6.43   0
 -18  -2   3   49.03    6.37   0
  18   2  -3   72.32    9.09   0
  18  -2  -3   43.28    9.24   0
  18  -2  -3   42.93    6.22   0
 -18   2   3   44.33    6.23   0
 -16  -2   3   61.60    9.57   0
 -16   2   3   52.60    9.38   0
  16  -2  -3   52.58    9.88   0
  16   2  -3   66.18    9.66   0
  16  -2  -3   58.17    9.39   0
  14  -2  -3  207.05    8.72   0
  14   2  -3  228.12    8.28   0
 -14   2   3  217.20    8.25   0
  14  -2  -3  231.94    8.51   0
 -14  -2   3  227.33    8.10   0
  12   2  -3  534.73   10.84   0
  12  -2  -3  524.16   10.13   0
  12  -2  -3  560.23   11.51   0
 -12  -2   3  547.14    9.04   0
 -12   2   3  540.95   11.32   0
 -10   2   3   90.75    6.73   0
  10   2  -3  101.72    6.90   0
  10  -2  -3   93.10    9.45   0
 -10  -2   3   90.17    8.89   0
  -8   2   3   13.64    8.37   0
   8  -2  -3    9.33    9.15   0
  -8  -2   3    3.48    6.34   0
   8   2  -3    9.70    8.84   0
  -6   2   3  757.57   18.34   0
   6  -2  -3  736.75   19.17   0
  -6  -2   3  740.81   12.53   0
   6   2  -3  755.65   14.52   0
   4   2  -3   95.33   12.80   0
  -4   2   3   92.48   16.30   0
  -4  -2   3   88.95   12.80   0
   4  -2  -3   91.40   17.57   0
   2  -2  -3  821.85   22.83   0
  -2   2   3  781.87   23.02   0
  -2   2   3  747.84   21.89   0
   2   2  -3  780.83   18.67   0
  -2  -2   3  778.29   16.14   0
   0  -2  -3 1133.09   18.97   0
   0   2   3 1109.51   18.54   0
   0   2   3 1172.04   19.08   0
   0  -2  -3 1089.40   18.60   0
   0   2  -3 1148.14   21.32   0
   0  -2   3 1135.49   20.88   0
   2  -2   3  175.22   12.66   0
   2   2   3  178.05    9.11   0
  -2   2  -3  166.78   12.70   0
   2   2   3  172.54    9.34   0
  -2  -2  -3  176.70    9.31   0
   4   2   3  255.93    8.52   0
  -4  -2  -3  253.38   10.70   0
   4  -2   3  254.47   11.18   0
  -4   2  -3  250.63   11.16   0
   4  -2   3  250.39   11.47   0
   4   2   3  269.50   10.61   0
   6   2   3  395.98    8.71   0
   6   2   3  358.43   10.49   0
  -6   2  -3  379.49    9.27   0
   6  -2   3  380.69   11.18   0
  -6  -2  -3  367.21    8.57   0
   6  -2   3  374.23    9.49   0
   8   2   3   39.18    6.05   0
  -8  -2  -3   33.26    6.04   0
   8   2   3   41.15    5.97   0
   8  -2   3   35.87    6.31   0
  -8   2  -3   34.48    6.20   0
   8  -2   3   47.41    8.38   0
  10   2   3  136.97    6.66   0
  10   2   3  132.27    8.76   0
  10  -2   3  132.68    6.91   0
 -10  -2  -3  143.56    6.62   0
  10  -2   3  132.10    8.72   0
  12  -2   3   55.80    9.89   0
  12  -2   3   69.08    7.41   0
  12   2   3   85.41    9.91   0
 -12  -2  -3   76.78   10.03   0
  12   2   3   61.65   10.02   0
  14   2   3  116.63    9.41   0
  14   2   3  108.78    6.87   0
  14  -2   3  106.93    6.78   0
  14  -2   3  112.25    7.12   0
 -14  -2  -3   83.89    6.91   0
  16   2   3   47.29    6.16   0
 -16  -2  -3   38.55    6.03   0
  16  -2   3   43.49    8.70   0
  16  -2   3   33.95    6.01   0
  16   2   3   45.19    6.28   0
  18  -2   3    0.52    7.02   0
 -18  -2  -3   -3.34    7.07   0
  18   2   3    1.37    7.16   0
  18   2   3   -4.81    7.09   0
  18  -2   3    0.81   10.38   0
  20   2   3   25.15    9.75   0
  20   2   3   22.02    7.14   0
 -20  -2  -3   38.42    9.63   0
  20  -2   3   27.24   10.11   0
  20  -2   3   20.52    9.69   0
  23   3  -3   31.10    7.13   0
  23   3  -3   20.90   10.26   0
  23  -3  -3   23.13    9.74   0
 -23  -3   3   28.40    7.21   0
  23  -3  -3   32.49    7.50   0
 -23   3   3   29.74    9.70   0
 -21  -3   3   97.34    7.37   0
  21  -3  -3   71.67   10.61   0
  21  -3  -3  101.69   10.14   0
  21   3  -3   85.53    7.53   0
 -21   3   3   71.84   10.04   0
  21   3  -3   90.85    7.56   0
  19  -3  -3   -0.09    5.79   0
 -19  -3   3   -2.81    8.21   0
 -19   3   3    8.21    5.72   0
  19  -3  -3   13.19    8.42   0
  19   3  -3    0.80    8.36   0
  17  -3  -3  646.61   11.80   0
  17   3  -3  633.59    9.14   0
 -17  -3   3  672.14   11.12   0
 -17   3   3  639.74   11.63   0
  17  -3  -3  628.54   10.23   0
 -15  -3   3  125.28   10.11   0
  15  -3  -3  128.28   10.64   0
 -15   3   3  130.40    7.56   0
  15  -3  -3  127.88    7.57   0
  15   3  -3  148.63   10.02   0
 -13   3   3    2.97    6.87   0
  13  -3  -3   -0.02    7.43   0
  13   3  -3    8.28    7.20   0
  13  -3  -3    3.51    6.87   0
 -13  -3   3    1.68    7.26   0
 -11   3   3  125.45    9.04   0
  11   3  -3  134.31    6.70   0
  11  -3  -3  130.77    9.25   0
  11  -3  -3  135.30    9.74   0
 -11  -3   3  118.68    6.74   0
  -9  -3   3   25.52    5.98   0
  -9   3   3   19.93    8.20   0
   9  -3  -3   16.01    8.32   0
   9   3  -3   27.07    8.46   0
   9  -3  -3   18.34    8.99   0
   7  -3  -3 1330.21   25.49   0
  -7   3   3 1306.94   22.91   0
  -7  -3   3 1298.11   15.18   0
   7  -3  -3 1342.64   23.41   0
   7   3  -3 1276.16   13.74   0
   5   3  -3 9999.99   38.16   0
  -3   3   3  162.95   18.73   0
   3   3  -3  157.65   12.06   0
  -3  -3   3  164.01    9.06   0
  -1   3   3  624.33   17.10   0
  -1   3   3  634.35   16.94   0
  -1  -3   3  633.28   15.84   0
   1  -3  -3  595.99   17.33   0
   1   3  -3  632.07   16.25   0
   1   3   3    6.35    9.25   0
  -1   3  -3   12.57   10.45   0
   1   3   3   13.39    9.46   0
   1  -3   3    6.34   10.52   0
  -1  -3  -3    8.79    9.60   0
   3   3   3  282.11    8.55   0
  -3   3  -3  265.60    9.44   0
   3   3   3  282.78   10.72   0
  -3  -3  -3  262.75   10.87   0
   3  -3   3  271.44   11.64   0
   5   3   3 1278.05   13.20   0
   5   3   3 1316.19   13.29   0
  -5   3  -3 1322.15   16.79   0
   5  -3   3 1319.74   16.92   0
  -5  -3  -3 1352.57   13.43   0
   5  -3   3 1227.02   14.92   0
  -7   3  -3 4066.97   24.42   0
   7  -3   3 4061.55   24.74   0
   7  -3   3 4066.34   23.39   0
   7   3   3 3984.41   20.13   0
   7   3   3 4180.61   20.56   0
  -7  -3  -3 4106.92   20.38   0
  -9   3  -3   36.23    8.41   0
   9   3   3   40.32    8.21   0
  -9  -3  -3   32.21    5.92   0
   9  -3   3   36.09    8.54   0
   9  -3   3   37.60    6.00   0
   9   3   3   44.09    5.95   0
  11  -3   3    1.39   10.20   0
  11   3   3   11.10    6.87   0
  11  -3   3   -0.35    6.94   0
  11   3   3    2.17    6.85   0
 -11  -3  -3   11.15    6.93   0
  13  -3   3   97.44    9.39   0
 -13  -3  -3  104.31    9.58   0
  13  -3   3   96.13    9.78   0
  13   3   3   89.16    6.92   0
  13   3   3   98.78    9.47   0
  15   3   3  173.73    9.15   0
  15  -3   3  164.89    9.10   0
 -15  -3  -3  168.18    9.10   0
  15   3   3  168.41    9.16   0
  15  -3   3  185.65    9.45   0
  17   3   3  137.27    7.02   0
 -17  -3  -3  203.57    8.85   0
  17   3   3  214.11    8.79   0
  17  -3   3  200.24    8.98   0
  17  -3   3  177.24    7.33   0
  19   3   3  213.59    7.91   0
 -19  -3  -3  193.40    7.94   0
  19   3   3  183.67    8.00   0
  19  -3   3  198.74   10.58   0
  19  -3   3  191.70   10.99   0
  21   3   3    3.25   11.68   0
  21  -3   3   -1.77    8.05   0
  21   3   3  -13.13    8.34   0
 -21  -3  -3    0.68    8.39   0
  21  -3   3    3.80   12.05   0
  22   4  -3   19.45    7.10   0
  22  -4  -3    9.04   10.08   0
  22   4  -3    4.17    9.95   0
 -22  -4   3   17.60    7.11   0
  22  -4  -3   14.44    9.60   0
  20   4  -3   17.88    7.30   0
 -20   4   3   34.41    9.75   0
  20  -4  -3   32.98   10.00   0
  20   4  -3   35.22   10.10   0
  20  -4  -3   29.87   10.27   0
 -20  -4   3   23.17   10.24   0
  18  -4  -3  323.56    9.97   0
  18   4  -3  304.06    9.67   0
  18  -4  -3  291.98   10.39   0
 -18   4   3  286.66    9.72   0
 -18  -4   3  299.06    7.45   0
 -16   4   3   49.50    6.37   0
 -16  -4   3   63.38    6.55   0
  16  -4  -3   61.72    8.90   0
  16  -4  -3   54.40    9.42   0
  16   4  -3   54.33    6.62   0
  14   4  -3   97.79    7.35   0
 -14   4   3  103.36    9.99   0
  14  -4  -3  112.65   10.14   0
  14  -4  -3  114.16   10.70   0
 -14  -4   3  118.10    7.41   0
 -12  -4   3   -1.13    7.21   0
  12  -4  -3   12.83   10.43   0
  12   4  -3   -0.23    7.12   0
  12  -4  -3    0.41    9.81   0
 -12   4   3    4.66    6.84   0
 -10  -4   3    4.56    5.89   0
 -10   4   3    2.95    7.84   0
  10  -4  -3    3.19    8.15   0
  10   4  -3   11.37    5.70   0
  10  -4  -3    5.49   10.44   0
   8  -4  -3   13.40   12.95   0
   8  -4  -3   13.80   10.45   0
   8   4  -3   20.77    8.42   0
  -8  -4   3   17.90    6.03   0
   6   4  -3  245.43   10.28   0
  -6  -4   3  240.86    8.30   0
   4   4  -3  790.82   14.03   0
  -4  -4   3  768.90   11.92   0
   2  -4  -3  445.05   16.02   0
  -2   4   3  460.98   15.93   0
  -2  -4   3  469.47   12.71   0
  -2   4   3  446.89   17.06   0
   2   4  -3  461.76   13.03   0
   0   4   3    4.52    8.44   0
   0  -4   3    5.92    9.38   0
   0  -4  -3    8.92    8.78   0
   0   4  -3    5.59    9.67   0
   0   4   3    4.45    5.99   0
   2   4   3   35.16    8.91   0
  -2   4  -3   39.95    9.71   0
   2  -4   3   38.93    9.96   0
  -2  -4  -3   46.24    6.67   0
   2   4   3   44.07    6.36   0
   4  -4   3    6.77    8.69   0
  -4   4  -3   -2.76    5.96   0
   4   4   3    0.51    5.77   0
  -4  -4  -3   -6.69    5.96   0
   4   4   3    4.57    5.75   0
   6   4   3  253.27    7.79   0
  -6  -4  -3  273.85    7.80   0
   6  -4   3  268.62   10.84   0
   6   4   3  253.03    7.56   0
   6  -4   3  264.17   10.56   0
  -6   4  -3  266.44   10.45   0
   8  -4   3  493.42   10.09   0
   8   4   3  494.95    8.80   0
   8  -4   3  497.36    9.85   0
  -8   4  -3  477.84    9.76   0
  -8  -4  -3  482.72    8.72   0
   8   4   3  504.99   10.38   0
 -10  -4  -3    1.21    9.92   0
 -10   4  -3    4.30   10.08   0
  10   4   3   10.70    9.83   0
  10  -4   3   11.88    9.86   0
  10  -4   3   28.63   10.17   0
  10   4   3    4.54    6.94   0
  12  -4   3  116.27    9.70   0
  12  -4   3  110.87   10.06   0
  12   4   3  106.27    9.50   0
  12   4   3  127.81    9.58   0
 -12  -4  -3   99.22    9.65   0
  14  -4   3   23.12    8.86   0
 -14  -4  -3   23.98    6.32   0
  14   4   3   31.46    8.55   0
  14  -4   3   38.02    8.56   0
  14   4   3   27.99    6.11   0
  16  -4   3    7.08    5.90   0
  16  -4   3    9.62    5.68   0
  16   4   3   13.19    8.00   0
  16   4   3    3.99    5.64   0
 -16  -4  -3    8.80    8.14   0
  18  -4   3    2.51   10.12   0
 -18  -4  -3   -6.94    9.89   0
  18   4   3   -1.67    6.80   0
  18   4   3   -6.91    9.70   0
  18  -4   3   -0.36    6.77   0
 -20  -4  -3   98.48    7.54   0
  20  -4   3  101.45    9.95   0
  20   4   3   86.37   10.17   0
  20   4   3   98.77    7.31   0
  20  -4   3   82.01    7.70   0
  21   5  -3  114.18    7.63   0
 -21  -5   3   94.07    7.75   0
  21  -5  -3  110.73   10.04   0
  21  -5  -3  123.83   10.42   0
  21   5  -3   96.30    7.84   0
  19  -5  -3    0.62    9.78   0
 -19  -5   3    3.22   10.08   0
  19   5  -3    2.36    7.13   0
  19  -5  -3    2.21    6.47   0
  17   5  -3   41.47    8.34   0
 -17  -5   3   22.86    6.01   0
  17  -5  -3   25.01    8.05   0
  17  -5  -3   28.51    8.23   0
 -15  -5   3  256.20    7.47   0
  15   5  -3  252.01    7.46   0
  15  -5  -3  253.18   10.74   0
  15  -5  -3  259.32   11.02   0
  13  -5  -3  313.32   12.59   0
 -13  -5   3  312.93    8.30   0
  13   5  -3  322.41   10.68   0
  13  -5  -3  314.95   12.15   0
  11  -5  -3  683.89   17.72   0
 -11  -5   3  709.32   12.69   0
  11  -5  -3  669.59   17.02   0
  11   5  -3  666.14   10.29   0
   9   5  -3  307.98    7.85   0
  -9  -5   3  289.89    9.77   0
   7   5  -3 1154.02   13.76   0
  -7  -5   3 1191.56   13.90   0
  -5  -5   3   49.41    6.45   0
   5   5  -3   45.75    6.59   0
   3   5  -3  152.08   10.01   0
  -3   5   3  150.80   17.02   0
  -3  -5   3  143.22    9.71   0
  -3   5   3  151.47   15.51   0
  -1   5   3  166.26   10.37   0
  -1  -5   3  169.93   10.36   0
  -1   5   3  168.74   10.46   0
   1  -5  -3  169.97   10.70   0
   1   5  -3  168.91   10.97   0
  -1   5  -3 1597.96   19.78   0
   1   5   3 1678.06   18.42   0
   1  -5   3 1631.25   18.22   0
  -1  -5  -3 1652.95   18.50   0
   1   5   3 1632.69   18.13   0
   3   5   3   32.44    5.94   0
  -3   5  -3   30.67    8.83   0
   3  -5   3   31.09    9.33   0
   3   5   3   23.70    8.19   0
  -3  -5  -3   29.46    6.14   0
   5   5   3  118.76    6.68   0
   5   5   3  110.65    6.55   0
  -5  -5  -3  130.93    6.79   0
   5  -5   3  119.53    9.72   0
  -5   5  -3  118.33    9.31   0
   7   5   3  261.42    8.50   0
  -7  -5  -3  249.35    8.56   0
  -7   5  -3  235.37    9.34   0
   7  -5   3  248.72    9.42   0
   7   5   3  257.84   10.05   0
   7  -5   3  244.25    9.54   0
   9  -5   3  268.36   11.55   0
  -9  -5  -3  273.89    8.41   0
  -9   5  -3  246.97    8.92   0
   9  -5   3  267.39    9.28   0
   9   5   3  274.61    8.14   0
   9   5   3  288.73    8.22   0
  11  -5   3   67.46    6.97   0
  11  -5   3   89.90    9.86   0
  11   5   3   63.21    6.81   0
  11   5   3   81.10    6.66   0
 -11  -5  -3   71.72    6.82   0
  13   5   3 2542.06   16.12   0
  13  -5   3 2534.49   19.29   0
  13   5   3 2593.09   16.46   0
 -13  -5  -3 2523.05   14.62   0
  13  -5   3 2431.18   17.75   0
 -15  -5  -3   44.85    6.01   0
  15  -5   3   42.38    8.21   0
  15   5   3   31.26    5.88   0
  15  -5   3   44.96    6.14   0
  15   5   3   31.58    8.17   0
  17  -5   3   42.88    7.35   0
  17  -5   3   49.41   10.04   0
 -17  -5  -3   46.22    7.25   0
  17   5   3   68.52    7.10   0
  17   5   3   41.91    7.21   0
 -19  -5  -3   11.97    7.03   0
  19   5   3    9.32    7.03   0
  19  -5   3    6.29    7.01   0
  19   5   3    0.08    7.04   0
  19  -5   3    6.86    7.13   0
  20  -6  -3   58.64    9.43   0
  20  -6  -3   62.08    9.83   0
  20   6  -3   43.82    7.31   0
 -20  -6   3   61.52   10.23   0
  20   6  -3   67.46   10.35   0
  18   6  -3   37.24   10.17   0
 -18  -6   3   47.03    7.11   0
  18  -6  -3   35.46   11.51   0
  18  -6  -3   31.18    9.09   0
  16   6  -3   14.29    8.18   0
 -16  -6   3   32.27    8.30   0
  16  -6  -3   16.24    7.44   0
  16  -6  -3   16.07    7.59   0
 -14  -6   3  131.10    6.95   0
  14  -6  -3  130.43   11.40   0
  14   6  -3  132.54    6.83   0
  14  -6  -3  119.87    9.77   0
 -12  -6   3  217.49    7.51   0
  12  -6  -3  208.16   17.09   0
  12   6  -3  205.29   10.01   0
  12  -6  -3  203.40   17.06   0
  10   6  -3  180.89    8.13   0
 -10  -6   3  179.27   10.76   0
  -8  -6   3   42.02    7.42   0
   8   6  -3   43.06    7.48   0
   6   6  -3   87.81    8.87   0
  -6  -6   3   89.47    8.68   0
  -4  -6   3   22.01    6.08   0
   4   6  -3   16.38    6.25   0
  -2   6   3   14.01   10.68   0
  -2  -6   3   19.35    8.56   0
  -2   6   3    8.60   10.02   0
   2  -6  -3    9.47   10.43   0
   2   6  -3   12.09    6.49   0
   0   6   3  162.89   10.04   0
   0  -6  -3  172.55   10.11   0
   0   6   3  168.31    9.95   0
   0   6  -3  158.75   10.75   0
   0  -6   3  171.62   10.17   0
  -2  -6  -3   91.24    6.65   0
  -2   6  -3   92.08    9.58   0
   2   6   3   86.51    6.58   0
   2   6   3   86.62    6.60   0
   2  -6   3   88.99    9.55   0
  -4   6  -3   17.12    7.65   0
   4   6   3   23.02    7.13   0
  -4  -6  -3   32.15   10.20   0
   4   6   3   20.87   10.17   0
   4  -6   3   21.24   11.11   0
  -6   6  -3  142.84   11.36   0
   6  -6   3  147.04   11.78   0
  -6  -6  -3  147.07   10.54   0
   6   6   3  155.18    7.55   0
   6   6   3  160.90   10.51   0
   6  -6   3  153.99   11.66   0
   8   6   3    4.49    9.28   0
   8  -6   3   -3.90    9.87   0
  -8  -6  -3   -7.63    9.47   0
   8  -6   3   -8.11    9.85   0
   8   6   3   -0.10    6.39   0
  -8   6  -3   -1.01    9.41   0
  10   6   3   21.16    6.39   0
  10  -6   3   21.03    9.13   0
 -10  -6  -3   24.13    6.55   0
 -10   6  -3   20.74    6.59   0
  10   6   3   21.55    6.22   0
  10  -6   3   17.50    6.55   0
  12   6   3   84.75    6.58   0
  12   6   3   92.82    6.57   0
 -12  -6  -3   98.98    6.57   0
  12  -6   3   91.73    6.89   0
  12  -6   3   83.60    9.39   0
  14   6   3  254.32    9.12   0
  14  -6   3  201.38    7.82   0
 -14  -6  -3  244.30    9.19   0
  14  -6   3  228.76    9.53   0
  14   6   3  210.70    6.89   0
  16   6   3    6.56    9.98   0
  16  -6   3   10.82    9.28   0
  16  -6   3   18.29    9.82   0
  16   6   3   -3.64    9.88   0
 -16  -6  -3   15.61    9.98   0
  18   6   3   22.99    7.04   0
  18  -6   3   32.87    9.23   0
  18  -6   3   24.93    9.92   0
  18   6   3   23.46    6.93   0
 -18  -6  -3   12.93    7.15   0
 -19  -7   3   37.02   10.02   0
  19   7  -3   43.77   10.11   0
  19  -7  -3   29.75   11.65   0
  19  -7  -3   31.14   10.01   0
  17   7  -3   29.21   10.24   0
  17  -7  -3   38.94   12.09   0
 -17  -7   3   30.30    7.35   0
  17  -7  -3   26.49   11.83   0
 -15  -7   3   -0.26    5.76   0
  15   7  -3    0.60    5.81   0
  13   7  -3   89.01    9.01   0
 -13  -7   3  110.06    8.68   0
 -11  -7   3   34.13    8.99   0
  11   7  -3   36.68    9.14   0
   9   7  -3   74.49    9.78   0
  -9  -7   3   65.08    9.63   0
  -7  -7   3   60.86    7.46   0
   7   7  -3   54.46   10.39   0
   5   7  -3  601.81   13.25   0
  -5  -7   3  593.39   12.87   0
  -3  -7   3   12.19   10.15   0
  -3   7   3   10.37   13.42   0
  -3   7   3    6.63   14.07   0
   3   7  -3   12.52    7.63   0
  -1   7   3  473.77   14.90   0
  -1  -7   3  485.92   13.16   0
   1   7  -3  476.46   11.49   0
   1  -7  -3  473.88   14.39   0
  -1   7   3  464.95   14.06   0
   1  -7   3  143.21   11.19   0
  -1   7  -3  138.81   11.84   0
  -1  -7  -3  124.97   10.93   0
   1   7   3  140.55   10.71   0
   1   7   3  141.53   10.92   0
  -3   7  -3  201.97    9.42   0
   3  -7   3  202.27   12.06   0
   3   7   3  210.37   10.84   0
   3   7   3  201.33   10.90   0
  -3  -7  -3  211.39   10.90   0
  -5  -7  -3   76.34    9.90   0
   5   7   3   76.51    9.56   0
  -5   7  -3   77.83   10.35   0
   5   7   3   76.06    9.81   0
   5  -7   3   78.84   10.80   0
  -7   7  -3  388.06   12.45   0
   7   7   3  413.34    8.78   0
   7  -7   3  420.43   13.07   0
   7   7   3  379.71    8.51   0
   7  -7   3  397.77   12.57   0
  -7  -7  -3  402.76    8.60   0
  -9  -7  -3   37.28    6.40   0
   9   7   3   35.61    8.63   0
   9   7   3   36.86    6.42   0
   9  -7   3   38.73    9.58   0
  -9   7  -3   38.44    9.13   0
   9  -7   3   37.41    8.96   0
  11   7   3  345.09    7.70   0
  11  -7   3  351.60   10.60   0
  11  -7   3  350.62   11.50   0
  11   7   3  358.28    9.79   0
 -11  -7  -3  361.06    9.95   0
  13   7   3   49.33    7.37   0
 -13  -7  -3   50.12    7.31   0
  13   7   3   48.37    9.87   0
  13  -7   3   38.35    6.69   0
  13  -7   3   44.61   10.13   0
 -15  -7  -3  145.81    7.79   0
  15  -7   3  148.84   10.35   0
  15   7   3  149.86    7.80   0
  15  -7   3  150.45   10.46   0
  15   7   3  131.40   10.45   0
 -17  -7  -3   -3.29    6.85   0
  17   7   3   -6.93    6.89   0
  17   7   3    2.32   10.55   0
  17  -7   3   -1.48    6.43   0
  17  -7   3   -0.61    6.38   0
  18   8  -3    4.96    9.82   0
 -18  -8   3   12.13    7.09   0
 -16  -8   3   11.53    7.04   0
  16   8  -3    8.42    7.08   0
  14   8  -3   15.73    7.17   0
 -14  -8   3    8.10    7.06   0
 -12  -8   3  108.09    8.53   0
  12   8  -3   95.73    6.57   0
 -10  -8   3    2.58    5.90   0
  10   8  -3    5.11    6.14   0
   8   8  -3  267.25    8.31   0
  -8  -8   3  266.13   10.19   0
  -6  -8   3  175.79   10.15   0
   6   8  -3  178.34    8.11   0
  -4  -8   3  263.05    8.56   0
   4   8  -3  264.34    9.04   0
  -2   8   3   42.40   11.58   0
   2  -8  -3   40.34   11.85   0
   2   8  -3   52.44   10.15   0
  -2   8   3   43.46   12.32   0
  -2  -8   3   35.72    9.58   0
   0   8  -3   87.33   10.41   0
   0  -8  -3   82.36    9.91   0
   0  -8   3   88.23    9.87   0
   0   8   3   86.10    9.73   0
   0   8   3   85.59   10.20   0
   2   8   3  154.82    9.90   0
   2   8   3  143.61    9.99   0
  -2   8  -3  141.57   10.90   0
   2  -8   3  149.04   10.38   0
  -2  -8  -3  163.61    9.89   0
   4   8   3  233.67   10.17   0
   4  -8   3  224.98   11.27   0
  -4  -8  -3  222.74   10.15   0
   4   8   3  206.13   10.17   0
  -4   8  -3  228.77   11.33   0
  -6   8  -3  470.34   13.51   0
  -6  -8  -3  488.91   11.31   0
   6   8   3  487.75   11.08   0
   6  -8   3  489.21   14.27   0
   6   8   3  524.08   11.29   0
   6  -8   3  492.33   15.29   0
   8  -8   3   29.29    7.80   0
   8   8   3   29.16    8.29   0
   8   8   3   26.10    6.09   0
  -8  -8  -3   31.53    6.11   0
  -8   8  -3   26.21    8.90   0
   8  -8   3   26.40    9.81   0
  10   8   3   78.54    6.30   0
  10  -8   3   91.68    8.31   0
 -10  -8  -3   82.01    6.41   0
  10   8   3   87.24    6.08   0
  10  -8   3   83.79   10.43   0
  12   8   3   -1.79    9.80   0
  12  -8   3   -3.50    9.54   0
 -12  -8  -3  -18.01   10.01   0
  12   8   3    7.47    6.87   0
  12  -8   3   -2.69   10.87   0
  14   8   3   42.64    7.04   0
 -14  -8  -3   42.43    7.24   0
  14   8   3   32.73    7.24   0
  14  -8   3   32.09   10.10   0
  14  -8   3   40.94    9.31   0
 -16  -8  -3   10.96    8.25   0
  16  -8   3   -0.50   11.49   0
  16   8   3   -2.56    8.22   0
  16  -8   3   14.32   10.81   0
  16   8   3   -9.36    8.23   0
 -15  -9   3  223.94   10.96   0
  15   9  -3  163.18    8.58   0
  13   9  -3   54.13    7.68   0
 -13  -9   3   57.28   10.22   0
 -11  -9   3    2.35    9.95   0
  11   9  -3    2.79   10.40   0
   9   9  -3    3.79    6.04   0
  -9  -9   3   15.70    8.20   0
  -7  -9   3  794.03   10.77   0
   7   9  -3  765.87   12.85   0
  -5  -9   3   49.30    8.82   0
   5   9  -3   30.23    9.20   0
  -3  -9   3  927.99   13.86   0
   3   9  -3  899.89   14.39   0
   1   9  -3   24.21    9.25   0
  -1   9   3   24.91    9.58   0
   1  -9  -3   20.41    9.59   0
  -1  -9   3   27.01    8.89   0
  -1   9   3   20.97   10.65   0
   1   9   3  140.98   10.07   0
  -1   9  -3  136.35   10.44   0
   1  -9   3  143.98    9.90   0
  -1  -9  -3  155.40    9.89   0
   1   9   3  144.57    9.67   0
   3   9   3   -1.53    8.39   0
   3   9   3    0.32    8.15   0
   3  -9   3   -2.44    7.71   0
  -3   9  -3   -5.85    8.63   0
  -3  -9  -3    1.23    8.23   0
   5  -9   3  294.79   11.45   0
  -5   9  -3  288.92   11.98   0
   5   9   3  311.57   10.03   0
  -5  -9  -3  306.16   10.06   0
   5  -9   3  299.66   12.78   0
   5   9   3  292.02   10.08   0
   7  -9   3   55.94    8.42   0
  -7  -9  -3   62.94    8.44   0
   7  -9   3   61.15    9.94   0
  -7   9  -3   54.96    8.83   0
   7   9   3   50.57    6.18   0
   7   9   3   50.57    8.47   0
   9  -9   3  327.02   15.64   0
   9   9   3  343.02    8.89   0
   9  -9   3  328.22   15.25   0
  -9  -9  -3  317.68    9.17   0
   9   9   3  329.80    8.97   0
  11   9   3    5.91    6.98   0
  11  -9   3    9.34   11.48   0
  11   9   3   10.84    6.63   0
 -11  -9  -3   -2.20    7.15   0
  11  -9   3    6.31   12.77   0
  13  -9   3    1.13   11.57   0
  13   9   3    7.07    9.57   0
  13   9   3   13.59    9.50   0
 -13  -9  -3    3.10    9.72   0
  13  -9   3    2.87   10.89   0
  14  10  -3  141.14    9.38   0
 -14 -10   3  148.45   12.50   0
  12  10  -3    7.07   10.13   0
 -12 -10   3   -8.89    9.90   0
  10  10  -3    3.31   10.20   0
 -10 -10   3    8.03    6.94   0
  -8 -10   3  167.90   11.09   0
   8  10  -3  165.95    8.44   0
  -6 -10   3    7.84    9.95   0
   6  10  -3    2.76   10.73   0
   4  10  -3   -2.56   10.68   0
  -4 -10   3    5.48   10.09   0
  -2 -10   3   64.37    8.67   0
   2  10  -3   51.99    6.60   0
   0  10   3   27.10   10.24   0
   0  10  -3   32.08    8.84   0
   0 -10  -3   30.60    9.26   0
   0 -10   3   34.29    7.74   0
   0  10   3   30.93    9.00   0
   2 -10   3    4.49    9.00   0
  -2 -10  -3   10.57    9.26   0
  -2  10  -3    4.06   10.49   0
   2  10   3    4.70    9.90   0
   2  10   3    3.32   10.34   0
  -4  10  -3   94.11   13.43   0
   4  10   3  100.31   10.68   0
  -4 -10  -3  108.28   10.48   0
   4  10   3   93.03   10.83   0
   4 -10   3   94.62   12.68   0
   4 -10   3   97.07   12.38   0
   6 -10   3    0.67   12.49   0
   6 -10   3   -2.46   12.73   0
   6  10   3    1.18   10.01   0
   6  10   3   -5.34    9.76   0
  -6  10  -3   -0.26   12.38   0
  -6 -10  -3   13.32    9.63   0
   8  10   3   19.71    7.12   0
   8  10   3   15.71    9.84   0
  -8 -10  -3   35.89    9.93   0
 -10 -10  -3   14.48    7.14   0
  10  10   3    8.65    7.01   0
  10  10   3    1.93    9.93   0
  -9 -11   3  118.46   10.61   0
   9  11  -3   98.97   10.87   0
   7  11  -3    5.52    7.27   0
  -7 -11   3    4.19    9.92   0
  -5 -11   3    1.62    9.99   0
   5  11  -3    0.89   10.31   0
  -3 -11   3    9.86    9.33   0
   3  11  -3   13.99   10.41   0
  -1  11   3  379.46   20.29   0
   1  11  -3  372.23   13.87   0
  -1 -11   3  429.17   12.81   0
  -1  11   3  364.67   22.00   0
  -1  11  -3    1.71   12.38   0
   1 -11   3    1.96    8.98   0
   1  11   3    2.11   10.33   0
  -1 -11  -3   -2.34    9.07   0
   1  11   3   -1.86    9.98   0
   3 -11   3  146.59   13.48   0
   3  11   3  147.00   11.01   0
  -3  11  -3  141.29   15.81   0
  -3 -11  -3  144.25   10.54   0
   3  11   3  153.27   11.35   0
   5  11   3   31.93    9.72   0
   5  11   3   26.82   10.38   0
  -5 -11  -3   25.44    9.85   0
  -7 -11  -3  -14.31   11.81   0
   7  11   3    2.49    8.44   0
   7  11   3    4.79   11.55   0
  -2 -12   3    5.89   10.80   0
  24   0  -4  440.81    9.67   0
  24   0  -4  433.27    9.78   0
 -24   0   4  445.63    9.35   0
  22   0  -4   43.53    9.96   0
  22   0  -4   53.72    7.47   0
 -22   0   4   40.83    9.96   0
  20   0  -4  124.50    9.11   0
 -20   0   4  131.75    8.71   0
  20   0  -4  128.79    8.70   0
 -18   0   4   29.99    8.64   0
  18   0  -4   15.52    9.18   0
 -16   0   4   47.51    6.94   0
  16   0  -4   53.88    7.42   0
 -14   0   4   46.59    5.89   0
  14   0  -4   41.90    6.19   0
  12   0  -4 4481.68   22.32   0
 -12   0   4 4374.92   22.01   0
 -10   0   4   14.22    6.15   0
  10   0  -4    9.28    9.30   0
   8   0  -4 4033.52   26.22   0
  -8   0   4 4044.87   25.17   0
  -6   0   4    4.15   11.53   0
   6   0  -4    6.47    8.67   0
  -4   0   4 1021.40   20.36   0
   4   0  -4  996.92   20.58   0
   2   0  -4    1.13   11.82   0
  -2   0   4   -2.48   11.43   0
   2   0   4    5.77    7.98   0
   2   0   4    6.46   11.40   0
  -2   0  -4   12.62   11.34   0
  -4   0  -4 5072.30   26.83   0
   4   0   4 4762.41   26.26   0
   4   0   4 4790.75   26.50   0
   6   0   4  100.08    6.82   0
   6   0   4  102.65    6.93   0
  -6   0  -4  104.15    6.79   0
  -6   0  -4   99.73    6.73   0
   8   0   4  193.45    7.12   0
  -8   0  -4  170.98    7.08   0
   8   0   4  176.49    9.28   0
  10   0   4   24.89    5.82   0
  10   0   4   24.03    7.93   0
 -10   0  -4   17.18    8.04   0
  12   0   4 5367.85   21.32   0
  12   0   4 5479.12   21.04   0
 -12   0  -4 5290.13   20.72   0
  14   0   4   14.81    8.63   0
  14   0   4   -4.08    6.47   0
 -14   0  -4    6.46    8.65   0
  16   0   4  210.28    6.90   0
  16   0   4  182.59    7.06   0
 -16   0  -4  203.89    6.79   0
  18   0   4   37.30    7.10   0
 -18   0  -4   34.07    7.18   0
  18   0   4   53.27    7.30   0
  20   0   4   17.20   10.15   0
 -20   0  -4   23.13    6.89   0
  20   0   4   19.30    6.91   0
  25   1  -4  204.55   12.44   0
  25  -1  -4  189.67    9.38   0
 -25   1   4  175.74    9.13   0
  25  -1  -4  205.50    9.52   0
  25   1  -4  141.24    9.70   0
 -25  -1   4  198.94   12.35   0
  23   1  -4   18.91   10.51   0
  23  -1  -4   37.92    7.41   0
  23   1  -4   32.33    7.31   0
 -23  -1   4   29.05    7.15   0
 -23   1   4   36.60    9.78   0
  23  -1  -4   36.12    9.94   0
  21  -1  -4   -0.10    5.83   0
 -21   1   4   11.08    5.65   0
  21   1  -4    3.83    5.93   0
  21   1  -4   18.58    5.70   0
 -21  -1   4   13.38    5.67   0
  21  -1  -4   15.00    5.60   0
  19  -1  -4  506.75    8.61   0
 -19   1   4  487.32    8.61   0
  19   1  -4  482.45   10.69   0
 -19  -1   4  494.24    8.47   0
  19  -1  -4  469.76    8.84   0
  17  -1  -4   15.32    6.32   0
  17  -1  -4   14.48    6.68   0
 -17   1   4   10.56    6.32   0
 -17  -1   4   21.73    9.13   0
  17   1  -4   15.52    6.67   0
  15   1  -4   17.32   10.25   0
 -15  -1   4    4.33    6.94   0
  15  -1  -4   -0.52   10.27   0
 -15   1   4   17.79    9.74   0
 -13   1   4  737.13   11.80   0
  13   1  -4  705.61    9.95   0
 -13  -1   4  743.79   11.63   0
  13  -1  -4  748.43   10.76   0
  11  -1  -4  222.80   10.10   0
  11   1  -4  214.35    7.60   0
 -11  -1   4  211.49    7.48   0
 -11   1   4  207.81    7.68   0
   9   1  -4  423.28   11.52   0
  -9  -1   4  456.60    9.62   0
   9  -1  -4  449.36   10.64   0
  -9   1   4  454.77   11.84   0
   7   1  -4 3738.97   24.38   0
  -7   1   4 3884.16   28.29   0
   7  -1  -4 3796.10   28.75   0
  -7  -1   4 3784.93   25.37   0
  -5  -1   4  174.30   13.63   0
   5   1  -4  176.17   13.83   0
  -5   1   4  162.93   11.06   0
   5  -1  -4  163.23   14.69   0
   3  -1  -4 1241.88   23.60   0
  -3   1   4 1325.29   25.09   0
  -3  -1   4 1318.76   21.25   0
   3   1  -4 1228.61   19.11   0
   1  -1  -4   65.94    9.18   0
  -1   1   4   69.53    9.02   0
  -1  -1   4   59.90    9.23   0
   1   1  -4   63.83    9.45   0
  -1  -1  -4  670.44   15.86   0
   1   1   4  681.01   15.82   0
   1  -1   4  639.87   15.97   0
   1   1   4  637.34   15.51   0
  -1   1  -4  659.99   13.78   0
   3  -1   4  344.38   10.36   0
  -3  -1  -4  360.83   10.02   0
  -3   1  -4  359.28   10.17   0
   3   1   4  343.71   10.05   0
   3   1   4  350.98    9.85   0
  -3  -1  -4  335.53    9.74   0
   3  -1   4  330.94   10.18   0
   5   1   4  275.34    8.15   0
  -5   1  -4  289.20    8.37   0
   5  -1   4  284.57    8.40   0
  -5  -1  -4  282.68    8.25   0
  -5  -1  -4  254.68    8.04   0
   5  -1   4  270.38    8.37   0
   5   1   4  262.00    8.13   0
   7  -1   4  687.10   11.85   0
   7   1   4  712.07   11.67   0
  -7  -1  -4  689.06   10.01   0
  -7   1  -4  694.53   10.23   0
   7  -1   4  678.23   10.47   0
   7   1   4  680.90    9.85   0
  -9  -1  -4    7.60    7.99   0
   9   1   4    9.93    8.13   0
  -9   1  -4    8.49    5.70   0
   9   1   4   13.15    8.02   0
   9  -1   4   13.96    5.63   0
   9  -1   4    7.64    5.91   0
  -9   1  -4   16.28    5.87   0
 -11  -1  -4  925.21   10.75   0
  11   1   4  983.57   10.91   0
  11  -1   4  929.37   13.27   0
  11  -1   4  914.20   11.25   0
 -11   1  -4  883.72   10.82   0
  11   1   4  905.16   10.95   0
  13   1   4  713.07    9.52   0
  13  -1   4  689.87   11.85   0
  13   1   4  710.42   11.98   0
 -13   1  -4  675.21    9.58   0
  13  -1   4  685.37    9.92   0
 -13  -1  -4  716.96    9.64   0
  15   1   4  173.31    9.28   0
  15  -1   4  186.30    6.97   0
 -15   1  -4  182.39    7.06   0
  15   1   4  172.61    6.99   0
  15  -1   4  163.34    9.49   0
 -15  -1  -4  169.30    6.93   0
  17  -1   4   34.01    8.48   0
 -17  -1  -4   26.44    8.22   0
  17   1   4   35.21    8.07   0
  17  -1   4   27.95    5.87   0
  17   1   4   35.99    5.87   0
  19   1   4   -4.63    9.77   0
 -19  -1  -4    8.10    9.82   0
  19   1   4   20.92    7.04   0
  19  -1   4   16.78    9.86   0
  19  -1   4   35.78   10.02   0
  21  -1   4   -1.22   11.96   0
  21   1   4   11.38   11.56   0
  21   1   4   -3.64   11.86   0
  21  -1   4   -1.16    8.31   0
 -21  -1  -4  -16.33   11.55   0
  24  -2  -4   22.26    6.89   0
  24   2  -4   24.08    7.06   0
 -24  -2   4    3.09    7.16   0
 -24   2   4    9.12    6.87   0
  24  -2  -4   11.04   10.22   0
  24   2  -4   17.59    7.27   0
 -22  -2   4   24.10    6.97   0
  22  -2  -4   15.66    7.17   0
  22   2  -4   37.85    7.06   0
  22   2  -4   20.59   10.39   0
  22  -2  -4   15.54   10.43   0
 -22   2   4   23.48    9.75   0
  20  -2  -4   -3.11    5.91   0
 -20   2   4    0.40    7.91   0
 -20  -2   4    4.97    5.69   0
  20   2  -4   -1.57    8.21   0
  20  -2  -4   17.09    7.90   0
  18  -2  -4 1283.07   14.38   0
  18  -2  -4 1307.15   14.10   0
 -18   2   4 1244.72   13.79   0
 -18  -2   4 1282.06   11.37   0
  18   2  -4 1285.05   13.37   0
  16  -2  -4  119.34    7.38   0
  16  -2  -4  103.01    7.78   0
 -16   2   4  104.90    7.24   0
 -16  -2   4  111.14   10.00   0
  16   2  -4  109.42    7.44   0
 -14  -2   4  570.79   12.17   0
 -14   2   4  546.81   12.40   0
  14   2  -4  539.81   12.23   0
  14  -2  -4  550.48   10.72   0
 -12  -2   4  165.74    6.97   0
  12   2  -4  171.59    9.20   0
 -12   2   4  162.97    9.21   0
  12  -2  -4  163.60    9.77   0
  10  -2  -4 1291.01   15.51   0
  10   2  -4 1301.07   12.97   0
 -10   2   4 1271.86   16.38   0
 -10  -2   4 1273.70   12.75   0
  -8  -2   4   51.45    6.55   0
   8  -2  -4   43.35    9.77   0
  -8   2   4   42.39    9.03   0
   8   2  -4   47.55    9.23   0
   6   2  -4 9402.75   37.89   0
  -4  -2   4  154.02   13.06   0
   4  -2  -4  148.38   14.12   0
   4   2  -4  152.31   10.05   0
  -4   2   4  178.57   15.39   0
  -2  -2   4  353.86   15.32   0
  -2   2   4  340.78   15.89   0
   2  -2  -4  367.41   15.67   0
   2   2  -4  355.73   12.50   0
   0   2  -4    5.49   12.21   0
   0  -2  -4    5.93   11.00   0
   0  -2   4    2.43    8.53   0
   0   2   4    4.95    7.75   0
   0   2   4    3.06   10.80   0
   2   2   4    6.76    6.75   0
   2  -2   4    6.21    7.10   0
  -2   2  -4    3.78   10.27   0
  -2  -2  -4    4.49    6.85   0
  -2  -2  -4   10.23    9.81   0
   2   2   4    4.39    9.71   0
  -4   2  -4  358.81   11.25   0
   4  -2   4  364.43   11.14   0
   4   2   4  365.03    8.90   0
   4  -2   4  358.92   11.53   0
   4   2   4  368.52    8.83   0
  -4  -2  -4  373.21    9.04   0
   6   2   4 4542.95   22.87   0
   6  -2   4 4587.55   23.68   0
   6   2   4 4302.07   21.29   0
  -6   2  -4 4577.67   24.63   0
   6  -2   4 4554.94   24.77   0
  -6  -2  -4 4352.83   22.50   0
  -8   2  -4    5.71    8.26   0
   8  -2   4   19.60    8.15   0
   8   2   4   13.94    5.77   0
   8  -2   4   19.71    8.38   0
   8   2   4   16.52    5.69   0
  -8  -2  -4   10.36    5.74   0
  10   2   4 1729.57   14.10   0
 -10  -2  -4 1735.80   14.13   0
  10  -2   4 1731.24   13.64   0
  10   2   4 1789.24   14.34   0
  10  -2   4 1705.46   15.20   0
  12  -2   4   11.83    9.81   0
 -12  -2  -4   11.58    9.50   0
  12   2   4   -0.58    6.89   0
  12   2   4    0.42    9.59   0
  12  -2   4    2.23    9.45   0
  14  -2   4  198.34    9.78   0
  14   2   4  166.12    7.24   0
 -14  -2  -4  191.87    7.19   0
  14   2   4  177.60    7.16   0
  14  -2   4  192.95    9.42   0
  16   2   4   64.47    8.43   0
 -16  -2  -4   55.71    8.35   0
  16  -2   4   81.32    6.14   0
  16   2   4   80.21    8.43   0
  16  -2   4   73.66    8.81   0
  18   2   4  535.22    9.43   0
  18   2   4  572.73   11.77   0
  18  -2   4  592.57   12.47   0
  18  -2   4  535.98   12.11   0
 -18  -2  -4  570.26   11.96   0
 -20  -2  -4    8.97    9.78   0
  20  -2   4   16.98    6.89   0
  20   2   4   29.54    9.84   0
  20   2   4   28.99    9.79   0
  20  -2   4   14.02    7.29   0
  23  -3  -4   52.87    7.64   0
 -23  -3   4   60.55    7.39   0
  23   3  -4   65.52   10.24   0
  23  -3  -4   55.84    9.79   0
 -23   3   4   74.73    9.84   0
  23   3  -4   61.36    7.26   0
 -21  -3   4   68.14    7.63   0
  21  -3  -4   74.27    7.65   0
  21  -3  -4   77.86   10.09   0
  21   3  -4   66.45   10.45   0
 -21   3   4   68.21   10.13   0
  21   3  -4   75.77    7.33   0
  19   3  -4  245.91    9.48   0
 -19  -3   4  239.67    7.11   0
  19  -3  -4  224.18    9.76   0
 -19   3   4  220.03    9.18   0
  19  -3  -4  237.25    9.60   0
  17   3  -4  112.77    7.06   0
  17  -3  -4  128.42    9.31   0
  17  -3  -4  144.35    9.84   0
 -17  -3   4  134.95    6.98   0
 -17   3   4  123.48    9.34   0
  15   3  -4   59.78    7.21   0
 -15  -3   4   49.98    7.15   0
  15  -3  -4   61.58   10.25   0
  15  -3  -4   57.34    6.98   0
 -15   3   4   54.86    7.05   0
 -13  -3   4  142.15    6.65   0
  13  -3  -4  140.61    9.64   0
 -13   3   4  143.50    8.80   0
  13  -3  -4  152.43    9.09   0
  13   3  -4  136.18    6.69   0
  11  -3  -4  102.21    9.04   0
 -11  -3   4  114.42    8.84   0
  11   3  -4  109.71    6.71   0
  11  -3  -4  108.65    9.60   0
 -11   3   4  103.07    8.71   0
  -9  -3   4  163.86    9.42   0
   9   3  -4  166.12    9.52   0
   9  -3  -4  165.41   10.98   0
  -9   3   4  158.94    9.86   0
   7   3  -4 3153.77   20.17   0
  -7  -3   4 3127.52   21.12   0
   7  -3  -4 3120.75   37.89   0
  -5  -3   4 1386.52   15.11   0
   5  -3  -4 1466.81   35.75   0
  -5   3   4 1461.87   35.66   0
   5   3  -4 1396.31   15.64   0
  -3  -3   4  881.72   14.07   0
  -3   3   4  864.72   22.12   0
   3  -3  -4  927.05   22.87   0
   3   3  -4  916.92   16.00   0
  -3   3   4  893.63   23.91   0
   1  -3  -4   81.95   10.34   0
  -1   3   4   81.46   10.44   0
   1   3  -4   81.88    8.63   0
  -1   3   4   73.92    9.96   0
  -1  -3   4   78.88   11.21   0
   1   3   4  155.52   10.13   0
   1  -3   4  145.63   10.99   0
   1   3   4  148.32    9.84   0
  -1  -3  -4  150.98   10.27   0
  -1   3  -4  162.81   11.00   0
  -3   3  -4  136.65    9.92   0
  -3  -3  -4  138.98    9.54   0
   3  -3   4  130.29    9.99   0
   3   3   4  137.85    7.23   0
   3   3   4  144.40    9.38   0
   5  -3   4 1045.50   14.83   0
   5   3   4 1036.67   13.14   0
   5   3   4 1062.43   11.80   0
   5  -3   4 1042.05   13.17   0
  -5  -3  -4 1050.27   11.87   0
  -5   3  -4 1068.61   14.66   0
   7   3   4 1637.28   14.68   0
   7   3   4 1598.07   14.45   0
  -7  -3  -4 1615.09   14.74   0
   7  -3   4 1596.88   16.03   0
  -7   3  -4 1620.01   14.72   0
   7  -3   4 1573.49   14.77   0
   9   3   4  678.39   11.06   0
  -9  -3  -4  699.43    9.40   0
   9  -3   4  709.99   12.09   0
   9  -3   4  702.39   10.07   0
   9   3   4  698.03    9.44   0
  -9   3  -4  726.96   11.95   0
  11   3   4  776.14   10.10   0
  11  -3   4  788.51   11.13   0
  11  -3   4  794.90   10.91   0
 -11  -3  -4  783.05   10.06   0
  11   3   4  833.31   10.37   0
  13   3   4   15.27    6.17   0
  13   3   4   15.15    6.16   0
  13  -3   4    1.00    6.32   0
  13  -3   4    0.53    8.68   0
 -13  -3  -4    5.88    6.02   0
  15   3   4   11.08    8.14   0
  15   3   4   -3.11    5.85   0
  15  -3   4    1.27    5.76   0
 -15  -3  -4  -10.02    5.87   0
  15  -3   4    7.77    5.95   0
 -17  -3  -4  118.09    7.63   0
  17   3   4  140.35   10.18   0
  17  -3   4  113.21   10.17   0
  17   3   4  109.41   10.52   0
  17  -3   4  110.54    7.88   0
  19   3   4   56.67   10.11   0
  19  -3   4   74.79    7.26   0
  19  -3   4   71.72   10.57   0
 -19  -3  -4   49.36    7.43   0
  19   3   4   50.19    7.36   0
  22  -4  -4    8.50    7.21   0
  22   4  -4   29.58    9.99   0
  22   4  -4    9.52    9.99   0
 -22   4   4    9.28    9.58   0
 -22  -4   4   -0.85    7.19   0
  22  -4  -4    8.57    9.58   0
 -20  -4   4  141.37   10.52   0
 -20   4   4  132.00    7.68   0
  20  -4  -4  128.46    7.83   0
  20  -4  -4  126.39   10.92   0
  20   4  -4  119.80   10.65   0
  18  -4  -4   40.87    8.26   0
 -18   4   4   34.11    8.33   0
 -18  -4   4   35.29    8.60   0
  18   4  -4   53.27    6.17   0
  18  -4  -4   45.69    8.77   0
 -16  -4   4  284.13    7.86   0
 -16   4   4  275.02    8.34   0
  16   4  -4  275.93    7.74   0
  16  -4  -4  287.04   10.85   0
  16  -4  -4  278.84   10.49   0
 -14   4   4    1.95    9.20   0
 -14  -4   4    1.27   10.01   0
  14   4  -4   -4.94    7.06   0
  14  -4  -4    7.83   10.04   0
  14  -4  -4    3.40    9.43   0
 -12   4   4 1047.86   16.82   0
 -12  -4   4 1134.22   14.08   0
  12  -4  -4 1106.86   17.18   0
  12  -4  -4 1084.29   18.07   0
  12   4  -4 1079.10   14.03   0
  10  -4  -4   76.84   10.06   0
 -10   4   4   67.69    8.90   0
  10   4  -4   74.17    6.53   0
  10  -4  -4   77.24    9.26   0
 -10  -4   4   83.38    6.48   0
   8  -4  -4 1524.93   34.31   0
   8   4  -4 1491.88   14.89   0
  -8  -4   4 1483.12   13.60   0
   8  -4  -4 1538.43   36.37   0
   6   4  -4  154.52    7.64   0
  -6  -4   4  153.83    7.53   0
  -4  -4   4 4266.92   24.66   0
   4   4  -4 4227.92   26.15   0
  -2   4   4    0.93    8.26   0
   2   4  -4    4.31    9.56   0
  -2  -4   4    6.28    9.20   0
  -2   4   4    6.07   10.43   0
   0   4   4  380.91   11.84   0
   0   4  -4  385.02   12.60   0
   0  -4   4  399.48   10.53   0
   0   4   4  379.36   10.33   0
   0  -4  -4  372.80   10.26   0
   2   4   4  207.36   10.12   0
   2   4   4  211.74    9.91   0
  -2   4  -4  220.20   10.85   0
  -2  -4  -4  221.35   10.28   0
   2  -4   4  218.72   11.16   0
  -4  -4  -4 1718.96   15.17   0
   4   4   4 1766.61   16.00   0
   4  -4   4 1712.24   18.46   0
   4   4   4 1706.29   14.97   0
  -4   4  -4 1721.38   16.80   0
  -6   4  -4  255.90   10.18   0
   6  -4   4  253.69    8.22   0
   6   4   4  257.70    7.42   0
  -6  -4  -4  258.56    9.53   0
   6   4   4  273.97    9.42   0
   6  -4   4  264.37   10.53   0
  -8  -4  -4 2953.80   17.07   0
   8  -4   4 2860.12   20.28   0
  -8   4  -4 2815.73   19.98   0
   8   4   4 2723.17   16.11   0
   8  -4   4 2812.13   20.24   0
   8   4   4 2955.20   16.99   0
  10  -4   4   32.75    9.81   0
  10   4   4   32.07    6.98   0
 -10   4  -4   41.15    7.24   0
  10   4   4   36.07    6.84   0
 -10  -4  -4   33.30    7.14   0
  10  -4   4   29.30    7.32   0
  12  -4   4  157.34    7.70   0
  12  -4   4  157.80    9.69   0
  12   4   4  160.41    7.15   0
 -12  -4  -4  167.27    7.11   0
  12   4   4  138.98    7.11   0
  14   4   4   33.48    6.12   0
  14  -4   4   33.64    6.15   0
  14   4   4   32.69    8.50   0
  14  -4   4   48.18    8.79   0
 -14  -4  -4   36.99    6.11   0
 -16  -4  -4  325.07   10.24   0
  16  -4   4  331.38   10.61   0
  16   4   4  306.01    7.30   0
  16   4   4  347.58   10.46   0
  16  -4   4  333.86   10.92   0
  18  -4   4    6.81   10.04   0
  18  -4   4    9.06    9.60   0
  18   4   4  -13.53    9.74   0
 -18  -4  -4   -5.90    9.92   0
  18   4   4   -2.84    9.86   0
  20   4   4  122.31    8.98   0
  20   4   4  114.50    9.02   0
  20  -4   4  140.36    8.88   0
 -20  -4  -4  125.81    9.28   0
  20  -4   4  129.00    9.38   0
  23  -5  -4  261.55   13.35   0
 -23  -5   4  265.05    9.85   0
  23   5  -4  302.73    9.72   0
  23   5  -4  247.63   10.02   0
  23  -5  -4  269.17   13.37   0
  21  -5  -4   57.71    7.10   0
 -21  -5   4   56.93    7.27   0
  21  -5  -4   62.13   10.01   0
  21   5  -4   58.41    7.51   0
  19  -5  -4   54.68    9.89   0
  19  -5  -4   40.29    6.96   0
 -19  -5   4   39.21   10.34   0
  19   5  -4   42.99   10.34   0
  17  -5  -4   50.10    6.40   0
  17  -5  -4   47.45    6.20   0
  17   5  -4   58.04    8.48   0
 -17  -5   4   32.89    8.72   0
 -15  -5   4  170.16    9.59   0
  15  -5  -4  174.90   10.13   0
  15  -5  -4  178.19   10.65   0
  15   5  -4  165.74    7.29   0
  13  -5  -4   -7.52   12.22   0
  13   5  -4    2.37    6.81   0
  13  -5  -4   -0.48   11.36   0
 -13  -5   4    2.94    6.85   0
  11   5  -4  862.67   13.29   0
 -11  -5   4  849.03   10.94   0
  11  -5  -4  807.37   22.74   0
  11  -5  -4  809.52   21.69   0
   9   5  -4  903.74   10.88   0
  -9  -5   4  923.83   12.53   0
   7   5  -4  149.61    9.46   0
  -7  -5   4  130.67    6.87   0
   5   5  -4    9.18    8.71   0
  -5  -5   4    4.66    5.96   0
  -3   5   4  378.64   16.72   0
  -3   5   4  374.66   17.92   0
  -3  -5   4  349.89    9.25   0
   3   5  -4  372.02   11.75   0
   1  -5  -4  233.93   11.09   0
  -1   5   4  231.14   10.84   0
  -1  -5   4  225.10    8.56   0
   1   5  -4  231.86    8.91   0
  -1   5   4  238.44   10.77   0
   1  -5   4  920.93   13.73   0
   1   5   4  939.60   14.48   0
  -1   5  -4  928.59   15.30   0
  -1  -5  -4  916.65   14.53   0
   1   5   4  939.84   14.32   0
  -3   5  -4  879.94   14.73   0
   3   5   4  925.60   13.21   0
  -3  -5  -4  958.21   13.44   0
   3  -5   4  943.31   15.41   0
   3   5   4  938.45   13.07   0
   5   5   4   16.29    8.10   0
  -5  -5  -4   26.25    8.21   0
   5  -5   4   22.10    8.62   0
  -5   5  -4   19.80    6.01   0
   5   5   4   25.17    8.11   0
   7   5   4   13.83    6.87   0
  -7   5  -4    1.86    7.09   0
   7  -5   4    0.70   10.21   0
   7  -5   4    1.01    7.29   0
   7   5   4   -8.32    7.00   0
  -7  -5  -4    4.37    6.99   0
   9  -5   4   25.26    6.94   0
  -9  -5  -4   18.21    9.83   0
  -9   5  -4   14.24    9.81   0
   9  -5   4   25.25   10.09   0
   9   5   4   25.01    9.52   0
   9   5   4   21.37    6.65   0
  11   5   4  494.21    8.63   0
  11  -5   4  500.50   11.93   0
  11  -5   4  468.30    9.65   0
 -11  -5  -4  504.16    8.86   0
  11   5   4  503.89   10.66   0
  13   5   4  349.94    7.71   0
  13  -5   4  356.50   10.55   0
  13   5   4  312.66    7.68   0
 -13  -5  -4  349.41    9.90   0
  13  -5   4  316.04    8.40   0
  15   5   4  319.38    8.58   0
  15  -5   4  294.16    8.05   0
  15  -5   4  309.07   11.06   0
  15   5   4  265.92    7.42   0
 -15  -5  -4  325.03    8.58   0
  17   5   4   -2.28    7.02   0
 -17  -5  -4   -7.20    7.12   0
  17  -5   4   -4.92    6.98   0
  17  -5   4    1.27    7.06   0
  17   5   4    3.50    6.84   0
  19  -5   4   -1.56    8.12   0
  19  -5   4    6.81    8.21   0
 -19  -5  -4   11.27    8.22   0
  19   5   4    6.64    8.18   0
  19   5   4    2.84   11.49   0
  22   6  -4  269.43   12.83   0
  22  -6  -4  270.46   12.95   0
 -22  -6   4  241.12    9.76   0
  20   6  -4   -7.08    7.08   0
  20  -6  -4    2.21    9.33   0
 -20  -6   4   16.87    9.88   0
  20  -6  -4    2.86    8.77   0
  18  -6  -4  101.78   10.53   0
 -18  -6   4  119.01    7.61   0
  18  -6  -4  110.20    9.87   0
  18   6  -4   96.06    7.67   0
  16  -6  -4   14.64    9.52   0
  16  -6  -4   14.86    9.02   0
  16   6  -4   20.04    8.26   0
 -16  -6   4   19.25    5.92   0
 -14  -6   4  423.06    8.47   0
  14  -6  -4  440.34   16.39   0
  14   6  -4  418.22   10.48   0
  14  -6  -4  439.57   16.73   0
 -12  -6   4   32.64    6.64   0
  12   6  -4   42.07    9.44   0
  10   6  -4 1844.29   16.32   0
 -10  -6   4 1783.40   14.18   0
   8   6  -4   15.62    7.40   0
  -8  -6   4   10.22    7.27   0
   6   6  -4  150.91    7.17   0
  -6  -6   4  153.61    9.13   0
  -4  -6   4   -3.14    8.44   0
   4   6  -4    6.56    6.05   0
  -2   6   4  646.16   15.60   0
  -2  -6   4  672.86   12.70   0
  -2   6   4  678.03   17.39   0
   2  -6  -4  658.11   16.02   0
   2   6  -4  655.71   11.70   0
   0  -6   4   52.07    9.14   0
   0  -6  -4   58.88    6.73   0
   0   6   4   60.82    8.71   0
   0   6   4   62.45    6.57   0
   0   6  -4   61.74    7.12   0
   2  -6   4 1228.29   16.63   0
   2   6   4 1209.36   15.02   0
  -2   6  -4 1206.00   16.44   0
   2   6   4 1199.83   14.72   0
  -2  -6  -4 1211.08   15.22   0
  -4   6  -4   41.25   10.49   0
  -4  -6  -4   31.62    7.41   0
   4   6   4   39.28    7.18   0
   4   6   4   37.26    7.05   0
   4  -6   4   35.02   11.11   0
  -6   6  -4  125.27   10.98   0
   6   6   4  128.71   10.28   0
   6  -6   4  119.76    8.41   0
  -6  -6  -4  130.00   10.44   0
   6  -6   4  112.93   11.15   0
   6   6   4  128.32    7.44   0
   8   6   4   -1.99    6.45   0
  -8  -6  -4   -3.00    6.51   0
   8  -6   4    5.41    6.68   0
  -8   6  -4    2.91    9.13   0
   8   6   4   -0.37    6.32   0
   8  -6   4    5.33    9.42   0
 -10   6  -4  884.79   12.33   0
 -10  -6  -4  940.63   10.59   0
  10   6   4  962.19   10.54   0
  10   6   4  946.65   12.23   0
  10  -6   4  924.49   14.32   0
  10  -6   4  893.25   12.43   0
  12  -6   4    8.61    8.41   0
  12   6   4   13.49    8.27   0
  12   6   4   -1.83    8.05   0
  12  -6   4    7.52    5.89   0
 -12  -6  -4   -1.84    8.61   0
 -14  -6  -4  811.27   10.69   0
  14   6   4  845.47   10.76   0
  14  -6   4  812.68   12.28   0
  14   6   4  793.60   10.33   0
  14  -6   4  811.37   14.63   0
  16   6   4    6.73    9.53   0
  16  -6   4   -0.49    9.86   0
  16  -6   4   -6.68    9.64   0
 -16  -6  -4   -4.78    7.08   0
  16   6   4   -1.71    6.86   0
  18   6   4   16.93   11.28   0
 -18  -6  -4   12.37    8.13   0
  18   6   4   -2.50    8.37   0
  18  -6   4    3.65   11.60   0
  18  -6   4    1.72    7.80   0
  19   7  -4   20.60    7.06   0
  19  -7  -4   14.99   11.55   0
  19  -7  -4   19.50   11.95   0
 -19  -7   4   18.96    9.96   0
  17   7  -4  319.36    8.88   0
 -17  -7   4  299.42    8.86   0
  17  -7  -4  327.14   24.16   0
  17  -7  -4  335.53   22.13   0
 -15  -7   4  222.93    9.22   0
  15   7  -4  213.41    7.02   0
  13   7  -4   73.43    9.00   0
 -13  -7   4   72.97    8.75   0
  11   7  -4  150.93    7.18   0
 -11  -7   4  154.09    9.52   0
  -9  -7   4  124.00    7.43   0
   9   7  -4  134.29    7.44   0
   7   7  -4   29.94   10.31   0
  -7  -7   4   36.00    7.15   0
  -5  -7   4 1294.72   15.59   0
   5   7  -4 1287.89   16.01   0
   3   7  -4  289.53   12.38   0
  -3   7   4  274.29   18.54   0
  -3   7   4  266.41   17.35   0
  -3  -7   4  279.62   11.74   0
   1   7  -4  235.21   12.51   0
  -1   7   4  225.15   11.97   0
  -1   7   4  237.70   12.23   0
  -1  -7   4  242.80    9.12   0
   1  -7  -4  226.33   12.31   0
   1  -7   4  130.76   11.09   0
  -1   7  -4  118.71   11.53   0
   1   7   4  118.94   10.57   0
  -1  -7  -4  116.62   10.86   0
   1   7   4  135.85   10.61   0
   3   7   4  400.51   11.81   0
   3   7   4  384.52    9.35   0
  -3  -7  -4  396.50   11.80   0
   3  -7   4  409.84   13.26   0
  -3   7  -4  403.29   13.08   0
   5   7   4   10.94    9.07   0
   5   7   4    5.34    6.26   0
  -5   7  -4    0.23    9.55   0
  -5  -7  -4    0.09    9.18   0
   5  -7   4   -1.46    9.71   0
   7   7   4  345.35   10.25   0
  -7   7  -4  336.44   11.56   0
  -7  -7  -4  335.87   10.32   0
   7   7   4  334.12   10.24   0
   7  -7   4  332.93   11.69   0
   7  -7   4  342.45   12.04   0
   9  -7   4 1007.10   15.69   0
   9   7   4  924.83   10.77   0
  -9  -7  -4  958.50   10.74   0
   9  -7   4 1007.55   15.28   0
   9   7   4  970.84   12.43   0
  -9   7  -4  965.62   15.05   0
 -11  -7  -4    8.35    5.69   0
  11   7   4    4.78    5.73   0
  11  -7   4    4.80    7.33   0
  11   7   4    8.83    7.91   0
  11  -7   4    8.15    8.27   0
  13   7   4    5.41    9.69   0
  13   7   4   -2.27    9.88   0
  13  -7   4   -0.44    8.95   0
  13  -7   4   -1.52   10.04   0
 -13  -7  -4    4.14    9.94   0
  15  -7   4  217.18   10.62   0
  15  -7   4  195.82   11.42   0
  15   7   4  207.07   10.45   0
  15   7   4  184.87    8.18   0
 -15  -7  -4  190.17    8.27   0
 -17  -7  -4   -2.58    8.20   0
  17   7   4  -14.85    8.33   0
  17  -7   4   -3.57    7.73   0
  17  -7   4   -5.81   11.29   0
  17   7   4    3.52    7.94   0
  18   8  -4   17.08    6.92   0
 -18  -8   4    3.83    7.26   0
  16   8  -4  137.64   10.77   0
 -16  -8   4  141.41    7.71   0
  14   8  -4    2.82    7.24   0
 -14  -8   4   -6.87   10.01   0
  12   8  -4  179.46    9.35   0
 -12  -8   4  179.17    7.05   0
  10   8  -4    7.30    8.80   0
 -10  -8   4    2.44    6.05   0
  -8  -8   4  406.24    8.75   0
   8   8  -4  405.75   11.09   0
  -6  -8   4   87.96    9.58   0
   6   8  -4   91.02    9.99   0
  -4  -8   4 1559.20   16.20   0
   4   8  -4 1420.90   14.67   0
  -2  -8   4   94.74    7.08   0
  -2   8   4  103.57   12.16   0
   2   8  -4  101.30   10.33   0
  -2   8   4   92.90   12.87   0
   0   8   4  106.31    9.69   0
   0  -8   4   98.70    7.47   0
   0  -8  -4  103.26    9.94   0
   0   8  -4  104.93   10.42   0
   0   8   4   97.97   10.00   0
  -2  -8  -4   28.73    8.95   0
   2   8   4   35.40    8.84   0
   2   8   4   25.92    9.01   0
   2  -8   4   29.77    9.18   0
  -2   8  -4   29.08    9.57   0
   4   8   4  262.53    9.93   0
   4   8   4  240.58   10.16   0
  -4   8  -4  253.64   11.53   0
   4  -8   4  253.33   11.20   0
  -4  -8  -4  262.90   10.23   0
   6  -8   4   -0.10    8.80   0
  -6   8  -4    3.37    8.74   0
  -6  -8  -4   -3.26    8.47   0
   6   8   4    9.74    8.27   0
   6   8   4    0.12    8.39   0
   6  -8   4   -5.46    8.10   0
   8  -8   4 1123.31   16.73   0
  -8   8  -4 1020.04   16.54   0
   8   8   4  998.91   11.37   0
   8  -8   4 1064.67   16.10   0
   8   8   4 1070.53   11.53   0
  -8  -8  -4 1067.00   11.42   0
  10   8   4   -2.65   10.20   0
  10   8   4   -7.46   10.00   0
  10  -8   4    9.12    9.60   0
  10  -8   4    2.51    8.99   0
 -10  -8  -4    0.09   10.11   0
  12  -8   4   28.35    9.27   0
  12   8   4   27.46    9.76   0
  12  -8   4   38.16    9.71   0
 -12  -8  -4   22.46    7.14   0
  12   8   4   11.77   10.01   0
  14   8   4   -5.07    6.78   0
 -14  -8  -4    0.89    6.81   0
  14  -8   4    0.62    9.42   0
  14  -8   4    0.36    9.10   0
  14   8   4    3.98    6.82   0
  17   9  -4   -2.54   11.84   0
 -17  -9   4    5.75   11.79   0
 -15  -9   4  104.40    7.69   0
  15   9  -4  109.72    7.82   0
 -13  -9   4   21.23    7.25   0
  13   9  -4   24.74    7.41   0
  11   9  -4  104.16    8.01   0
 -11  -9   4  121.35   10.56   0
  -9  -9   4  121.35    6.82   0
   9   9  -4  135.86    7.15   0
   7   9  -4   10.22    8.88   0
  -7  -9   4    8.65    8.49   0
   5   9  -4   11.90    9.01   0
  -5  -9   4   12.60    6.14   0
   3   9  -4  177.11   10.47   0
  -3  -9   4  187.44    9.89   0
  -1  -9   4  258.60   10.40   0
   1   9  -4  245.46   10.79   0
  -1   9   4  244.93   13.05   0
  -1   9   4  234.08   11.89   0
   1   9   4   52.91    8.97   0
  -1   9  -4   50.16    9.45   0
  -1  -9  -4   48.91    8.77   0
   1   9   4   44.10    8.84   0
   1  -9   4   43.80    8.91   0
   3   9   4  130.76    9.19   0
   3  -9   4  142.84    9.44   0
  -3  -9  -4  142.33    7.12   0
  -3   9  -4  136.17   10.06   0
   3   9   4  133.73    9.28   0
   5   9   4   28.98    5.99   0
   5   9   4   27.33    6.01   0
   5  -9   4   37.85    7.82   0
   5  -9   4   35.48    7.82   0
  -5   9  -4   29.76    8.71   0
  -5  -9  -4   33.28    8.37   0
   7   9   4   38.40    7.35   0
   7  -9   4   30.89    9.64   0
   7   9   4   31.31   10.29   0
   7  -9   4   24.49    9.75   0
  -7  -9  -4   27.16   10.38   0
  -7   9  -4   25.75   10.66   0
   9   9   4   21.02    6.99   0
   9   9   4    1.56    9.89   0
   9  -9   4   17.88   11.59   0
   9  -9   4   18.50    9.13   0
  -9  -9  -4   14.26    7.00   0
  11  -9   4   52.96    9.68   0
  11  -9   4   50.28   12.18   0
  11   9   4   53.51   10.12   0
  11   9   4   50.45   10.03   0
 -11  -9  -4   55.98   10.02   0
 -13  -9  -4   16.93    8.62   0
  13   9   4   16.42   11.44   0
  13   9   4   23.67    8.29   0
  13  -9   4   31.72   13.44   0
  13  -9   4   33.55   14.37   0
  14  10  -4   75.02   12.64   0
 -14 -10   4   89.71    9.03   0
  12  10  -4   -2.78   10.16   0
 -12 -10   4    3.99    9.87   0
 -10 -10   4  248.35   11.42   0
  10  10  -4  238.76    9.03   0
  -8 -10   4    1.99    9.97   0
   8  10  -4   -2.72   10.59   0
   6  10  -4  120.64    8.44   0
  -6 -10   4  138.24   10.76   0
   4  10  -4    0.24   10.58   0
  -4 -10   4   -2.83   10.00   0
   2  10  -4  129.88   10.48   0
  -2 -10   4  129.18   11.08   0
   0  10   4    6.00   12.33   0
   0 -10   4    0.27    9.56   0
   0  10   4    5.34   10.47   0
   0  10  -4    9.34   10.68   0
  -2  10  -4  198.94   12.24   0
   2  10   4  194.54   11.87   0
   2  10   4  194.25   11.69   0
   2 -10   4  192.07   11.09   0
  -2 -10  -4  194.74   10.90   0
  -4  10  -4   17.39   10.36   0
   4  10   4   20.40    7.23   0
   4  10   4   16.83   10.19   0
  -4 -10  -4   16.39    7.07   0
   4 -10   4   15.62    9.19   0
   6  10   4  218.60   10.82   0
   6  10   4  169.98    8.42   0
   6 -10   4  196.31   13.71   0
   6 -10   4  180.90   11.81   0
  -6 -10  -4  191.29   10.86   0
  -6  10  -4  185.34   14.47   0
   8  10   4    8.01    6.93   0
   8 -10   4   -0.82   11.11   0
  -8 -10  -4   -2.80    7.10   0
   8 -10   4    2.24   10.88   0
   8  10   4   -1.82    7.06   0
  10  10   4   80.08   12.37   0
  10  10   4   94.42    8.97   0
  10 -10   4   97.18   17.45   0
  10 -10   4  109.93   18.99   0
 -10 -10  -4   85.50   12.36   0
  -9 -11   4    1.11    6.85   0
   9  11  -4    5.50   10.23   0
  -7 -11   4   50.75   10.18   0
   7  11  -4   37.62   10.83   0
  -5 -11   4   38.89   10.21   0
   5  11  -4   30.67   10.43   0
  -3 -11   4    1.49    9.39   0
   3  11  -4    2.27   10.28   0
  -1  11   4   79.95   16.53   0
  -1  11   4   75.47   18.39   0
   1  11  -4   70.47   11.10   0
  -1 -11   4   72.57   10.13   0
  -1  11  -4   12.66   10.22   0
   1 -11   4    8.42    9.17   0
   1  11   4    5.54   10.69   0
   1  11   4    6.98   10.08   0
   3  11   4    0.86    7.12   0
  -3 -11  -4    6.36    9.07   0
   3 -11   4    4.03   10.97   0
  -3  11  -4    0.50   12.20   0
   3  11   4   -3.56   10.01   0
   5  11   4   56.07   10.21   0
   5  11   4   63.16   10.39   0
   5 -11   4   75.60   15.60   0
  -5  11  -4   66.94   15.47   0
   5 -11   4   70.82   14.36   0
  -5 -11  -4   54.33   10.34   0
  -7 -11  -4   58.43   11.91   0
   7  11   4   40.33   11.83   0
   7  11   4   50.55   11.98   0
  24   0  -5   -3.33   10.26   0
  24   0  -5    4.53    6.68   0
 -24   0   5    0.19    6.88   0
  22   0  -5    9.75    7.19   0
  22   0  -5   -2.64    7.01   0
 -22   0   5   11.06    6.83   0
  20   0  -5   -5.09    6.10   0
  20   0  -5    2.69    5.77   0
 -20   0   5    5.88    5.77   0
 -18   0   5   -2.74    8.68   0
  18   0  -5   -8.59    6.52   0
 -16   0   5   -6.21    9.57   0
  16   0  -5    4.15    7.05   0
 -14   0   5    7.40    7.95   0
  14   0  -5   -1.07    5.91   0
  12   0  -5    0.09    6.22   0
 -12   0   5    5.95    5.95   0
  10   0  -5   -2.47    6.65   0
 -10   0   5   -5.66    8.70   0
  -8   0   5   -4.08    6.66   0
   8   0  -5    0.42    9.77   0
  -6   0   5   -3.64    8.22   0
   6   0  -5    6.69   12.21   0
   4   0  -5   -2.92   13.38   0
  -4   0   5    4.06    9.25   0
   2   0  -5   -7.31   12.58   0
  -2   0   5    1.33   12.34   0
   0   0   5   -0.64   11.59   0
   0   0  -5    4.36   11.70   0
  -2   0  -5    3.38    7.25   0
   2   0   5    6.97    7.35   0
   2   0   5    0.16   10.20   0
   4   0   5    2.28    6.09   0
  -4   0  -5    3.61    6.13   0
   4   0   5    6.29    6.10   0
   6   0   5   -8.27    8.42   0
  -6   0  -5   10.89    8.18   0
   6   0   5    4.28    8.33   0
  -8   0  -5    3.12    5.73   0
  -8   0  -5    1.74    7.97   0
   8   0   5   -0.69    8.04   0
   8   0   5    1.00    8.07   0
  10   0   5   10.55    9.94   0
  10   0   5   -3.29    7.15   0
 -10   0  -5  -10.77   10.03   0
  12   0   5   -2.82    6.67   0
  12   0   5    0.03    9.39   0
 -12   0  -5   -2.93    9.35   0
  14   0   5    1.56    6.03   0
  14   0   5  -13.97    8.87   0
 -14   0  -5   -2.05    6.19   0
  16   0   5    9.10    5.61   0
 -16   0  -5    2.40    5.69   0
  16   0   5   -2.33    8.17   0
  18   0   5    5.79    9.84   0
  18   0   5    6.03    6.76   0
  20   0   5   -0.15    6.81   0
  20   0   5   10.01    6.97   0
  25   1  -5   79.11   12.47   0
  25  -1  -5   69.48   12.63   0
  25  -1  -5   69.28    8.67   0
  25   1  -5   74.73    8.74   0
 -25  -1   5   72.14    8.62   0
 -25   1   5   81.33    8.58   0
  23  -1  -5    3.10    9.65   0
  23   1  -5    2.86    6.95   0
 -23  -1   5  -15.51    7.03   0
  23   1  -5   -3.39    7.26   0
  23  -1  -5    5.08    7.14   0
 -23   1   5    2.53    9.66   0
  21   1  -5  248.84    7.27   0
 -21   1   5  240.40    9.18   0
  21  -1  -5  249.86    9.56   0
  21  -1  -5  242.52    9.32   0
 -21  -1   5  282.71    9.21   0
  19  -1  -5   76.51    6.52   0
 -19  -1   5   78.43    6.43   0
  19   1  -5   66.50    6.69   0
  19  -1  -5   74.70    9.30   0
 -19   1   5   79.90    6.30   0
  17   1  -5    4.74    9.59   0
 -17  -1   5    6.24    9.26   0
  17  -1  -5   -3.74    6.85   0
 -17   1   5    6.23    9.05   0
  15   1  -5  352.57    9.06   0
 -15  -1   5  358.72    8.74   0
 -15   1   5  372.32   11.31   0
  15  -1  -5  348.91   11.92   0
  13   1  -5  380.07   10.44   0
  13  -1  -5  375.43    8.88   0
 -13   1   5  371.95   10.37   0
 -13  -1   5  385.82    8.30   0
 -11   1   5  435.75   11.09   0
  11  -1  -5  426.77   11.69   0
  11   1  -5  442.11    9.16   0
 -11  -1   5  429.87    9.02   0
   9   1  -5 3493.38   21.52   0
   9  -1  -5 3478.55   24.16   0
  -9  -1   5 3520.74   21.19   0
  -9   1   5 3430.95   23.92   0
  -7  -1   5  543.92   11.46   0
   7  -1  -5  565.90   14.97   0
   7   1  -5  543.24   11.50   0
  -7   1   5  541.77   12.41   0
  -5   1   5 1439.49   22.67   0
  -5  -1   5 1447.77   20.04   0
   5  -1  -5 1420.65   22.70   0
   5   1  -5 1393.45   17.95   0
   3  -1  -5 1612.57   23.19   0
  -3   1   5 1620.55   22.34   0
   3   1  -5 1601.81   20.11   0
  -3  -1   5 1681.35   22.16   0
   1  -1  -5 1710.30   19.92   0
  -1   1   5 1754.66   21.76   0
   1   1  -5 1764.14   19.89   0
  -1  -1   5 1707.52   19.62   0
  -1   1  -5   14.64    7.91   0
   1   1   5   11.70   10.66   0
   1   1   5   19.88    7.45   0
  -1  -1  -5   25.28    7.68   0
   1  -1   5   18.37    7.75   0
  -3   1  -5 2427.02   18.73   0
  -3  -1  -5 2444.27   18.21   0
   3  -1   5 2431.66   19.77   0
   3  -1   5 2431.18   19.05   0
   3   1   5 2390.30   18.24   0
   3   1   5 2335.48   18.02   0
   5   1   5  195.86    9.67   0
  -5   1  -5  200.97    7.61   0
   5   1   5  203.67    7.40   0
   5  -1   5  198.24    9.63   0
   5  -1   5  194.89    7.72   0
  -5  -1  -5  209.94    7.44   0
  -5  -1  -5  225.33    9.70   0
  -7  -1  -5    1.26    5.70   0
  -7   1  -5    4.85    5.79   0
   7  -1   5    8.42    5.88   0
  -7  -1  -5   11.01    7.96   0
   7   1   5   11.99    8.03   0
   7  -1   5    5.31    8.12   0
   7   1   5    9.87    5.70   0
   9   1   5  594.76    9.09   0
  -9  -1  -5  632.47   10.66   0
  -9   1  -5  643.43    9.36   0
   9  -1   5  632.12    9.33   0
   9   1   5  664.31   10.84   0
   9  -1   5  609.20    9.35   0
  11  -1   5  877.68   10.63   0
 -11  -1  -5  875.37   12.60   0
  11  -1   5  840.99   10.67   0
  11   1   5  873.35   12.56   0
  11   1   5  879.18   12.85   0
  13   1   5   63.85    6.58   0
 -13  -1  -5   48.55    6.54   0
  13  -1   5   74.83    9.04   0
  13  -1   5   55.21    6.71   0
  13   1   5   66.53    6.62   0
  15  -1   5  159.22    9.11   0
 -15  -1  -5  124.15    6.68   0
  15  -1   5  157.65    6.65   0
  15   1   5  148.71    8.87   0
  15   1   5  160.90    8.92   0
  17   1   5   83.08   10.62   0
  17  -1   5  104.77    7.68   0
  17   1   5  111.89   10.40   0
 -17  -1  -5  124.21   10.18   0
  17  -1   5  103.27    7.33   0
  19   1   5    3.93    6.75   0
  19  -1   5    7.28    7.06   0
 -19  -1  -5   18.71    6.80   0
  19  -1   5    3.37    6.71   0
  19   1   5   -0.51    7.06   0
  24  -2  -5   13.94    6.72   0
  24  -2  -5    1.99   10.25   0
 -24   2   5    5.41    6.85   0
 -24  -2   5    9.54    6.87   0
  24   2  -5   12.87   10.06   0
  24   2  -5    3.51    6.90   0
  22   2  -5   92.50    7.81   0
  22  -2  -5   98.29    7.96   0
 -22   2   5  114.66   10.14   0
  22   2  -5  121.90    7.51   0
 -22  -2   5  114.15    7.70   0
  22  -2  -5  130.62   10.21   0
  20  -2  -5   21.32    8.17   0
  20   2  -5   15.68    6.14   0
  20  -2  -5    7.29    8.76   0
 -20   2   5   17.18    8.15   0
 -20  -2   5   13.32    5.91   0
  18  -2  -5  257.17    9.85   0
 -18   2   5  252.70   10.03   0
  18   2  -5  244.40    7.79   0
  18  -2  -5  251.24    8.10   0
 -18  -2   5  277.03    9.82   0
 -16  -2   5   22.14    9.70   0
  16   2  -5   30.01    7.06   0
  16  -2  -5   24.69    7.26   0
 -16   2   5   25.58    6.86   0
 -14  -2   5  202.78    8.40   0
  14   2  -5  184.92    7.15   0
  14  -2  -5  185.44    9.69   0
 -14   2   5  191.14    8.23   0
 -12   2   5   63.56    8.40   0
  12  -2  -5   56.21    9.14   0
  12   2  -5   61.35    6.45   0
 -12  -2   5   59.64    8.69   0
 -10   2   5   44.45    6.34   0
  10   2  -5   47.19    6.52   0
 -10  -2   5   45.50    6.42   0
  10  -2  -5   41.93    6.86   0
  -8   2   5  154.03   10.31   0
   8   2  -5  146.68    7.68   0
  -8  -2   5  140.41    7.44   0
   8  -2  -5  137.49   11.28   0
   6   2  -5 1138.04   14.51   0
  -6   2   5 1117.23   20.57   0
  -6  -2   5 1108.06   14.38   0
   6  -2  -5 1112.93   21.17   0
   4  -2  -5   77.60   11.82   0
  -4  -2   5   80.39   12.14   0
  -4   2   5   75.93   10.01   0
   4   2  -5   82.81    9.14   0
  -2  -2   5 1144.50   16.42   0
   2  -2  -5 1177.35   17.82   0
  -2   2   5 1130.77   17.94   0
   2   2  -5 1163.44   16.70   0
   0  -2  -5  286.25    9.86   0
   0   2  -5  268.52   10.32   0
   0   2   5  263.90    9.60   0
   0  -2   5  263.17   12.60   0
   0   2   5  263.88    9.76   0
   2   2   5   17.70    8.88   0
   2  -2   5   16.58    6.68   0
  -2  -2  -5   24.26    8.98   0
  -2  -2  -5   30.00    9.07   0
  -2   2  -5   22.68    9.40   0
   2   2   5   19.46    8.97   0
  -4  -2  -5  282.42    8.06   0
   4  -2   5  303.31   10.41   0
  -4  -2  -5  283.87   10.04   0
   4  -2   5  272.73   10.55   0
   4   2   5  286.84   10.07   0
  -4   2  -5  283.91   10.48   0
   4   2   5  262.61    7.95   0
   6  -2   5   -3.43    8.53   0
   6  -2   5    2.07    5.85   0
   6   2   5   11.07    8.00   0
   6   2   5    2.38    8.05   0
  -6  -2  -5    2.06    8.05   0
  -6   2  -5    2.92    8.18   0
   8  -2   5   28.38    8.23   0
  -8  -2  -5   34.86    8.17   0
   8   2   5   30.36    5.89   0
  -8   2  -5   26.32    8.26   0
   8  -2   5   28.51    8.57   0
   8   2   5   24.59    8.20   0
  10   2   5  192.71   10.46   0
  10   2   5  162.95    7.65   0
  10  -2   5  174.27    7.83   0
 -10  -2  -5  193.48   10.39   0
 -10   2  -5  198.23   10.59   0
  10  -2   5  162.98   10.86   0
 -12  -2  -5   23.11    6.60   0
  12  -2   5   28.75    6.46   0
  12  -2   5   29.11    9.40   0
  12   2   5   26.42    6.55   0
  12   2   5   30.32    6.63   0
  14   2   5  121.69    8.94   0
  14   2   5  106.19    6.62   0
  14  -2   5  115.80    6.87   0
  14  -2   5  118.30    8.89   0
 -14  -2  -5  133.13    6.58   0
  16  -2   5   57.14    8.20   0
 -16  -2  -5   51.41    8.12   0
  16   2   5   61.13    5.96   0
  16   2   5   59.99    8.05   0
  16  -2   5   48.22    8.40   0
  18  -2   5    8.98    7.09   0
  18  -2   5   10.63    9.69   0
 -18  -2  -5   10.43    9.71   0
  18   2   5   -6.38    9.88   0
  18   2   5   -5.35    7.00   0
  20  -2   5   29.16   10.89   0
  20   2   5   44.99    8.39   0
 -20  -2  -5   36.81    8.39   0
  20   2   5   21.64   10.95   0
  20  -2   5   36.48   11.21   0
  23  -3  -5   21.12    7.23   0
  23   3  -5   10.96    7.31   0
  23  -3  -5   13.45    9.73   0
 -23   3   5   21.95    9.51   0
 -23  -3   5   16.80    6.98   0
  23   3  -5   24.29    7.14   0
  21   3  -5    4.23    7.25   0
  21  -3  -5    6.74    6.69   0
 -21  -3   5   -0.42    7.07   0
  21  -3  -5   -3.15    7.39   0
 -21   3   5    6.02    6.88   0
  19  -3  -5  508.24   10.67   0
  19  -3  -5  438.03    9.31   0
  19   3  -5  489.67   10.49   0
 -19  -3   5  488.86   10.33   0
 -19   3   5  480.88   10.66   0
  17   3  -5  365.75   10.51   0
 -17   3   5  357.81   10.55   0
 -17  -3   5  373.07    8.31   0
  17  -3  -5  355.76    9.12   0
  17  -3  -5  377.80   10.69   0
  15  -3  -5  214.85    8.26   0
 -15   3   5  190.14    7.97   0
 -15  -3   5  210.82    8.08   0
  15   3  -5  208.05    8.06   0
  15  -3  -5  206.84    8.86   0
  13   3  -5  175.60    8.94   0
  13  -3  -5  174.33    9.86   0
 -13   3   5  144.08    9.02   0
 -13  -3   5  196.62    9.09   0
  11  -3  -5  258.02   11.38   0
 -11  -3   5  257.52    7.65   0
  11   3  -5  255.24    7.73   0
 -11   3   5  245.99   10.32   0
   9   3  -5   50.18    8.77   0
  -9   3   5   44.49    8.58   0
  -9  -3   5   43.87    6.40   0
   9  -3  -5   46.03    9.75   0
  -7  -3   5 2355.89   18.81   0
   7   3  -5 2324.47   17.89   0
  -7   3   5 2412.59   31.31   0
   7  -3  -5 2435.84   31.73   0
  -5   3   5  199.35   15.46   0
   5  -3  -5  200.00   14.33   0
  -5  -3   5  197.02   10.83   0
   5   3  -5  184.94    8.47   0
   3  -3  -5  514.08   16.34   0
  -3   3   5  467.27   15.73   0
  -3  -3   5  474.15   10.91   0
   3   3  -5  505.68   13.41   0
  -3   3   5  481.99   15.51   0
   1   3  -5  219.64   11.81   0
  -1   3   5  211.47    8.87   0
  -1   3   5  213.36   10.56   0
  -1  -3   5  212.23   11.29   0
   1  -3  -5  204.72   10.81   0
  -1  -3  -5  209.36    8.30   0
  -1  -3  -5  219.55   10.17   0
  -1   3  -5  207.07    8.62   0
   1  -3   5  208.97   10.80   0
   1   3   5  214.55    8.25   0
   1   3   5  206.23    9.88   0
   3  -3   5  487.20   12.15   0
   3   3   5  510.05   11.54   0
  -3   3  -5  500.85   12.27   0
   3   3   5  509.08   11.23   0
  -3  -3  -5  485.95   11.38   0
  -5  -3  -5  691.89   10.12   0
   5   3   5  722.60   10.35   0
   5  -3   5  726.11   12.75   0
   5  -3   5  699.73   11.05   0
  -5   3  -5  739.46   12.56   0
   5   3   5  722.91    9.94   0
   7   3   5  619.39   10.81   0
   7   3   5  622.92    9.26   0
   7  -3   5  616.37   11.62   0
  -7   3  -5  601.64    9.93   0
  -7  -3  -5  607.23    9.33   0
   7  -3   5  573.77   10.03   0
   9  -3   5 3153.20   20.56   0
  -9  -3  -5 3040.99   17.03   0
  -9   3  -5 3196.94   20.20   0
   9   3   5 3036.09   16.93   0
   9  -3   5 3124.64   19.96   0
   9   3   5 3081.21   16.59   0
  11   3   5   61.58    6.98   0
  11   3   5   63.81    7.00   0
 -11   3  -5   66.51    7.13   0
  11  -3   5   77.87    9.77   0
 -11  -3  -5   72.00    6.90   0
  11  -3   5   69.39    7.32   0
  13   3   5  234.89    7.37   0
  13  -3   5  255.37    9.62   0
 -13  -3  -5  249.28    7.32   0
  13   3   5  248.56    7.24   0
  13  -3   5  225.32    7.79   0
  15  -3   5   18.44    8.04   0
  15  -3   5   13.66    8.33   0
  15   3   5   10.32    5.83   0
 -15  -3  -5    5.83    5.71   0
  15   3   5   16.14    5.79   0
  17   3   5  116.18    7.48   0
  17  -3   5  126.50   10.77   0
 -17  -3  -5  114.36    7.51   0
  17   3   5  120.53    7.49   0
  17  -3   5  105.19    7.51   0
  19  -3   5   51.50    7.39   0
  19   3   5   21.71   10.07   0
  19  -3   5   54.01    9.76   0
 -19  -3  -5   19.32   10.04   0
  19   3   5   51.06    7.13   0
  24   4  -5  165.73    9.28   0
  24  -4  -5  161.03   12.67   0
  24   4  -5  127.50    9.36   0
  24  -4  -5  155.89   12.43   0
 -24   4   5  143.99   12.23   0
 -24  -4   5  148.88    9.19   0
  22  -4  -5   16.25    9.54   0
  22   4  -5    9.19    7.12   0
  22  -4  -5    8.76    7.12   0
 -22   4   5   11.49    9.42   0
 -22  -4   5    9.01    9.96   0
  20  -4  -5  104.65    9.40   0
 -20  -4   5   98.18    6.26   0
  20   4  -5   80.71    6.44   0
 -20   4   5   93.15    9.38   0
  20  -4  -5   86.02    6.81   0
 -18   4   5    0.07    8.10   0
 -18  -4   5    5.60    5.89   0
  18   4  -5   -5.62    6.05   0
  18  -4  -5    6.04    8.08   0
  18  -4  -5    1.66    6.07   0
  16  -4  -5  124.11    9.41   0
  16   4  -5  107.15    9.52   0
 -16  -4   5  122.27    9.26   0
 -16   4   5  106.18    9.15   0
  16  -4  -5  115.88    7.58   0
 -14  -4   5  182.01   10.57   0
  14  -4  -5  148.95   11.38   0
  14   4  -5  153.33   10.63   0
 -14   4   5  143.67   10.44   0
  14  -4  -5  159.25   10.74   0
  12  -4  -5  172.99   11.53   0
  12   4  -5  191.89    8.17   0
 -12   4   5  170.72   11.29   0
 -12  -4   5  163.06    8.41   0
  12  -4  -5  179.13   12.59   0
  10  -4  -5   43.42    8.82   0
  10  -4  -5   46.89    9.68   0
  10   4  -5   42.00    6.33   0
 -10   4   5   44.31    8.51   0
 -10  -4   5   46.69    6.22   0
  -8   4   5  437.93   20.45   0
   8  -4  -5  449.78   21.98   0
   8  -4  -5  449.63   21.30   0
  -8  -4   5  430.30   10.98   0
   8   4  -5  443.37   11.12   0
   6   4  -5   56.82    6.86   0
  -6  -4   5   61.28    6.70   0
  -4  -4   5   45.38    9.57   0
  -4   4   5   37.50   12.25   0
   4   4  -5   42.16    9.88   0
  -4   4   5   34.27   10.71   0
  -2  -4   5   70.65    7.46   0
  -2   4   5   82.96    9.25   0
  -2   4   5   75.50    9.72   0
   2   4  -5   95.45   10.35   0
   0  -4  -5  129.10    7.67   0
   0   4  -5  121.02   10.42   0
   0   4   5  125.62    7.45   0
   0  -4   5  131.73   10.39   0
   0   4   5  127.34    9.36   0
  -2   4  -5    6.52    6.22   0
   2   4   5    7.02    8.13   0
  -2  -4  -5    3.38    8.27   0
   2  -4   5    2.55    8.76   0
   2   4   5    7.78    5.65   0
   4  -4   5  273.02    8.56   0
  -4  -4  -5  292.84    9.93   0
  -4   4  -5  270.99    8.43   0
   4   4   5  275.06    9.68   0
   4   4   5  287.67    9.83   0
  -6  -4  -5    7.18    8.05   0
  -6   4  -5   -0.78    8.18   0
   6  -4   5   -5.91    8.62   0
   6  -4   5    5.24    8.24   0
   6   4   5    0.52    5.49   0
   6   4   5   -2.74    8.07   0
   8   4   5   12.21    6.99   0
  -8  -4  -5   31.90   10.04   0
   8  -4   5    9.13    7.17   0
  -8   4  -5   18.07   10.18   0
   8  -4   5   25.86   10.55   0
   8   4   5   11.55   10.05   0
  10   4   5   30.70    9.37   0
 -10  -4  -5   14.48    6.84   0
  10  -4   5   31.97    9.44   0
  10  -4   5   21.67    7.12   0
 -10   4  -5   22.45    6.91   0
  10   4   5   20.47    6.73   0
  12   4   5    6.94    6.01   0
  12   4   5   -0.23    6.15   0
  12  -4   5   -3.26    6.18   0
  12  -4   5    9.49    6.38   0
 -12  -4  -5   10.19    6.14   0
  14  -4   5   12.19    8.08   0
  14  -4   5   13.50    8.55   0
 -14  -4  -5   13.58    5.73   0
  14   4   5   20.44    5.63   0
  14   4   5   22.63    7.98   0
  16   4   5   55.29    7.13   0
  16  -4   5   64.37   10.37   0
 -16  -4  -5   46.92    7.13   0
  16   4   5   44.30    9.98   0
  16  -4   5   46.29    9.99   0
  18  -4   5    4.39    7.04   0
  18   4   5    1.28    9.76   0
  18  -4   5   -1.04    9.62   0
 -18  -4  -5   -6.51    9.92   0
  18   4   5    1.97    6.96   0
  23  -5  -5   36.51    8.12   0
  23   5  -5   25.77    8.69   0
  23  -5  -5   28.95   11.55   0
 -23  -5   5   27.09    8.72   0
  23   5  -5   27.87    8.78   0
  21  -5  -5   27.25    6.93   0
  21  -5  -5   36.77    9.31   0
  21   5  -5   47.85   10.08   0
 -21  -5   5   20.93    7.33   0
  19   5  -5   36.80    6.19   0
 -19  -5   5   30.20    5.99   0
  19  -5  -5   49.68    8.80   0
  19  -5  -5   53.74    8.90   0
  17  -5  -5   52.08    8.32   0
  17   5  -5   63.63    8.73   0
 -17  -5   5   66.12    6.29   0
 -17   5   5   53.76    8.51   0
  17  -5  -5   49.60    8.55   0
 -15  -5   5    3.18    8.97   0
  15  -5  -5   -3.45    8.62   0
  15   5  -5   -0.47    8.99   0
 -15   5   5    2.18    8.40   0
  15  -5  -5    1.35    9.21   0
  13  -5  -5  188.94   12.56   0
  13  -5  -5  201.43   11.90   0
  13   5  -5  173.20    7.94   0
 -13  -5   5  206.87    7.76   0
  11  -5  -5  401.01   22.49   0
  11   5  -5  415.75    9.31   0
  11  -5  -5  399.89   22.44   0
 -11  -5   5  395.57   12.01   0
  -9  -5   5 2060.78   16.28   0
   9   5  -5 2042.22   14.95   0
   7   5  -5  139.39    7.20   0
  -7  -5   5  139.73    9.25   0
  -5  -5   5  199.62    7.76   0
   5   5  -5  194.92   10.16   0
  -3  -5   5  220.17   10.27   0
  -3   5   5  214.99   11.99   0
  -3   5   5  205.98   11.40   0
   3   5  -5  224.59   10.71   0
  -1   5   5 1317.58   18.10   0
   1   5  -5 1366.29   16.71   0
  -1  -5   5 1391.51   16.48   0
  -1   5   5 1293.04   17.58   0
   1   5   5  302.85   10.26   0
  -1  -5  -5  296.61   10.54   0
  -1   5  -5  286.20   10.99   0
   1  -5   5  279.91    9.00   0
   1   5   5  291.38   10.46   0
   3   5   5 1024.65   13.57   0
  -3   5  -5 1021.64   14.81   0
   3   5   5 1037.47   13.41   0
   3  -5   5 1017.78   15.11   0
  -3  -5  -5 1055.60   13.75   0
   5   5   5   -0.40    5.62   0
   5  -5   5    2.07    5.93   0
   5   5   5    2.13    7.74   0
  -5   5  -5   -4.33    8.24   0
  -5  -5  -5    5.07    5.52   0
   7   5   5    4.76    9.60   0
   7  -5   5   -3.80    6.98   0
   7  -5   5   -0.51   10.33   0
  -7   5  -5   -2.70    9.94   0
  -7  -5  -5   -3.18    9.80   0
   7   5   5   10.02    9.42   0
  -9   5  -5   49.72    9.40   0
   9  -5   5   45.13    9.88   0
   9  -5   5   48.98    6.77   0
   9   5   5   62.09    9.29   0
  -9  -5  -5   43.25    9.41   0
   9   5   5   41.56    6.51   0
  11   5   5 1155.11   12.77   0
 -11   5  -5 1104.35   14.15   0
  11  -5   5 1101.79   13.88   0
 -11  -5  -5 1116.62   12.59   0
  11  -5   5 1085.01   14.34   0
  11   5   5 1056.94   10.46   0
 -13  -5  -5  158.31    6.78   0
  13   5   5  167.37    6.59   0
  13  -5   5  157.32    9.61   0
  13  -5   5  167.37    9.11   0
  13   5   5  133.20    6.73   0
  15  -5   5  105.26    7.65   0
  15   5   5  109.58    7.45   0
  15   5   5   79.95   10.18   0
 -15  -5  -5   95.93    7.43   0
  15  -5   5  101.68   10.76   0
  17   5   5   57.41    7.50   0
  17  -5   5   54.79    7.45   0
  17  -5   5   40.11    7.36   0
  17   5   5   72.96    7.05   0
 -17  -5  -5   52.91    7.33   0
  22  -6  -5    7.40   11.28   0
 -22  -6   5    0.43   12.04   0
  22  -6  -5   -3.97   10.80   0
  22   6  -5   13.94    8.42   0
  20   6  -5   31.22   10.02   0
  20  -6  -5   21.95   11.00   0
 -20  -6   5   23.83    7.25   0
  20  -6  -5   15.47    9.92   0
  18  -6  -5    9.07    8.95   0
 -18  -6   5   16.97    7.19   0
  18  -6  -5    4.36   11.76   0
  18   6  -5    5.81    7.30   0
  16  -6  -5    5.76    9.69   0
 -16  -6   5    6.84    6.01   0
  16   6  -5    2.62    8.44   0
  16  -6  -5    6.81    8.93   0
 -14  -6   5   61.60    8.96   0
  14  -6  -5   38.50   14.37   0
  14  -6  -5   44.86   15.15   0
  14   6  -5   45.57    6.56   0
 -12  -6   5  192.08    7.69   0
  12   6  -5  160.10    7.78   0
  10   6  -5  132.68   10.72   0
 -10  -6   5  138.10   10.62   0
  -8  -6   5  105.86    7.83   0
   8   6  -5   99.48   10.94   0
   6   6  -5  365.32   10.66   0
  -6  -6   5  384.43   11.22   0
  -4  -6   5   78.06    6.57   0
   4   6  -5   77.61    9.21   0
  -2   6   5   22.80    8.45   0
  -2  -6   5   25.59    6.23   0
   2   6  -5   25.42    9.03   0
  -2   6   5   20.13    8.27   0
   0  -6  -5  165.62    9.91   0
   0  -6   5  157.34    9.89   0
   0   6   5  163.24    9.53   0
   0   6  -5  171.16   10.19   0
   0   6   5  157.52    7.49   0
  -2   6  -5 1174.59   16.74   0
  -2  -6  -5 1186.09   15.95   0
   2   6   5 1224.02   15.87   0
   2   6   5 1185.56   15.45   0
   2  -6   5 1183.48   14.93   0
   4   6   5  110.09    7.62   0
  -4   6  -5  111.80    8.28   0
   4  -6   5  114.26    8.51   0
   4   6   5  132.62   10.23   0
  -4  -6  -5  107.49    7.77   0
   6  -6   5  163.65   11.07   0
   6   6   5  175.80   10.24   0
   6  -6   5  158.41   11.07   0
   6   6   5  174.75   10.01   0
  -6  -6  -5  154.96   10.33   0
  -6   6  -5  179.28   10.75   0
   8   6   5   41.67    8.93   0
   8  -6   5   33.48    6.85   0
   8  -6   5   37.36    9.54   0
   8   6   5   48.94    6.38   0
  -8   6  -5   33.36    9.12   0
  -8  -6  -5   35.51    9.06   0
  10  -6   5    3.18    8.68   0
  10  -6   5    8.71    8.63   0
 -10   6  -5    5.21    8.48   0
  10   6   5    7.23    5.89   0
 -10  -6  -5   -2.21    5.99   0
  10   6   5    5.02    5.87   0
  12   6   5  132.34    6.69   0
  12  -6   5  142.26    9.23   0
 -12  -6  -5  132.73    6.60   0
  12  -6   5  128.45    7.07   0
  12   6   5  135.56    8.57   0
  14  -6   5  101.29   10.76   0
  14  -6   5   90.86    7.98   0
 -14  -6  -5  114.65   10.43   0
  14   6   5  104.28    7.57   0
  14   6   5   94.37    7.57   0
  16   6   5   28.03    7.17   0
  16  -6   5   29.10    7.23   0
  16  -6   5   34.11    9.97   0
 -16  -6  -5   31.34    7.06   0
  16   6   5   30.31    7.07   0
  21   7  -5   14.24    8.56   0
  21  -7  -5   25.44   13.59   0
  21  -7  -5   26.98   14.41   0
 -19  -7   5  127.96    7.80   0
  19   7  -5   99.05    7.94   0
  19  -7  -5  134.80   17.71   0
  19  -7  -5  126.82   16.98   0
 -17  -7   5  149.75    7.83   0
  17   7  -5  135.29    7.87   0
 -15  -7   5   -1.42    5.85   0
  15   7  -5   -2.05    5.99   0
 -13  -7   5   16.69    6.15   0
  13   7  -5   14.93    6.24   0
  11   7  -5 1001.52   11.06   0
 -11  -7   5 1056.92   13.02   0
   9   7  -5   30.75    6.76   0
  -9  -7   5   28.09    9.43   0
  -7  -7   5  493.63   11.99   0
   7   7  -5  461.38    9.97   0
  -5  -7   5   14.31   10.08   0
   5   7  -5   14.03   10.63   0
  -3  -7   5   29.42   10.02   0
  -3   7   5   10.81   13.69   0
  -3   7   5   13.99   11.76   0
   3   7  -5   12.52   10.82   0
  -1   7   5   89.98   10.51   0
   1   7  -5   93.99   11.31   0
  -1  -7   5   78.62    7.97   0
  -1   7   5   91.17   10.43   0
   1  -7  -5   93.44   10.97   0
  -1   7  -5  438.53   13.27   0
   1  -7   5  443.16   12.91   0
   1   7   5  408.45    9.88   0
  -1  -7  -5  429.58   12.56   0
   1   7   5  441.14   12.40   0
   3  -7   5  277.62   11.95   0
  -3   7  -5  289.08   11.94   0
   3   7   5  277.00    8.47   0
   3   7   5  272.96   10.98   0
  -3  -7  -5  272.79   11.24   0
   5   7   5  205.84    7.50   0
   5   7   5  186.74    7.45   0
   5  -7   5  202.60   11.01   0
  -5   7  -5  194.59   10.61   0
  -5  -7  -5  189.07    7.60   0
   7   7   5   22.40    8.67   0
  -7   7  -5   20.86    9.00   0
   7  -7   5   24.18    9.20   0
   7   7   5   23.85    8.52   0
   7  -7   5   16.10    9.45   0
  -7  -7  -5   17.75    8.78   0
   9   7   5  459.47    8.46   0
   9  -7   5  470.96   11.82   0
  -9   7  -5  454.29   11.67   0
   9   7   5  457.01   10.17   0
   9  -7   5  442.97   10.20   0
  -9  -7  -5  467.06    8.49   0
  11   7   5   12.00    7.98   0
 -11  -7  -5    5.20    5.73   0
  11   7   5    5.69    5.73   0
  11  -7   5   19.19    8.34   0
  11  -7   5   26.45    7.43   0
  13  -7   5   82.97    9.78   0
  13   7   5   83.84    7.51   0
  13  -7   5   87.09   10.89   0
  13   7   5   82.22   10.02   0
 -13  -7  -5   92.76    7.34   0
  15   7   5   -0.30    9.94   0
 -15  -7  -5   14.95    9.95   0
  15  -7   5   14.11    9.27   0
  15  -7   5   20.34   10.09   0
  15   7   5   24.07    6.85   0
 -18  -8   5   98.64   10.40   0
  18   8  -5   67.33   10.72   0
  16   8  -5   36.06   10.26   0
 -16  -8   5   46.73    7.21   0
 -14  -8   5    3.54    7.37   0
  14   8  -5   23.92    7.22   0
  12   8  -5   35.50    8.54   0
 -12  -8   5   17.48    6.06   0
  10   8  -5    3.18    8.79   0
 -10  -8   5    0.74    6.07   0
  -8  -8   5   12.11    8.95   0
   8   8  -5   14.82    9.21   0
  -6  -8   5  362.13    8.73   0
   6   8  -5  349.22    9.16   0
  -4  -8   5  114.66    9.58   0
   4   8  -5  119.92   10.31   0
  -2   8   5    3.88   11.30   0
  -2  -8   5   10.53    8.97   0
   2   8  -5    5.59    6.76   0
  -2   8   5    2.92    9.10   0
   0   8   5    2.57    8.66   0
   0   8  -5    3.61    9.53   0
   0  -8  -5   -0.75    8.90   0
   0  -8   5    1.81    6.42   0
   0   8   5    1.70    8.75   0
  -2   8  -5   62.02    9.82   0
   2   8   5   58.79    8.89   0
   2  -8   5   54.26    9.45   0
   2   8   5   54.53    9.03   0
  -2  -8  -5   49.46    6.76   0
   4   8   5   13.22    8.36   0
   4  -8   5    9.70    9.04   0
   4   8   5   11.96    6.00   0
  -4   8  -5    8.30    9.02   0
  -4  -8  -5    4.84    8.69   0
   6  -8   5   93.13    9.74   0
   6   8   5   94.99    6.71   0
  -6  -8  -5   91.27    6.68   0
   6  -8   5   96.30    8.90   0
   6   8   5   88.85    6.59   0
  -6   8  -5  101.47    9.52   0
  -8   8  -5  481.45   12.38   0
   8   8   5  482.58    8.86   0
  -8  -8  -5  507.30    8.83   0
   8  -8   5  496.90   11.73   0
   8   8   5  448.61    8.56   0
   8  -8   5  501.87   12.65   0
  10   8   5    6.17    6.98   0
 -10  -8  -5    2.64   10.14   0
  10   8   5   15.24    7.06   0
  10  -8   5    7.05    7.00   0
  10  -8   5   12.16    9.04   0
 -10   8  -5   14.65   10.12   0
  12   8   5    1.01    6.91   0
 -12  -8  -5    4.64    6.83   0
  12  -8   5    3.44    8.91   0
  12   8   5    7.46    9.59   0
  12  -8   5    6.29    9.40   0
  14   8   5   19.92   10.71   0
  14  -8   5   13.64   10.00   0
  14  -8   5    4.59   10.63   0
 -14  -8  -5   -5.40   10.88   0
  14   8   5   10.01    6.76   0
 -17  -9   5   98.50   12.38   0
  17   9  -5   78.64    9.21   0
  15   9  -5   43.29   10.28   0
 -15  -9   5   27.42    7.40   0
  13   9  -5   24.86    7.47   0
 -13  -9   5   16.53   10.38   0
  11   9  -5   -5.19    7.46   0
 -11  -9   5    5.92    7.30   0
  -9  -9   5  145.26    9.01   0
   9   9  -5  132.99    9.31   0
   7   9  -5    6.54    6.22   0
  -7  -9   5   -8.53    8.44   0
   5   9  -5  655.85   12.56   0
  -5  -9   5  658.84   10.34   0
   3   9  -5  134.66    7.53   0
  -3  -9   5  153.47    9.52   0
  -1   9   5    0.35   10.28   0
   1   9  -5    8.43    6.31   0
  -1  -9   5    5.50    8.31   0
  -1   9   5    1.29    8.63   0
  -1   9  -5   -0.84    8.61   0
   1   9   5   -5.67    8.33   0
  -1  -9  -5   -2.34    8.07   0
   1  -9   5   -1.04    8.28   0
   1   9   5   -3.24    8.19   0
  -3   9  -5   64.99    9.15   0
   3   9   5   60.47    8.69   0
   3  -9   5   71.54    8.83   0
   3   9   5   72.01    6.42   0
  -3  -9  -5   65.13    8.70   0
   5  -9   5   18.83    7.51   0
  -5  -9  -5   17.32    8.19   0
   5   9   5   18.96    5.79   0
  -5   9  -5   16.86    8.44   0
   5  -9   5   20.36    7.69   0
   5   9   5   20.76    8.07   0
  -7   9  -5  854.35   16.80   0
   7   9   5  879.41   14.16   0
  -7  -9  -5  875.74   13.87   0
   7   9   5  811.44   11.34   0
   7  -9   5  866.85   16.21   0
   7  -9   5  866.03   16.08   0
   9  -9   5    9.65    9.69   0
   9   9   5    2.05    9.85   0
   9   9   5    8.61    9.61   0
  -9  -9  -5   14.50   10.00   0
  -9   9  -5   14.62    9.93   0
   9  -9   5    9.14    9.07   0
  11  -9   5   35.43    9.95   0
  11   9   5   29.43    7.12   0
  11   9   5   23.64    9.72   0
  11  -9   5   42.80    9.49   0
 -11  -9  -5   41.49    7.22   0
  14  10  -5    7.44   12.17   0
 -14 -10   5   11.39    8.57   0
 -12 -10   5  127.61    8.19   0
  12  10  -5  143.88   11.11   0
 -10 -10   5   15.92   10.12   0
  10  10  -5   27.04    7.60   0
  -8 -10   5   10.28   10.01   0
   8  10  -5    7.87   10.47   0
   6  10  -5   -7.41   10.59   0
  -6 -10   5    3.47    7.02   0
   4  10  -5    2.03    7.39   0
  -4 -10   5   -2.61   10.11   0
   2  10  -5    3.35   10.55   0
  -2  10   5    4.58   16.15   0
  -2  10   5    6.27   16.49   0
  -2 -10   5   -2.13    7.16   0
   0  10   5  190.49   12.49   0
   0  10   5  181.97   14.35   0
   0  10  -5  199.14   11.98   0
   0 -10   5  199.08   11.35   0
   2  10   5  108.14   11.02   0
   2  10   5  121.22   10.93   0
   2 -10   5  103.15   10.14   0
  -2  10  -5  119.34   11.42   0
  -2 -10  -5  100.38   10.30   0
   4  10   5    4.13    7.05   0
   4  10   5    9.23    9.84   0
  -4 -10  -5  -10.26   10.13   0
   4 -10   5   -0.16    9.03   0
  -4  10  -5    4.36   10.00   0
   6  10   5   34.57   10.06   0
   6  10   5   29.48   10.16   0
  -6  10  -5   33.08   10.28   0
  -6 -10  -5   40.02    9.91   0
   6 -10   5   37.31   11.61   0
   6 -10   5   38.77    9.54   0
   8  10   5   -0.03    9.64   0
   8 -10   5    6.73   11.17   0
  -8  10  -5    2.56   11.91   0
  -8 -10  -5  -10.09    9.71   0
   8  10   5   10.88    9.74   0
   8 -10   5    4.65    8.98   0
  10 -10   5    5.41   12.90   0
 -10 -10  -5   -4.32   11.76   0
  10  10   5   -0.78   11.55   0
  10 -10   5   -3.39   13.63   0
  10  10   5   -2.42    8.05   0
  -9 -11   5    8.43    9.79   0
   9  11  -5    0.22    7.30   0
  -7 -11   5   14.52    9.91   0
   7  11  -5   11.01   10.54   0
  -5 -11   5   -3.83    7.03   0
   5  11  -5    1.12   10.28   0
  -3 -11   5   51.57   10.13   0
   3  11  -5   54.16   10.49   0
  -1  11   5   35.01   15.92   0
  -1 -11   5   38.67    6.99   0
  -1  11   5   34.28   13.91   0
   1  11  -5   37.24   10.39   0
  -1  11  -5  229.56   12.56   0
   1 -11   5  247.18   11.83   0
   1  11   5  225.89   15.11   0
   1  11   5  231.35   12.56   0
  -3 -11  -5   -4.16    9.38   0
  -3  11  -5    0.15   12.05   0
   3  11   5   -4.23   10.16   0
   3  11   5    3.57    9.68   0
   3 -11   5   -1.55    9.05   0
  -5 -11  -5   41.32   11.94   0
   5  11   5   19.89   11.11   0
   5 -11   5   33.25   11.40   0
   5  11   5   24.79   11.96   0
  -5  11  -5   31.58   14.66   0
   5 -11   5   33.17   13.92   0
  24   0  -6   19.18    7.01   0
 -24   0   6   20.62    6.87   0
  24   0  -6    9.83    7.37   0
  22   0  -6  860.41   10.90   0
  22   0  -6  779.56   10.95   0
 -22   0   6  792.51   10.72   0
  20   0  -6  173.47    9.49   0
 -20   0   6  158.94    9.12   0
  18   0  -6  521.15    9.26   0
 -18   0   6  514.54   10.93   0
 -16   0   6    0.27    6.81   0
  16   0  -6   11.94    7.18   0
  14   0  -6 1067.95   13.36   0
 -14   0   6 1018.34   12.94   0
  12   0  -6   78.77    9.34   0
 -12   0   6   83.00    8.90   0
  10   0  -6 8200.81   32.54   0
 -10   0   6 8579.83   32.88   0
   8   0  -6  282.72   11.70   0
  -8   0   6  276.26   11.32   0
  -6   0   6 1321.73   17.19   0
   6   0  -6 1335.55   19.20   0
   4   0  -6 1487.41   18.78   0
  -4   0   6 1560.49   19.62   0
   2   0  -6  272.88   13.89   0
  -2   0   6  294.21   11.02   0
   0   0  -6   28.37   10.89   0
   0   0   6   26.40    7.75   0
   2   0   6 7400.32   30.10   0
   2   0   6 7711.88   31.26   0
  -2   0  -6 7507.85   30.73   0
   4   0   6   16.18    8.57   0
   4   0   6   15.91    5.94   0
  -4   0  -6    3.61    8.49   0
  -6   0  -6  545.42    9.09   0
   6   0   6  561.09   10.92   0
   6   0   6  541.23   10.68   0
   8   0   6   -0.56    8.04   0
   8   0   6   -8.09    5.64   0
  -8   0  -6    2.15    7.98   0
  10   0   6  739.31   10.19   0
  10   0   6  749.50   10.26   0
  12   0   6   15.71    8.79   0
  12   0   6    7.62    6.49   0
  14   0   6 1658.44   12.29   0
  14   0   6 1596.77   12.24   0
  16   0   6  164.19    6.92   0
  16   0   6  170.46    6.64   0
  18   0   6  151.60    7.62   0
  18   0   6  119.37    7.93   0
  20   0   6   28.97   11.56   0
  20   0   6   20.06    8.77   0
  25  -1  -6   -3.13    9.49   0
 -25  -1   6    7.36    7.06   0
  25  -1  -6    5.52    7.35   0
 -25   1   6    8.73    6.82   0
  25   1  -6   15.64    7.07   0
  25   1  -6   16.72    7.20   0
  23  -1  -6   52.24    7.23   0
  23  -1  -6   56.38    7.68   0
  23   1  -6   61.16   10.55   0
 -23   1   6   46.81    7.12   0
  23   1  -6   51.79    7.49   0
 -23  -1   6   63.57   10.00   0
  21   1  -6  111.33    6.65   0
  21  -1  -6  108.58    6.31   0
 -21  -1   6   91.14    6.24   0
 -21   1   6  104.52    6.42   0
  21  -1  -6   94.39    6.69   0
  19   1  -6   29.70    9.31   0
  19  -1  -6   35.08    8.95   0
 -19  -1   6   40.15    8.65   0
 -19   1   6   22.99    6.26   0
 -17  -1   6  163.52   10.00   0
  17   1  -6  154.39   10.38   0
 -17   1   6  157.77    7.44   0
  17  -1  -6  162.60   10.37   0
 -15  -1   6  860.28   13.22   0
 -15   1   6  856.99   11.48   0
  15  -1  -6  859.07   11.87   0
  15   1  -6  877.11   13.73   0
  13  -1  -6   77.13    9.11   0
 -13   1   6   73.47    6.47   0
  13   1  -6   84.61    6.67   0
 -13  -1   6   83.00    6.44   0
  11   1  -6 2729.12   19.28   0
  11  -1  -6 2776.81   21.05   0
 -11  -1   6 2685.77   17.64   0
 -11   1   6 2718.80   19.46   0
   9   1  -6  761.57   13.38   0
   9  -1  -6  730.21   14.53   0
  -9   1   6  726.24   12.29   0
  -9  -1   6  726.93   11.26   0
  -7   1   6    4.84    9.76   0
  -7  -1   6    4.85    9.73   0
   7   1  -6    2.61   10.11   0
   7  -1  -6   -4.36   10.45   0
  -5  -1   6    4.38    8.45   0
   5  -1  -6    2.16   11.70   0
   5   1  -6    7.56    8.39   0
  -5   1   6    7.26    8.60   0
   3  -1  -6   17.80   11.48   0
  -3   1   6   15.81    8.60   0
   3   1  -6   23.52   12.40   0
  -3  -1   6   20.10    8.82   0
   1  -1  -6   20.51    7.79   0
  -1   1   6   23.28    7.84   0
   1   1  -6   15.41    8.24   0
  -1  -1   6   26.87    8.19   0
   1   1   6 1761.99   16.67   0
  -1  -1  -6 1833.78   18.13   0
   1  -1   6 1780.38   16.68   0
  -1   1  -6 1822.05   18.14   0
   1   1   6 1691.81   17.55   0
   3   1   6 3231.80   20.69   0
  -3  -1  -6 3367.90   20.96   0
   3   1   6 3257.70   20.87   0
   3  -1   6 3287.05   20.25   0
  -3   1  -6 3329.39   21.43   0
  -5  -1  -6   45.28    8.43   0
   5   1   6   47.99    8.53   0
   5   1   6   42.90    6.18   0
   5  -1   6   43.44    6.25   0
   5  -1   6   40.02    6.20   0
  -5   1  -6   40.17    6.20   0
  -7   1  -6  257.45    7.49   0
  -7  -1  -6  281.47    9.41   0
   7  -1   6  267.80    9.42   0
   7   1   6  257.51    7.33   0
   7  -1   6  239.94    7.49   0
  -7  -1  -6  260.04    7.41   0
   7   1   6  272.03    9.35   0
   9  -1   6  578.42    9.91   0
  -9   1  -6  599.71    9.88   0
   9   1   6  605.34   12.04   0
   9   1   6  565.85    9.57   0
   9  -1   6  580.03   12.03   0
  -9  -1  -6  586.43   11.95   0
  11   1   6   23.50    6.74   0
  11   1   6   29.85    6.71   0
  11  -1   6   29.18    6.99   0
 -11  -1  -6   27.33    6.82   0
  11  -1   6   23.60    6.78   0
  13   1   6  172.37    9.04   0
  13   1   6  136.72    6.97   0
  13  -1   6  158.41    9.46   0
  13  -1   6  160.74    9.07   0
 -13  -1  -6  156.80    9.27   0
  15   1   6  299.52    9.20   0
  15   1   6  255.63    7.31   0
  15  -1   6  286.71    7.51   0
 -15  -1  -6  252.09    7.17   0
  15  -1   6  291.54    7.38   0
  17   1   6   -6.03    7.15   0
  17  -1   6   -7.01   10.23   0
  17  -1   6  -10.17    9.71   0
  17   1   6    0.33    9.57   0
  19  -1   6   20.27    7.16   0
  19  -1   6   15.31    6.95   0
  19   1   6   22.83    7.03   0
  19   1   6   15.99    9.95   0
  24   2  -6   15.40    6.97   0
  24  -2  -6    5.24   10.33   0
  24   2  -6    9.83    7.28   0
  24  -2  -6   12.87    6.84   0
 -24   2   6    8.04    6.95   0
 -24  -2   6    5.64    7.03   0
  22  -2  -6   25.82    7.16   0
  22  -2  -6   38.13   10.44   0
 -22   2   6   35.20    6.87   0
 -22  -2   6   27.68    7.38   0
  22   2  -6   25.27    7.51   0
 -20   2   6  417.13    8.40   0
  20   2  -6  438.96   10.49   0
  20  -2  -6  446.75   10.98   0
 -20  -2   6  469.98   10.00   0
  20  -2  -6  447.45    8.52   0
  18   2  -6   23.29    6.61   0
 -18   2   6   31.27    6.23   0
 -18  -2   6   35.79    8.91   0
  18  -2  -6   36.15    9.20   0
 -16  -2   6  716.82   12.35   0
  16  -2  -6  667.48   13.53   0
 -16   2   6  661.58   10.38   0
  16   2  -6  685.60   10.25   0
  14  -2  -6   24.43    6.19   0
 -14   2   6   18.09    5.64   0
  14   2  -6   22.69    8.39   0
 -14  -2   6   27.77    8.20   0
 -12   2   6  527.32   10.14   0
  12   2  -6  572.30    9.45   0
 -12  -2   6  565.33   11.03   0
  12  -2  -6  570.01   12.65   0
  10  -2  -6   57.40    9.68   0
  10   2  -6   52.10    9.13   0
 -10  -2   6   47.69    9.00   0
 -10   2   6   48.90    8.69   0
   8   2  -6 3602.83   21.64   0
  -8   2   6 3553.87   28.41   0
  -8  -2   6 3616.76   22.60   0
   8  -2  -6 3674.68   29.86   0
  -6   2   6   29.54   10.07   0
  -6  -2   6   21.33    9.88   0
   6  -2  -6   22.96    9.97   0
   6   2  -6   26.31    7.20   0
  -4  -2   6 4752.97   27.69   0
   4   2  -6 4825.66   28.05   0
  -4   2   6 4756.93   34.96   0
  -2   2   6  195.40    9.23   0
   2  -2  -6  197.14    9.12   0
   2   2  -6  200.57    9.42   0
  -2  -2   6  192.13   11.97   0
   0   2  -6 2428.79   20.75   0
   0  -2  -6 2431.97   19.56   0
   0   2   6 2385.18   19.61   0
   0  -2   6 2398.14   20.46   0
   0   2   6 2223.41   18.95   0
  -2  -2  -6  153.98    9.59   0
   2   2   6  164.51    9.56   0
  -2   2  -6  180.82   10.07   0
   2   2   6  166.00    9.54   0
   2  -2   6  162.54    9.91   0
  -4  -2  -6  745.66   12.27   0
   4   2   6  740.77   11.92   0
   4   2   6  766.68   12.11   0
   4  -2   6  760.90   11.09   0
   4  -2   6  751.47   12.45   0
  -4   2  -6  757.28   10.95   0
  -4  -2  -6  779.60   12.12   0
   6   2   6    2.45    5.79   0
   6  -2   6    9.74    8.40   0
   6  -2   6    9.58    8.28   0
  -6   2  -6   10.77    8.16   0
  -6  -2  -6    7.96    5.91   0
   6   2   6   10.22    5.67   0
  -6  -2  -6    6.20    5.83   0
   8  -2   6 4584.99   22.18   0
   8  -2   6 4683.05   22.11   0
   8   2   6 4619.60   20.81   0
  -8  -2  -6 4582.86   20.87   0
   8   2   6 4519.09   19.82   0
  -8   2  -6 4632.13   20.78   0
  10  -2   6   25.80    6.85   0
  10   2   6   12.87    9.69   0
  10   2   6   17.25    6.73   0
 -10  -2  -6   12.46    9.71   0
 -10   2  -6   25.15    6.98   0
  10  -2   6   21.37    7.09   0
 -12  -2  -6   92.61    9.06   0
  12   2   6   76.83    8.99   0
  12  -2   6   82.09    8.95   0
  12  -2   6   72.20    6.73   0
  12   2   6   75.82    6.50   0
  14  -2   6    5.09    5.76   0
  14  -2   6   13.52    8.50   0
  14   2   6   10.37    8.21   0
 -14  -2  -6   -2.78    8.19   0
  14   2   6   10.02    5.77   0
  16   2   6   63.35   10.09   0
  16   2   6   54.46    7.14   0
  16  -2   6   24.91   10.10   0
 -16  -2  -6   54.88    7.39   0
  16  -2   6   47.99    7.49   0
  18   2   6    4.35    6.97   0
 -18  -2  -6    7.17    6.93   0
  18  -2   6    2.59    6.82   0
  18  -2   6    8.59    7.19   0
  18   2   6   -1.34    6.94   0
  25   3  -6    8.82    8.30   0
 -25   3   6    2.55    7.89   0
  25  -3  -6   -9.57    8.49   0
  25  -3  -6    3.09    7.92   0
  25   3  -6    5.54    8.27   0
 -25  -3   6   -3.44    8.23   0
 -23  -3   6    2.25    7.10   0
  23  -3  -6   20.49   10.32   0
 -23   3   6   13.76    9.61   0
  23  -3  -6   15.64    9.75   0
  23   3  -6   -5.59    7.39   0
  21  -3  -6   55.74    9.98   0
  21  -3  -6   58.30    7.67   0
 -21  -3   6   50.67    7.37   0
 -21   3   6   51.32    9.99   0
  21   3  -6   45.48    9.61   0
 -19   3   6   63.60    8.50   0
  19  -3  -6   80.71    9.16   0
  19   3  -6   66.76    8.97   0
  19  -3  -6   67.36    8.61   0
 -19  -3   6   64.59    6.42   0
  17  -3  -6  363.54   11.31   0
 -17  -3   6  354.38   10.45   0
  17  -3  -6  346.32    8.80   0
  17   3  -6  341.59    8.35   0
 -17   3   6  353.33    8.62   0
 -15  -3   6  273.39    8.55   0
  15   3  -6  274.05    8.58   0
  15  -3  -6  256.39   11.92   0
 -15   3   6  237.36    8.55   0
  13  -3  -6   11.82    6.16   0
 -13   3   6    7.25    5.51   0
  13   3  -6    5.72    5.91   0
 -13  -3   6    5.98    5.81   0
  11  -3  -6  826.61   15.78   0
  11   3  -6  823.37   12.24   0
 -11   3   6  833.73   14.59   0
 -11  -3   6  809.78   10.58   0
   9   3  -6   17.40    8.90   0
  -9  -3   6   22.74    6.20   0
   9  -3  -6   13.17    9.61   0
  -9   3   6   15.91    8.30   0
   7   3  -6  830.75   11.79   0
  -7  -3   6  829.73   13.32   0
  -7   3   6  855.86   18.40   0
   7  -3  -6  830.33   18.41   0
   5  -3  -6 1175.58   20.23   0
  -5   3   6 1159.33   22.17   0
   5   3  -6 1143.02   14.01   0
  -5  -3   6 1152.20   13.93   0
  -3   3   6  245.17   11.82   0
   3   3  -6  258.30    9.09   0
  -3   3   6  235.22   10.97   0
   3  -3  -6  266.76   11.60   0
  -3  -3   6  239.52    9.01   0
  -1   3   6   91.70    9.42   0
   1  -3  -6   94.99    7.18   0
   1   3  -6   92.25   10.37   0
  -1   3   6   84.10    6.95   0
  -1  -3   6   92.38   10.06   0
  -1   3  -6    0.35    6.66   0
   1   3   6   -0.85    8.35   0
  -1  -3  -6    5.79    8.59   0
   1   3   6    3.97    5.95   0
   1  -3   6   -1.75    8.92   0
  -3  -3  -6  123.00    6.89   0
   3   3   6  126.66    6.81   0
  -3   3  -6  135.36    7.22   0
  -3  -3  -6  120.64    6.91   0
   3  -3   6  133.20    9.36   0
   3   3   6  121.48    6.64   0
   5  -3   6  653.45   10.47   0
   5   3   6  654.79    9.67   0
  -5  -3  -6  630.88    9.59   0
   5  -3   6  658.62   11.91   0
  -5   3  -6  687.26   10.46   0
   5   3   6  654.81    9.41   0
   7  -3   6 1966.77   15.31   0
   7  -3   6 2045.89   16.39   0
   7   3   6 1936.02   13.69   0
  -7   3  -6 2091.89   15.40   0
   7   3   6 2043.93   15.51   0
  -7  -3  -6 2014.01   15.38   0
   9   3   6  696.06   11.97   0
   9   3   6  681.63    9.86   0
   9  -3   6  702.36   12.59   0
  -9   3  -6  688.66   10.51   0
   9  -3   6  660.06   10.66   0
  -9  -3  -6  680.27    9.93   0
  11   3   6   63.55    6.36   0
  11   3   6   64.60    9.12   0
  11  -3   6   60.24    6.63   0
 -11   3  -6   54.21    6.78   0
  11  -3   6   48.54    6.89   0
 -11  -3  -6   59.85    9.26   0
  13  -3   6   30.87    5.94   0
 -13  -3  -6   24.70    5.98   0
  13  -3   6   29.76    8.64   0
  13   3   6   32.46    6.05   0
  13   3   6   15.12    6.05   0
 -15  -3  -6   20.30    8.12   0
  15   3   6   19.53    8.06   0
  15  -3   6   17.90    5.77   0
  15   3   6   30.02    8.02   0
  15  -3   6   17.51    6.05   0
  17   3   6   60.28    7.31   0
  17  -3   6   62.86    7.54   0
  17  -3   6   69.99    9.98   0
  17   3   6   72.02    9.91   0
 -17  -3  -6   69.57    7.18   0
 -19  -3  -6  375.88   13.19   0
  19  -3   6  391.01   13.84   0
  19   3   6  346.73   10.20   0
  19   3   6  398.73   13.12   0
  19  -3   6  372.63   10.15   0
  24  -4  -6   12.32   11.27   0
  24  -4  -6   -0.45    8.31   0
 -24  -4   6   -9.05   12.02   0
 -24   4   6    2.80   11.29   0
  24   4  -6   -8.83    8.56   0
  22   4  -6  176.11   11.26   0
  22  -4  -6  212.30   11.18   0
 -22   4   6  185.87    8.20   0
 -22  -4   6  211.37   10.79   0
  22  -4  -6  189.83    8.46   0
 -20   4   6   15.19    5.61   0
  20  -4  -6   15.87    5.67   0
  20   4  -6   10.66    5.87   0
 -20  -4   6    9.32    5.88   0
  20  -4  -6   15.36    6.17   0
  18   4  -6  208.55    7.50   0
  18  -4  -6  241.53   10.51   0
 -18  -4   6  239.72    9.52   0
  18  -4  -6  223.68    9.88   0
 -18   4   6  215.02    9.63   0
  16  -4  -6  211.42   10.07   0
 -16  -4   6  203.87    7.50   0
  16  -4  -6  189.72    8.39   0
  16   4  -6  187.86    7.54   0
 -16   4   6  185.77    7.82   0
 -14   4   6 1718.59   19.18   0
  14   4  -6 1818.06   15.78   0
  14  -4  -6 1795.22   21.04   0
  14  -4  -6 1820.54   19.68   0
 -14  -4   6 1910.53   15.78   0
  12  -4  -6  105.79   10.88   0
  12  -4  -6  108.91   12.23   0
  12   4  -6  102.74   10.84   0
 -12   4   6  105.01   10.52   0
 -12  -4   6   93.83   10.88   0
 -10   4   6 1602.91   23.96   0
  10   4  -6 1594.57   14.99   0
 -10  -4   6 1605.51   13.43   0
  10  -4  -6 1581.57   24.68   0
   8   4  -6   12.01    6.19   0
  -8   4   6    0.56    9.55   0
  -8  -4   6   -0.14    6.03   0
   8  -4  -6   16.95   10.71   0
   6  -4  -6   92.21   12.05   0
  -6   4   6   96.31   12.64   0
  -6   4   6   82.60   11.46   0
  -6  -4   6   87.29    6.87   0
   6   4  -6   93.07    7.07   0
   4  -4  -6    1.52    8.53   0
  -4   4   6    6.17   11.12   0
  -4  -4   6    5.36    9.17   0
  -4   4   6    2.46    8.05   0
   4   4  -6    0.59    6.70   0
  -2  -4   6  912.21   12.48   0
   2  -4  -6  956.89   16.02   0
  -2   4   6  881.18   15.89   0
   2   4  -6  926.32   12.99   0
  -2   4   6  913.97   15.26   0
   0   4   6    9.42    8.21   0
   0  -4   6    9.32    9.14   0
   0   4  -6    7.20    9.07   0
   0   4   6   14.14    5.60   0
   2   4   6 1125.79   13.80   0
   2   4   6 1163.36   12.85   0
  -2   4  -6 1161.20   15.04   0
   2  -4   6 1130.75   13.46   0
  -2  -4  -6 1087.85   12.83   0
   4   4   6   -0.96    8.03   0
  -4   4  -6    2.39    8.52   0
   4   4   6    5.12    5.53   0
   4  -4   6   -0.04    8.42   0
  -4  -4  -6   -3.57    8.20   0
   6   4   6 1166.26   11.57   0
   6  -4   6 1116.47   12.49   0
  -6   4  -6 1137.52   12.43   0
   6   4   6 1153.39   11.35   0
  -6  -4  -6 1161.73   11.55   0
   6  -4   6 1119.45   12.74   0
  -8   4  -6    1.78    9.89   0
   8   4   6  -10.22    9.78   0
  -8  -4  -6    6.42    9.93   0
   8   4   6    9.99    6.80   0
   8  -4   6    4.92   10.39   0
   8  -4   6    8.15    9.96   0
  10  -4   6 1157.07   13.78   0
  10   4   6 1161.23   12.87   0
  10  -4   6 1145.51   14.24   0
 -10  -4  -6 1159.98   13.02   0
 -10   4  -6 1124.65   13.98   0
  10   4   6 1189.78   12.93   0
 -12  -4  -6   12.73    8.40   0
  12   4   6   -0.40    8.30   0
  12  -4   6   -1.10    5.88   0
  12  -4   6    5.33    8.73   0
  12   4   6    1.56    8.25   0
  14  -4   6  186.30    8.97   0
  14  -4   6  201.85    9.43   0
  14   4   6  206.92    8.91   0
 -14  -4  -6  190.42    8.94   0
  14   4   6  201.57    6.73   0
  16   4   6   16.91    6.92   0
  16  -4   6   19.60    6.87   0
 -16  -4  -6    7.06    7.09   0
  16  -4   6    3.32   10.13   0
  16   4   6   18.16    6.88   0
  18   4   6  225.54   11.06   0
  18  -4   6  224.25    8.45   0
  18  -4   6  266.75   11.42   0
 -18  -4  -6  273.98   11.03   0
  18   4   6  233.58    8.67   0
  23  -5  -6   15.72   10.10   0
  23  -5  -6   12.95    7.01   0
 -23  -5   6   40.41    6.94   0
  23   5  -6   27.73   11.07   0
  21  -5  -6   36.03    9.56   0
 -21  -5   6   49.79   10.25   0
 -21   5   6   51.76    9.78   0
  21   5  -6   37.28    7.44   0
  21  -5  -6   29.49    9.74   0
  19  -5  -6   80.10    8.32   0
  19   5  -6   86.70    6.25   0
 -19  -5   6   79.55    6.23   0
 -19   5   6   71.29    8.38   0
  19  -5  -6   79.55    8.38   0
 -17  -5   6   29.68    8.57   0
  17  -5  -6   13.27    8.18   0
  17  -5  -6   22.79    8.18   0
  17   5  -6    8.67    8.67   0
 -17   5   6   15.27    8.07   0
 -15   5   6   84.65    9.34   0
  15   5  -6   90.42    6.94   0
  15  -5  -6   85.84   10.34   0
  15  -5  -6   83.08    9.49   0
 -15  -5   6   93.27    6.85   0
  13   5  -6  710.40   10.21   0
  13  -5  -6  744.01   18.83   0
 -13   5   6  675.42   17.69   0
  13  -5  -6  739.01   20.25   0
 -13  -5   6  723.51   10.16   0
  11   5  -6  668.57   12.88   0
  11  -5  -6  640.84   33.02   0
 -11  -5   6  665.65   10.32   0
   9   5  -6  528.64    9.30   0
  -9  -5   6  535.17   11.06   0
   7   5  -6  307.18   10.36   0
  -7  -5   6  311.06    8.23   0
  -5  -5   6  375.18    8.73   0
  -5   5   6  386.26   20.61   0
   5   5  -6  376.02   11.10   0
  -5   5   6  372.78   18.47   0
  -3   5   6    5.21    7.79   0
  -3   5   6    5.76    8.47   0
   3   5  -6   11.56    9.07   0
  -3  -5   6    3.61    6.18   0
  -1   5   6  877.36   14.87   0
  -1  -5   6  916.69   14.07   0
   1   5  -6  910.58   14.29   0
  -1   5   6  895.12   14.38   0
   1   5   6  570.93   10.36   0
   1   5   6  549.50   10.01   0
  -1  -5  -6  574.30   10.45   0
  -1   5  -6  563.55   12.40   0
   1  -5   6  566.02   10.81   0
   3   5   6  409.61   10.22   0
  -3   5  -6  414.40   11.19   0
   3   5   6  436.57   10.66   0
   3  -5   6  427.02   11.31   0
  -3  -5  -6  441.36   10.80   0
   5   5   6  839.94   10.94   0
  -5  -5  -6  797.75   13.32   0
   5  -5   6  797.84   12.12   0
  -5   5  -6  792.24   11.91   0
   5   5   6  839.89   13.11   0
   7   5   6   46.59    6.84   0
   7   5   6   52.38    9.56   0
   7  -5   6   37.23   10.45   0
  -7  -5  -6   48.09    9.82   0
  -7   5  -6   44.71    9.95   0
   7  -5   6   36.32    7.26   0
  -9  -5  -6   67.96    9.00   0
   9   5   6   50.96    6.46   0
   9  -5   6   48.25    7.08   0
   9   5   6   48.95    9.01   0
   9  -5   6   51.53    9.25   0
  -9   5  -6   50.28    9.33   0
  11  -5   6  378.15   10.81   0
 -11   5  -6  385.87   10.74   0
 -11  -5  -6  375.85    7.86   0
  11   5   6  380.18    7.94   0
  11  -5   6  351.01   10.55   0
  11   5   6  341.02    7.73   0
  13   5   6  253.13    7.23   0
  13  -5   6  247.80    7.71   0
  13  -5   6  270.62    9.97   0
 -13  -5  -6  262.16    7.42   0
  13   5   6  263.98    9.15   0
  15  -5   6   22.53   10.00   0
  15  -5   6   17.59   10.40   0
  15   5   6    7.55    9.79   0
  15   5   6   47.51    7.02   0
 -15  -5  -6    8.43   10.01   0
  17   5   6  152.46    7.79   0
  17  -5   6  139.77    8.14   0
  17  -5   6  144.79   11.03   0
 -17  -5  -6  166.19    7.90   0
  17   5   6  118.66   10.32   0
  22  -6  -6   21.62   11.80   0
  22   6  -6   22.01    8.50   0
  22  -6  -6   18.85   12.66   0
 -22  -6   6   26.76    8.58   0
  20  -6  -6  123.16   11.13   0
  20  -6  -6  126.82   10.27   0
  20   6  -6   97.73    7.91   0
 -20  -6   6  128.81    7.78   0
  18   6  -6   27.92   10.42   0
  18  -6  -6   23.16   11.10   0
 -18  -6   6   29.63    7.31   0
  18  -6  -6   17.81   12.11   0
 -16  -6   6  233.62    9.51   0
  16  -6  -6  240.51   13.00   0
  16   6  -6  242.57    9.46   0
  16  -6  -6  247.32   15.02   0
 -14  -6   6   -4.71    6.24   0
  14   6  -6   -9.03    8.90   0
  12   6  -6  639.64    9.90   0
 -12  -6   6  663.23    9.79   0
  10   6  -6  223.97    8.40   0
 -10  -6   6  221.65   11.03   0
   8   6  -6 1467.85   15.93   0
  -8  -6   6 1482.11   13.65   0
  -6  -6   6  370.07   12.12   0
   6   6  -6  357.24   12.61   0
  -4   6   6   36.36    9.60   0
  -4   6   6   36.19   10.52   0
  -4  -6   6   30.54    8.63   0
   4   6  -6   39.61    6.55   0
  -2   6   6   75.75    9.11   0
  -2  -6   6   80.78    6.75   0
   2   6  -6   79.81    9.39   0
  -2   6   6   73.05    8.66   0
   0   6   6 2609.69   21.59   0
   0  -6   6 2694.10   21.33   0
   0   6   6 2595.66   21.88   0
   0   6  -6 2581.29   19.58   0
   2   6   6   56.60    7.43   0
  -2   6  -6   44.70   10.86   0
  -2  -6  -6   48.11    7.44   0
   2  -6   6   44.80    8.04   0
   2   6   6   61.51    9.86   0
   4   6   6 1496.17   13.99   0
  -4   6  -6 1487.75   15.20   0
  -4  -6  -6 1471.60   13.89   0
   4  -6   6 1477.60   15.58   0
   4   6   6 1517.64   15.46   0
   6   6   6   71.46    9.24   0
  -6  -6  -6   65.36    9.50   0
   6  -6   6   58.98   10.06   0
   6  -6   6   48.95    7.42   0
  -6   6  -6   52.60   10.00   0
   6   6   6   61.45    6.64   0
  -8  -6  -6   15.31    6.37   0
  -8   6  -6   18.77    6.44   0
   8   6   6   28.87    6.10   0
   8  -6   6   22.43    9.02   0
   8   6   6   19.21    8.70   0
   8  -6   6   24.15    6.61   0
  10  -6   6   37.05    6.30   0
 -10   6  -6   37.64    6.34   0
 -10  -6  -6   39.17    8.52   0
  10  -6   6   30.02    8.63   0
  10   6   6   54.29    8.38   0
  10   6   6   38.73    6.00   0
  12   6   6  787.71    9.79   0
  12  -6   6  796.31   13.02   0
  12  -6   6  817.27   13.05   0
  12   6   6  838.44   11.25   0
 -12  -6  -6  822.58   11.59   0
  14   6   6    0.10    9.87   0
  14  -6   6    2.05   10.03   0
  14  -6   6    6.64    7.07   0
 -14  -6  -6    7.03    9.89   0
  14   6   6    2.91    9.81   0
  16  -6   6   91.92   10.50   0
  16   6   6   81.80    7.39   0
  16  -6   6  101.44   10.40   0
 -16  -6  -6   95.60    7.57   0
  16   6   6   82.90    9.92   0
  21   7  -6    3.70   11.98   0
 -21  -7   6    5.65   11.92   0
  21  -7  -6    1.87   15.37   0
  21  -7  -6    0.93   18.03   0
  19   7  -6  353.81    8.94   0
 -19  -7   6  346.22    8.84   0
  17   7  -6   -3.17   10.24   0
 -17  -7   6    0.71    7.15   0
 -15  -7   6   39.88    6.12   0
  15   7  -6   39.49    6.36   0
  13   7  -6  433.15   10.60   0
 -13  -7   6  431.44   10.59   0
  11   7  -6    7.06    6.51   0
 -11  -7   6   -6.94    8.97   0
   9   7  -6   22.33    9.40   0
  -9  -7   6   16.24    9.33   0
  -7  -7   6  756.29   10.59   0
   7   7  -6  777.14   13.50   0
  -5  -7   6   82.48   10.44   0
   5   7  -6   86.02   11.01   0
  -3  -7   6  261.43   11.42   0
  -3   7   6  250.07   14.74   0
  -3   7   6  252.25   15.10   0
   3   7  -6  255.38    9.46   0
  -1   7   6  478.15   13.35   0
   1   7  -6  501.29   13.47   0
  -1   7   6  484.61   13.30   0
  -1  -7   6  489.29   10.31   0
  -1   7  -6    1.75   10.02   0
   1  -7   6    6.17   10.00   0
  -1  -7  -6   -3.09    9.57   0
   1   7   6    0.72    6.49   0
   1   7   6    4.26    9.50   0
   3  -7   6   28.17    9.75   0
   3   7   6   27.63    9.18   0
  -3   7  -6   31.10    9.66   0
   3   7   6   33.65    9.01   0
  -3  -7  -6   22.96    9.34   0
  -5   7  -6  177.71   10.20   0
   5   7   6  179.36    9.53   0
  -5  -7  -6  177.46    9.76   0
   5   7   6  172.32    9.41   0
   5  -7   6  168.28    8.21   0
  -7  -7  -6  293.01    9.89   0
  -7   7  -6  297.64   10.88   0
   7  -7   6  303.37   10.84   0
   7   7   6  293.06    9.89   0
   7   7   6  285.05    9.73   0
   7  -7   6  293.39    8.96   0
  -9  -7  -6  146.71    8.77   0
   9   7   6  146.22    8.87   0
   9  -7   6  135.30    9.49   0
  -9   7  -6  135.21    9.45   0
   9  -7   6  143.25    9.52   0
   9   7   6  125.98    6.54   0
 -11   7  -6   82.34   10.74   0
  11   7   6   91.10    7.35   0
  11  -7   6   84.45   10.87   0
 -11  -7  -6   80.01    7.64   0
  11   7   6   64.20    7.55   0
  11  -7   6   84.98   10.39   0
  13   7   6   -0.77    6.98   0
  13  -7   6   -2.96    9.12   0
  13  -7   6   -2.78   10.10   0
 -13  -7  -6    3.43    6.95   0
  13   7   6   -0.07    9.57   0
  15  -7   6    5.84   10.06   0
  15   7   6    0.21    6.91   0
  15  -7   6    8.44   10.88   0
  15   7   6   14.27    6.63   0
 -15  -7  -6    6.66   10.92   0
  18   8  -6  252.88    8.69   0
 -18  -8   6  275.60   11.30   0
  16   8  -6   17.30    7.36   0
 -16  -8   6    6.31   10.17   0
  14   8  -6  375.58    9.42   0
 -14  -8   6  404.15    9.13   0
  12   8  -6    9.42    6.09   0
 -12  -8   6   12.52    8.42   0
  10   8  -6   85.90    6.80   0
 -10  -8   6   91.84    6.64   0
  -8  -8   6   56.83    8.88   0
   8   8  -6   51.87    9.44   0
  -6  -8   6  952.82   13.17   0
   6   8  -6  891.81   11.76   0
   4   8  -6    4.33    9.72   0
  -4  -8   6   -4.25    8.98   0
  -2  -8   6  235.04   10.17   0
   2   8  -6  210.71    8.37   0
  -2   8   6  223.43   11.58   0
  -2   8   6  218.85   11.45   0
   0   8   6   -3.38    5.97   0
   0   8   6    1.09    8.70   0
   0  -8   6    2.77    8.91   0
   0   8  -6   -3.57    9.27   0
   2   8   6   32.41    8.71   0
   2   8   6   20.84    8.67   0
  -2  -8  -6   19.57    8.84   0
  -2   8  -6   36.96    9.29   0
   2  -8   6   31.32    9.10   0
   4  -8   6   23.25    8.95   0
  -4   8  -6   15.01    8.94   0
   4   8   6   20.48    8.55   0
   4   8   6   15.76    8.26   0
  -4  -8  -6   12.49    8.66   0
   6   8   6 1021.08   11.66   0
  -6   8  -6 1032.68   15.35   0
   6  -8   6 1054.13   15.03   0
   6   8   6  983.06   11.35   0
  -6  -8  -6 1013.60   11.52   0
   6  -8   6 1062.61   15.54   0
  -8   8  -6   64.02    8.84   0
   8   8   6   55.88    9.50   0
  -8  -8  -6   61.69    9.37   0
   8   8   6   54.03    8.02   0
   8  -8   6   64.32    7.82   0
   8  -8   6   62.81    9.00   0
 -10   8  -6  292.74   12.31   0
  10  -8   6  302.98   11.39   0
  10   8   6  322.74   11.30   0
 -10  -8  -6  326.11   11.14   0
  10   8   6  280.11    8.40   0
  10  -8   6  301.95   12.47   0
  12   8   6   30.39    9.84   0
  12  -8   6   21.81    9.22   0
  12   8   6   24.31    9.73   0
  12  -8   6   15.51    9.80   0
 -12  -8  -6    9.84   10.05   0
  17   9  -6    0.92   12.28   0
 -17  -9   6   11.89   11.88   0
  15   9  -6   13.93   10.36   0
 -15  -9   6   20.24    7.21   0
  13   9  -6  107.91    7.87   0
 -13  -9   6  121.58   10.54   0
 -11  -9   6   46.57   10.52   0
  11   9  -6   38.96   10.79   0
   9   9  -6  141.86    7.33   0
  -9  -9   6  151.26    8.98   0
   7   9  -6   37.93    6.36   0
  -7  -9   6   32.50    8.46   0
   5   9  -6   -1.56    8.81   0
  -5  -9   6   -3.75    5.97   0
  -3  -9   6   58.09    6.52   0
   3   9  -6   59.67    9.30   0
  -3   9   6   60.59   18.03   0
  -1   9   6   36.50    8.80   0
  -1   9   6   38.84    8.87   0
  -1  -9   6   41.03    8.60   0
   1   9  -6   42.65    9.03   0
   1   9   6   60.33    8.79   0
   1   9   6   69.06    8.70   0
   1  -9   6   67.59    6.66   0
  -1   9  -6   67.63    9.20   0
   3  -9   6   64.35    9.05   0
  -3   9  -6   74.12    9.03   0
   3   9   6   69.30    8.58   0
   3   9   6   71.22    6.50   0
  -3  -9  -6   67.95    6.43   0
  -5  -9  -6  157.55   10.86   0
   5   9   6  150.47   10.93   0
   5  -9   6  151.13   10.89   0
   5   9   6  137.88   10.68   0
  -5   9  -6  144.36   11.45   0
   5  -9   6  147.94   10.51   0
   7  -9   6   27.02    9.74   0
   7   9   6   22.01    7.11   0
  -7   9  -6   19.36    7.54   0
   7   9   6   32.21   10.14   0
   7  -9   6   22.85    6.78   0
  -7  -9  -6   17.05   10.25   0
   9  -9   6    2.61    9.65   0
   9  -9   6    8.92    9.14   0
   9   9   6    4.94    6.93   0
  -9   9  -6    6.34    9.88   0
   9   9   6    3.39    6.84   0
  -9  -9  -6    4.30    6.86   0
  11   9   6   40.24    7.33   0
  11   9   6   40.34    7.28   0
  11  -9   6   67.20    9.58   0
  11  -9   6   57.62   10.20   0
 -11  -9  -6   38.53   11.24   0
  14  10  -6    5.61    8.60   0
 -14 -10   6   16.46    8.32   0
 -12 -10   6  219.57   11.20   0
  12  10  -6  187.31   11.72   0
 -10 -10   6    4.24   10.04   0
  10  10  -6   12.91   10.55   0
  -8 -10   6  253.44   11.34   0
   8  10  -6  233.88   11.80   0
   6  10  -6   11.42   10.59   0
  -6 -10   6   -1.23    7.05   0
   4  10  -6   29.44   10.60   0
  -4 -10   6   23.80   10.10   0
  -2  10   6    4.28   13.56   0
   2  10  -6    6.44   10.57   0
  -2 -10   6   -1.39   10.14   0
  -2  10   6    7.46   14.00   0
   0  10   6  290.75   12.95   0
   0  10  -6  321.49   12.55   0
   0 -10   6  306.35   12.20   0
   0  10   6  291.21   13.02   0
   2 -10   6   18.92    9.31   0
   2  10   6   17.38   10.08   0
   2  10   6   22.21    7.16   0
  -2  10  -6   19.02   10.37   0
   4  10   6  343.93   12.42   0
  -4  10  -6  375.56   13.35   0
   4 -10   6  390.00   12.68   0
   4  10   6  370.73   12.11   0
  -4 -10  -6  371.51   12.33   0
   6 -10   6   41.12    9.55   0
  -6  10  -6   33.14   10.42   0
   6 -10   6   36.96    9.79   0
   6  10   6   43.90    9.95   0
  -6 -10  -6   38.66    7.18   0
   6  10   6   39.52    7.27   0
   8  10   6   49.16   10.03   0
   8 -10   6   63.60   10.24   0
  -8  10  -6   65.37   10.54   0
   8 -10   6   67.04   10.03   0
   8  10   6   51.08    7.45   0
  -8 -10  -6   59.49    7.49   0
  -9 -11   6    8.80    6.84   0
   9  11  -6   -2.49    7.35   0
  -7 -11   6   45.01    7.47   0
   7  11  -6   48.57    7.87   0
   5  11  -6  181.49   11.48   0
  -5 -11   6  171.93    8.67   0
   3  11  -6   43.48   10.35   0
  -3 -11   6   38.70    7.61   0
  -1  11   6    1.50   13.74   0
   1  11  -6    5.07   10.05   0
  -1  11   6    5.20   14.07   0
  -1 -11   6    0.65    6.38   0
   1  11   6   13.26   10.29   0
   1 -11   6   21.06   11.28   0
   1  11   6   21.25   10.07   0
  -1  11  -6   14.48   10.26   0
  -3  11  -6   28.62   10.27   0
   3  11   6   34.48   10.08   0
   3  11   6   30.84   10.33   0
   3 -11   6   42.26   11.63   0
  -5  11  -6   11.17   14.17   0
   5  11   6    5.09   11.69   0
   5  11   6   15.76   11.49   0
   5 -11   6   12.07   10.83   0
   5 -11   6    0.51   13.52   0
  26   0  -7   11.23    8.50   0
  24   0  -7   -2.56    6.90   0
  24   0  -7   -0.47    7.25   0
 -24   0   7   -2.53    6.79   0
 -22   0   7   11.82    9.00   0
  22   0  -7    5.45    6.00   0
  20   0  -7   -3.77    6.22   0
 -20   0   7   10.48    8.23   0
 -18   0   7   -1.39    6.31   0
  18   0  -7   -5.30    6.77   0
 -16   0   7    3.40    6.93   0
  16   0  -7   -7.85   10.34   0
  14   0  -7    4.27    6.00   0
 -14   0   7   -2.02    5.83   0
 -12   0   7    7.99    8.55   0
  12   0  -7   -2.90    6.27   0
  10   0  -7   -0.45    9.61   0
 -10   0   7   11.35    9.13   0
  -8   0   7    0.98    6.60   0
   8   0  -7    0.58    6.75   0
  -6   0   7    0.76    7.49   0
   6   0  -7   -0.30    7.47   0
   4   0  -7    4.67   11.09   0
  -4   0   7    1.10    7.88   0
   2   0  -7   -1.95    7.40   0
  -2   0   7    4.29   10.40   0
   0   0  -7    3.07    6.65   0
   0   0   7    0.46    6.55   0
  -2   0  -7    3.99    6.39   0
   2   0   7   -6.28    8.57   0
   2   0   7   -2.63    6.51   0
   4   0   7    1.92    8.33   0
  -4   0  -7    6.92    8.26   0
   4   0   7    1.82    5.79   0
  -6   0  -7    3.09    8.03   0
   6   0   7    8.02    5.66   0
   6   0   7    5.39    8.23   0
   8   0   7    1.36    5.58   0
   8   0   7    3.90    7.87   0
  -8   0  -7   -2.81    5.53   0
  10   0   7   10.88    6.65   0
  10   0   7  -10.08    9.67   0
  12   0   7   -5.10    6.31   0
  12   0   7    3.74    6.05   0
  14   0   7   -2.40    5.69   0
  14   0   7    8.28    8.28   0
  16   0   7    3.98    6.91   0
  16   0   7  -39.00   10.00   0
  18   0   7   18.17    9.64   0
  18   0   7    1.47    7.06   0
  25   1  -7   17.16    7.02   0
  25   1  -7   -1.72   10.38   0
  25  -1  -7   13.43    7.30   0
 -25   1   7   18.52    6.66   0
  25  -1  -7   10.31    6.78   0
 -25  -1   7   21.25    6.77   0
 -23   1   7  153.65    7.74   0
  23  -1  -7  158.26    7.73   0
 -23  -1   7  187.71   10.49   0
  23   1  -7  156.37   10.98   0
  23  -1  -7  150.55    8.14   0
  21  -1  -7    7.94    8.68   0
  21   1  -7   27.68    6.25   0
 -21   1   7   23.71    5.91   0
 -21  -1   7   31.27    5.79   0
  19  -1  -7   50.40    9.44   0
 -19   1   7   41.00    6.30   0
  19   1  -7   37.95    6.71   0
 -19  -1   7   48.11    6.36   0
 -17  -1   7  646.30    9.78   0
  17   1  -7  650.61   10.01   0
  17  -1  -7  662.27   12.73   0
 -17   1   7  649.22   12.09   0
  15  -1  -7  188.34   11.31   0
 -15   1   7  173.29    7.92   0
  15   1  -7  151.69   11.22   0
 -15  -1   7  146.74    8.08   0
  13  -1  -7  192.52    7.74   0
  13   1  -7  191.48    7.52   0
 -13  -1   7  198.14    7.31   0
 -13   1   7  189.90    7.42   0
 -11   1   7 2092.87   17.14   0
 -11  -1   7 2137.08   16.00   0
  11  -1  -7 2032.06   17.56   0
  11   1  -7 2110.97   16.25   0
   9   1  -7   -0.68    9.49   0
  -9   1   7    5.45    9.00   0
  -9  -1   7   -3.98    9.08   0
   9  -1  -7   -2.84    9.68   0
   7  -1  -7   12.42    7.08   0
  -7   1   7    7.21    6.93   0
  -7  -1   7   15.39    6.90   0
   7   1  -7    6.88    9.92   0
   5  -1  -7  612.61   12.49   0
   5   1  -7  588.35   12.03   0
  -5   1   7  606.01   15.62   0
  -5  -1   7  603.39   12.09   0
  -3  -1   7  101.91    8.52   0
   3  -1  -7  100.32   10.92   0
   3   1  -7  101.24    8.53   0
  -3   1   7  114.55    8.42   0
   1  -1  -7  719.30   13.69   0
   1   1  -7  733.41   12.01   0
  -1   1   7  731.65   12.07   0
  -1  -1   7  721.59   11.76   0
  -1   1  -7 3342.65   21.72   0
   1   1   7 3225.89   20.11   0
  -1  -1  -7 3415.90   20.59   0
   1   1   7 3225.24   20.37   0
   1  -1   7 3206.95   20.27   0
   3   1   7  759.54   10.60   0
  -3   1  -7  802.02   12.73   0
   3  -1   7  781.05   12.48   0
  -3  -1  -7  763.62   10.72   0
   3   1   7  792.68   10.81   0
  -5  -1  -7   66.97    6.27   0
   5  -1   7   61.10    8.56   0
  -5   1  -7   65.88    6.27   0
   5  -1   7   57.88    6.41   0
   5   1   7   66.57    6.19   0
   5   1   7   74.00    6.21   0
   7  -1   7  202.96    7.13   0
  -7  -1  -7  219.25    7.05   0
  -7   1  -7  202.56    7.26   0
   7  -1   7  221.92    9.12   0
   7   1   7  213.05    8.98   0
   7   1   7  209.93    7.03   0
   9   1   7   19.33    6.87   0
   9  -1   7   28.52    6.99   0
  -9   1  -7   18.16    7.04   0
   9  -1   7   17.91    9.63   0
   9   1   7   20.10    9.81   0
  11  -1   7  239.62    7.54   0
  11   1   7  239.65    9.93   0
  11   1   7  233.94    9.92   0
  11  -1   7  256.05    7.71   0
  13   1   7  501.75    8.19   0
  13  -1   7  526.68   10.44   0
  13   1   7  491.49    8.45   0
  13  -1   7  516.60    8.80   0
  15   1   7   37.46    7.97   0
  15   1   7   14.42    5.84   0
  15  -1   7   24.49    5.65   0
  15  -1   7   23.04    5.79   0
  17   1   7   57.68    7.27   0
  17   1   7   53.43    9.95   0
  17  -1   7   38.13   10.32   0
  17  -1   7   58.26    9.92   0
  19   1   7   20.23   11.88   0
  19  -1   7   35.07    8.76   0
  19   1   7   13.02    8.30   0
  19  -1   7   29.49   11.50   0
 -24   2   7  145.84    7.69   0
  24  -2  -7  145.47   10.90   0
  24  -2  -7  154.01    7.74   0
 -24  -2   7  116.79    7.82   0
  24   2  -7  126.74   10.73   0
 -22   2   7   33.40    9.82   0
  22  -2  -7   10.64    9.89   0
 -22  -2   7   41.85    7.04   0
  22   2  -7   39.08   10.42   0
  22  -2  -7   31.45    7.55   0
  20   2  -7   10.58    8.77   0
 -20  -2   7   26.06    5.97   0
  20  -2  -7   13.22    6.23   0
 -20   2   7   12.22    5.78   0
  20  -2  -7   10.04    5.81   0
  18  -2  -7  135.72   10.11   0
 -18  -2   7  145.35    7.12   0
 -18   2   7  138.99    9.42   0
  18   2  -7  140.04    7.29   0
  16  -2  -7  187.16   11.17   0
  16   2  -7  184.85    8.14   0
 -16   2   7  192.53   10.47   0
 -16  -2   7  188.85    8.10   0
  14   2  -7  409.91    8.44   0
 -14   2   7  433.76   11.59   0
  14  -2  -7  425.96   11.48   0
 -14  -2   7  468.53    9.69   0
  12  -2  -7  594.12   12.93   0
  12   2  -7  579.02   11.35   0
 -12  -2   7  599.96   11.20   0
 -12   2   7  576.97   12.09   0
  10   2  -7  389.88   11.06   0
 -10  -2   7  382.07    8.70   0
 -10   2   7  395.59    9.87   0
  10  -2  -7  398.17   12.42   0
   8   2  -7    3.36    6.76   0
  -8   2   7   -0.86    6.42   0
  -8  -2   7   -9.72    9.17   0
   8  -2  -7   -3.43    6.88   0
  -6  -2   7  352.37   11.66   0
   6  -2  -7  344.16   12.49   0
   6   2  -7  340.70    9.52   0
  -6   2   7  352.16   13.32   0
   4  -2  -7  493.86   11.45   0
  -4   2   7  525.26   12.16   0
   4   2  -7  507.18   13.15   0
  -4  -2   7  517.01   10.92   0
  -2   2   7  322.61    9.67   0
   2   2  -7  332.11    9.73   0
  -2  -2   7  345.42    9.54   0
   2  -2  -7  354.63    9.60   0
   0  -2  -7  995.93   14.09   0
   0   2   7  963.20   14.03   0
   0   2  -7  964.32   14.38   0
   0  -2   7  966.54   14.18   0
   0   2   7  912.72   13.74   0
  -2  -2  -7   27.54    8.79   0
   2   2   7   40.09    8.81   0
  -2   2  -7   30.56    6.46   0
   2  -2   7   26.31    6.38   0
   2   2   7   28.59    8.52   0
  -4  -2  -7    1.59    8.38   0
   4   2   7    8.71    8.03   0
  -4   2  -7   11.39    5.98   0
   4   2   7    2.77    8.13   0
   4  -2   7    7.58    5.89   0
   4  -2   7   11.65    6.19   0
   6   2   7   77.11    6.22   0
   6  -2   7   74.71    6.31   0
   6  -2   7   83.81    8.78   0
  -6   2  -7   76.33    8.66   0
  -6  -2  -7   74.64    6.30   0
   6   2   7   73.22    6.20   0
  -8   2  -7   45.87   10.16   0
   8  -2   7   44.67    7.27   0
   8   2   7   39.63   10.00   0
  -8  -2  -7   49.92    7.24   0
   8  -2   7   43.63   10.37   0
   8   2   7   51.07    7.04   0
  10  -2   7    0.76    9.24   0
 -10  -2  -7   -0.19    6.54   0
  10   2   7  -16.52    9.17   0
  10   2   7    6.75    6.50   0
  10  -2   7   15.06    9.50   0
 -10   2  -7   -1.28    9.34   0
  12   2   7  116.26    9.04   0
  12   2   7  111.17    6.57   0
  12  -2   7   97.05    8.99   0
 -12  -2  -7  119.86    6.87   0
  12  -2   7  112.63    9.31   0
  14   2   7   -2.83    8.05   0
  14   2   7   17.21    8.13   0
 -14  -2  -7  -15.82    8.09   0
  14  -2   7    2.62    5.80   0
  14  -2   7    6.63    5.61   0
  16   2   7   17.79    7.02   0
  16   2   7   17.67    9.91   0
  16  -2   7   12.76    6.99   0
  16  -2   7    6.08    7.24   0
  18  -2   7   31.85    7.33   0
  18   2   7   33.34    7.27   0
  18  -2   7   43.57    9.67   0
  18   2   7   28.03    7.09   0
 -25   3   7   51.20    8.29   0
  25  -3  -7   49.70   12.39   0
  25   3  -7   32.97   12.34   0
 -25  -3   7   38.86   12.06   0
  25  -3  -7   46.95    8.28   0
  23  -3  -7   27.81   10.51   0
  23  -3  -7   14.95    6.99   0
  23   3  -7   23.52    7.35   0
 -23   3   7   17.55    6.84   0
 -23  -3   7   14.74    7.06   0
  21   3  -7   23.80    8.45   0
  21  -3  -7   31.45    6.10   0
  21  -3  -7   18.35    7.91   0
 -21   3   7   34.74    7.92   0
 -21  -3   7   16.88    8.30   0
  19  -3  -7   17.07    5.81   0
  19  -3  -7   22.13    8.76   0
 -19  -3   7   22.20    6.11   0
  19   3  -7    7.92    8.78   0
 -19   3   7   13.23    5.98   0
 -17  -3   7  576.23   11.28   0
  17  -3  -7  510.98   12.50   0
 -17   3   7  503.92    9.73   0
  17   3  -7  536.24   11.36   0
  15  -3  -7  256.42   12.09   0
  15   3  -7  265.95    8.57   0
 -15   3   7  245.34    8.78   0
 -15  -3   7  268.67    8.42   0
  13   3  -7  981.30   12.55   0
 -13   3   7  935.71   14.37   0
  13  -3  -7  970.63   15.39   0
 -13  -3   7  983.72   12.39   0
  11   3  -7  278.02   10.08   0
 -11  -3   7  282.05    7.78   0
 -11   3   7  266.66   10.66   0
  11  -3  -7  277.88   11.93   0
   9   3  -7  462.78    9.28   0
  -9  -3   7  467.39    9.18   0
  -9   3   7  466.79   13.01   0
   9  -3  -7  465.75   13.93   0
  -7   3   7  658.57   16.21   0
  -7  -3   7  608.53   10.39   0
   7  -3  -7  635.82   15.29   0
   7   3  -7  620.47   10.62   0
  -5  -3   7 2269.83   17.87   0
   5  -3  -7 2417.98   24.41   0
  -5   3   7 2312.21   25.88   0
   5   3  -7 2298.08   19.77   0
   3  -3  -7    2.65    8.56   0
  -3   3   7   -3.43    8.94   0
   3   3  -7   -2.60    6.87   0
  -3   3   7   -3.79    8.40   0
  -3  -3   7    6.78    9.46   0
  -1   3   7   46.70    6.40   0
   1  -3  -7   51.55    6.55   0
  -1   3   7   43.57    6.64   0
   1   3  -7   45.30    7.35   0
  -1  -3   7   37.40    9.63   0
  -1  -3  -7  185.05    9.50   0
   1   3   7  168.57    9.42   0
  -1   3  -7  167.43    9.99   0
   1  -3   7  173.16    7.67   0
   1   3   7  167.08    9.23   0
   3   3   7   79.46    8.52   0
  -3  -3  -7   94.49    8.75   0
   3   3   7   90.00    6.55   0
  -3   3  -7   87.94    6.79   0
   3  -3   7   92.98    6.73   0
   5  -3   7  396.02    8.81   0
  -5   3  -7  390.80    8.61   0
  -5  -3  -7  396.31    8.28   0
   5  -3   7  385.80   10.40   0
   5   3   7  396.11    8.25   0
   5   3   7  387.10    9.84   0
   7  -3   7 3780.02   20.02   0
   7   3   7 4072.77   20.86   0
   7  -3   7 4006.73   21.64   0
  -7   3  -7 3880.53   20.10   0
   7   3   7 3963.67   20.13   0
  -7  -3  -7 3908.18   20.29   0
  -9   3  -7  223.60    8.15   0
   9   3   7  226.13    7.93   0
   9  -3   7  238.75    7.92   0
   9  -3   7  215.76    8.17   0
   9   3   7  209.73   10.15   0
  -9  -3  -7  208.32    7.78   0
  11   3   7   13.59    6.12   0
  11   3   7    7.00    8.70   0
  11  -3   7   26.59    8.64   0
 -11   3  -7   10.86    6.24   0
  11  -3   7   15.74    6.41   0
 -11  -3  -7   15.13    6.12   0
  13   3   7   22.42    8.22   0
  13  -3   7   30.92    5.94   0
  13  -3   7   33.68    6.07   0
 -13  -3  -7   32.91    8.20   0
  13   3   7   19.02    5.92   0
  15  -3   7   10.04   10.15   0
  15  -3   7   -0.91    9.77   0
 -15  -3  -7  -11.33    7.04   0
  15   3   7  -27.47    9.99   0
  15   3   7    8.58    7.00   0
  17   3   7   50.04   10.32   0
  17  -3   7   79.22    7.70   0
  17  -3   7   63.62   10.14   0
 -17  -3  -7   93.60   10.38   0
  17   3   7   99.84   10.07   0
  24  -4  -7   25.50   10.66   0
  24   4  -7   29.04   11.27   0
  24  -4  -7   12.00    7.09   0
 -24   4   7   10.70   10.58   0
 -24  -4   7   14.58   11.11   0
 -22   4   7   36.73    9.66   0
  22  -4  -7   43.84   10.06   0
  22  -4  -7   52.31    9.86   0
 -22  -4   7   37.86   10.12   0
  22   4  -7   43.52    7.36   0
  20  -4  -7   28.42    5.81   0
  20  -4  -7   25.87    6.23   0
 -20  -4   7   38.77    5.94   0
 -20   4   7   28.51    5.75   0
  20   4  -7   28.40    6.13   0
  18  -4  -7  278.74   10.29   0
  18  -4  -7  275.51   10.79   0
  18   4  -7  267.01    9.91   0
 -18   4   7  269.88   10.06   0
 -18  -4   7  259.20    7.52   0
  16  -4  -7   83.37    9.39   0
 -16  -4   7   87.01    7.06   0
  16  -4  -7   79.73   10.34   0
  16   4  -7   85.89    9.63   0
 -16   4   7   72.77    9.20   0
  14   4  -7    8.97    7.31   0
  14  -4  -7    5.93   10.64   0
 -14   4   7    5.15    9.28   0
 -14  -4   7   11.07   10.08   0
 -12   4   7   91.15   10.57   0
  12   4  -7   99.47    7.85   0
  12  -4  -7   99.20   12.04   0
 -12  -4   7   99.95    7.81   0
 -10   4   7  279.96   13.12   0
  10   4  -7  277.70   10.18   0
 -10  -4   7  289.52    7.99   0
  10  -4  -7  275.81   12.64   0
   8   4  -7  163.93    9.89   0
  -8  -4   7  166.71    7.38   0
   8  -4  -7  174.42   12.87   0
  -8   4   7  176.55   12.65   0
  -6   4   7  874.45   19.02   0
  -6  -4   7  901.39   11.68   0
   6   4  -7  889.07   11.96   0
   6  -4  -7  956.27   18.69   0
  -6   4   7  951.15   20.46   0
  -4  -4   7  109.34    9.73   0
   4  -4  -7  109.46    9.63   0
  -4   4   7   98.27   10.18   0
   4   4  -7  107.68    9.96   0
  -4   4   7  100.82    9.20   0
   2  -4  -7   24.30    8.50   0
  -2   4   7   26.88    8.20   0
  -2   4   7   24.56    8.56   0
   2   4  -7   19.89    6.77   0
  -2  -4   7   21.60    8.96   0
   0  -4  -7  339.23   10.58   0
   0   4   7  315.18   10.63   0
   0   4  -7  311.71    8.84   0
   0  -4   7  328.11   10.96   0
   0   4   7  315.52   10.13   0
  -2   4  -7  177.84    7.67   0
   2  -4   7  173.04    9.80   0
   2   4   7  178.46    7.08   0
   2   4   7  182.71    7.26   0
  -4   4  -7  113.65    6.85   0
   4   4   7  116.49    6.49   0
   4  -4   7  116.43    9.15   0
   4   4   7  118.34    6.60   0
  -4  -4  -7  120.52    6.68   0
  -6   4  -7  362.87   11.89   0
   6   4   7  362.22    8.91   0
   6   4   7  359.85   11.16   0
   6  -4   7  355.24   12.18   0
  -6  -4  -7  347.80    8.82   0
   6  -4   7  351.29   11.84   0
   8   4   7  507.59   11.31   0
   8   4   7  546.40   11.39   0
  -8  -4  -7  529.02   11.54   0
   8  -4   7  551.33   11.88   0
  -8   4  -7  525.57   12.02   0
   8  -4   7  516.72   12.36   0
  10  -4   7   11.60    9.13   0
  10  -4   7    3.01    6.39   0
  10   4   7   13.29    8.60   0
 -10   4  -7    5.58    8.98   0
  10   4   7   10.79    6.24   0
 -10  -4  -7   17.87    6.40   0
  12   4   7    2.24    5.73   0
  12   4   7   20.74    8.13   0
  12  -4   7   -5.65    5.78   0
 -12  -4  -7    0.60    8.32   0
 -12   4  -7    1.94    8.36   0
  12  -4   7   -2.88    6.06   0
  14   4   7    8.16    9.78   0
  14  -4   7    2.35    9.91   0
  14   4   7    8.98    6.86   0
  14  -4   7   -4.80   10.45   0
 -14  -4  -7    3.29   10.05   0
  16   4   7  156.53    7.69   0
  16  -4   7  137.31    7.99   0
  16  -4   7  139.01    7.80   0
 -16  -4  -7  155.20    7.78   0
  16   4   7  149.38   10.40   0
  18   4   7   46.56    8.29   0
  18  -4   7   31.75    8.89   0
  18  -4   7   49.89    8.48   0
 -18  -4  -7   36.03    8.71   0
  18   4   7   50.23   11.69   0
  23  -5  -7   77.48    9.71   0
 -23  -5   7   31.78   10.67   0
  23   5  -7   91.11   10.67   0
  23  -5  -7   84.61   10.56   0
 -23   5   7   62.54    7.48   0
  21  -5  -7  124.57   10.79   0
  21  -5  -7  124.62    9.89   0
  21   5  -7  132.62   10.58   0
 -21  -5   7  132.85   10.32   0
 -21   5   7  122.67   10.26   0
  19  -5  -7   26.55    8.05   0
  19  -5  -7   26.88    7.45   0
  19   5  -7   22.78    6.04   0
 -19  -5   7   14.44    5.96   0
 -19   5   7   23.60    7.96   0
  17  -5  -7    6.06    7.84   0
 -17   5   7    1.50    7.96   0
  17  -5  -7    0.30    8.05   0
  17   5  -7   -1.16    6.13   0
 -17  -5   7    5.89    8.61   0
  15  -5  -7  289.87   11.62   0
  15   5  -7  297.46   10.33   0
 -15   5   7  263.56   11.21   0
  15  -5  -7  283.13   12.41   0
 -15  -5   7  292.13    7.86   0
  13   5  -7   11.77    7.25   0
  13  -5  -7   17.78   11.45   0
  13  -5  -7   16.92   12.52   0
 -13  -5   7   14.60    6.96   0
 -13   5   7   14.09   10.62   0
  11  -5  -7 1282.82   37.93   0
  11   5  -7 1319.55   12.78   0
  11  -5  -7 1396.35   38.27   0
 -11  -5   7 1330.62   12.63   0
   9   5  -7  289.76    7.94   0
  -9  -5   7  300.80    8.01   0
  -7  -5   7   62.79    8.83   0
   7   5  -7   57.70    6.63   0
  -5  -5   7  281.09    8.24   0
  -5   5   7  281.98   13.38   0
  -5   5   7  279.66   14.97   0
   5   5  -7  290.15   10.72   0
  -3   5   7   90.10    9.53   0
  -3   5   7   82.45    8.86   0
   3   5  -7   86.91    9.61   0
  -3  -5   7   90.74    9.41   0
  -1   5   7   88.91    9.09   0
  -1   5   7   89.69    8.61   0
   1   5  -7   98.27    9.57   0
  -1  -5   7  101.31    9.42   0
   1   5   7 1979.10   17.09   0
   1   5   7 2026.72   17.74   0
  -1   5  -7 1994.28   17.72   0
   1  -5   7 1950.74   16.67   0
   3   5   7  279.09    8.50   0
   3   5   7  279.23    8.90   0
  -3   5  -7  282.06   12.02   0
  -3  -5  -7  267.03    8.96   0
   3  -5   7  298.05    9.35   0
   5   5   7  661.79   12.30   0
  -5   5  -7  611.57   10.89   0
   5   5   7  600.92    9.88   0
   5  -5   7  629.65   13.15   0
  -5  -5  -7  634.05   10.08   0
   7   5   7   49.35    9.14   0
  -7  -5  -7   60.08    9.51   0
   7   5   7   44.54    9.38   0
   7  -5   7   63.65    9.50   0
   7  -5   7   61.12    7.41   0
  -7   5  -7   62.32    7.14   0
  -9   5  -7  184.43    9.85   0
   9   5   7  166.38    7.04   0
  -9  -5  -7  179.73    7.28   0
   9  -5   7  182.52    9.78   0
   9  -5   7  183.18   10.23   0
   9   5   7  177.15    7.13   0
  11   5   7   20.71    8.11   0
  11   5   7   18.16    8.29   0
 -11  -5  -7   21.18    8.33   0
 -11   5  -7   24.96    8.48   0
  11  -5   7   18.18    8.73   0
  11  -5   7   32.21    5.92   0
  13  -5   7  359.01   11.71   0
 -13  -5  -7  346.67    8.78   0
  13   5   7  349.34    8.72   0
  13  -5   7  374.14   12.07   0
  13   5   7  354.29    8.65   0
  15   5   7   45.27    9.67   0
  15  -5   7   18.67   10.24   0
  15  -5   7   30.21    9.88   0
 -15  -5  -7   23.00    9.95   0
  15   5   7   23.57    9.75   0
  17   5   7  266.06    9.72   0
  17  -5   7  264.95   10.30   0
  17  -5   7  280.10   13.01   0
 -17  -5  -7  266.64   10.16   0
  17   5   7  219.99    9.93   0
  22  -6  -7    1.46    9.13   0
 -22  -6   7    0.30    7.10   0
  22   6  -7   -4.16   10.23   0
  22  -6  -7    9.16    9.78   0
  20   6  -7   10.22    7.24   0
  20  -6  -7    9.56   10.94   0
 -20  -6   7   -5.53    7.23   0
  20  -6  -7    6.36   11.80   0
 -18  -6   7    5.09   10.29   0
  18   6  -7   27.01    9.51   0
  18  -6  -7    9.18   11.08   0
  18  -6  -7    7.39   12.07   0
  16  -6  -7   11.03   10.48   0
 -16  -6   7   18.33    6.00   0
  16  -6  -7    9.43   12.44   0
  16   6  -7   10.45    6.09   0
  14   6  -7   30.70    6.71   0
 -14  -6   7   38.82    6.53   0
  12   6  -7  227.09    7.88   0
 -12  -6   7  221.10    7.77   0
  10   6  -7  548.02   12.50   0
 -10  -6   7  530.35    9.61   0
  -8  -6   7    1.74    7.37   0
   8   6  -7   18.73    7.59   0
  -6  -6   7   60.88    7.67   0
   6   6  -7   58.34   11.13   0
  -4  -6   7   12.11    7.42   0
  -4   6   7   11.22   12.78   0
   4   6  -7    6.70   10.99   0
  -4   6   7    6.81    9.81   0
  -2   6   7    6.81    9.59   0
  -2  -6   7    7.84   10.72   0
  -2   6   7    7.05   10.22   0
   2   6  -7    8.89   11.04   0
   0   6   7  220.86   11.11   0
   0   6   7  247.33   11.62   0
   0   6  -7  234.26   12.30   0
   0  -6   7  239.43   12.14   0
   2   6   7  128.28   10.19   0
   2   6   7  134.04   10.48   0
  -2   6  -7  128.37    8.27   0
  -2  -6  -7  143.96   10.74   0
   2  -6   7  127.81    8.45   0
   4   6   7  107.13    9.96   0
  -4   6  -7  103.90    7.63   0
   4   6   7   88.88    7.13   0
  -4  -6  -7   99.19   10.05   0
   4  -6   7   93.73    7.90   0
   6  -6   7   50.25    9.69   0
   6   6   7   41.92    8.90   0
  -6  -6  -7   59.00    9.30   0
   6   6   7   60.37    9.07   0
  -6   6  -7   59.45    9.48   0
   6  -6   7   56.99    7.11   0
   8  -6   7   -5.08    8.88   0
  -8  -6  -7    6.02    6.06   0
  -8   6  -7    2.19    8.58   0
   8   6   7    5.97    5.86   0
   8  -6   7   -4.57    8.69   0
   8   6   7    4.35    5.72   0
  10   6   7    8.40    5.66   0
  10  -6   7    7.70    5.90   0
 -10  -6  -7    4.35    5.97   0
  10  -6   7    3.68    5.82   0
 -10   6  -7    2.45    5.95   0
  10   6   7   -0.58    5.61   0
 -12  -6  -7   -3.17   10.08   0
  12   6   7   16.93    9.93   0
  12  -6   7    0.50   10.14   0
  12  -6   7   12.25   10.32   0
  12   6   7   10.95    6.87   0
 -12   6  -7    0.40   10.36   0
  14   6   7   67.99   10.18   0
 -14  -6  -7   63.89   10.38   0
  14  -6   7   48.67   10.51   0
  14  -6   7   72.08    7.62   0
  14   6   7   76.39    7.20   0
  16   6   7   26.46    8.06   0
 -16  -6  -7   31.36    8.53   0
  16  -6   7   31.33   12.00   0
  16   6   7   23.35    8.57   0
  16  -6   7   28.48    8.63   0
  21   7  -7  105.70    9.28   0
 -21  -7   7  124.98    9.23   0
  19   7  -7   69.64   10.43   0
 -19  -7   7   60.96    7.49   0
  17   7  -7  118.33   10.99   0
 -17  -7   7  129.29    7.95   0
  15   7  -7   26.20    8.66   0
 -15  -7   7   26.32    8.42   0
  13   7  -7  296.91    8.02   0
 -13  -7   7  321.54    8.00   0
  11   7  -7    9.97    9.18   0
 -11  -7   7    8.03    6.26   0
  -9  -7   7   63.01    9.35   0
   9   7  -7   56.40    9.77   0
  -7  -7   7  214.66   10.45   0
   7   7  -7  195.53    8.38   0
  -5  -7   7   32.59    7.20   0
   5   7  -7   37.62    7.55   0
  -3  -7   7    0.29    7.13   0
  -3   7   7    1.29   12.25   0
  -3   7   7    1.52    9.36   0
   3   7  -7   -6.74   10.53   0
  -1  -7   7  346.86   11.78   0
   1   7  -7  357.92   12.33   0
  -1   7   7  337.12   11.62   0
  -1   7   7  345.82    9.87   0
   1   7   7   56.81    9.67   0
  -1   7  -7   68.87   10.21   0
   1  -7   7   69.26   10.26   0
   1   7   7   68.90    6.89   0
   3   7   7  540.24    9.70   0
  -3   7  -7  545.53   12.62   0
  -3  -7  -7  544.11    9.95   0
   3   7   7  535.75   11.44   0
   3  -7   7  526.09   10.49   0
   5   7   7   29.10    8.75   0
  -5   7  -7   18.99    9.07   0
  -5  -7  -7   34.82    8.65   0
   5  -7   7   23.74    9.26   0
   5   7   7   29.27    8.45   0
   7   7   7  372.96   10.25   0
  -7  -7  -7  373.07   10.27   0
  -7   7  -7  361.41   11.01   0
   7  -7   7  376.49   11.20   0
   7  -7   7  363.87   11.00   0
   7   7   7  343.68    7.86   0
  -9  -7  -7   55.97    6.12   0
  -9   7  -7   55.01    8.73   0
   9   7   7   50.80    6.13   0
   9  -7   7   65.63    8.70   0
   9  -7   7   50.36    6.45   0
   9   7   7   55.77    5.79   0
 -11   7  -7   98.23   10.65   0
  11  -7   7   79.37   10.92   0
  11  -7   7   76.91   10.61   0
 -11  -7  -7   80.28   10.40   0
  11   7   7   89.66   10.07   0
  11   7   7   89.03   10.00   0
 -13  -7  -7  102.33    7.59   0
  13  -7   7   85.02   10.23   0
  13  -7   7   92.95   10.76   0
  13   7   7   83.15    7.46   0
  13   7   7   73.30    7.65   0
  18   8  -7   -2.74   10.28   0
 -18  -8   7    6.98   10.05   0
 -16  -8   7    9.58   10.13   0
  16   8  -7   13.73    7.21   0
  14   8  -7   35.79   10.69   0
 -14  -8   7   57.45   10.42   0
  12   8  -7   33.26    8.74   0
 -12  -8   7   35.08    6.22   0
 -10  -8   7    1.93    8.44   0
  10   8  -7   10.21    6.09   0
  -8  -8   7  124.17    9.13   0
   8   8  -7  131.49    9.79   0
  -6  -8   7   30.52    6.46   0
   6   8  -7   35.01    9.53   0
  -4  -8   7   55.14    9.41   0
  -4   8   7   49.87   16.22   0
   4   8  -7   55.44    9.83   0
  -4   8   7   48.58   15.77   0
  -2  -8   7  130.25    7.31   0
  -2   8   7  121.20   10.06   0
   2   8  -7  128.81   10.26   0
  -2   8   7  128.63   10.37   0
   0  -8   7    2.77    8.88   0
   0   8   7   -1.82    6.12   0
   0   8  -7    9.06    9.11   0
   0   8   7   -1.38    8.39   0
   2   8   7  103.35    6.97   0
   2  -8   7  102.56    9.59   0
  -2   8  -7  100.90    9.60   0
   2   8   7   94.59    8.93   0
   4  -8   7   78.88    9.21   0
  -4  -8  -7   67.11    9.04   0
   4   8   7   86.76    8.81   0
  -4   8  -7   67.28    9.37   0
   4   8   7   76.63    6.14   0
  -6   8  -7  108.78    9.32   0
   6  -8   7  113.54    9.07   0
  -6  -8  -7   98.53    6.47   0
   6   8   7   90.03    6.38   0
   6   8   7  104.09    6.41   0
   6  -8   7  115.45    9.45   0
   8   8   7  142.18    8.10   0
  -8  -8  -7  153.47    8.05   0
   8   8   7  153.74    7.71   0
   8  -8   7  147.25   10.58   0
   8  -8   7  156.76   11.68   0
  -8   8  -7  154.55   11.17   0
 -10   8  -7   90.13   10.85   0
  10   8   7   96.64    7.56   0
  10  -8   7   95.09    9.73   0
 -10  -8  -7   80.93    7.50   0
  10   8   7   82.63    7.27   0
  10  -8   7   91.40   11.04   0
  12   8   7    5.81    9.57   0
 -12  -8  -7   -6.33    9.77   0
  12   8   7    2.54    6.63   0
  12  -8   7    7.74    9.01   0
  12  -8   7    1.17   10.03   0
  17   9  -7   -6.01   12.14   0
 -17  -9   7   12.40    8.37   0
 -15  -9   7  393.85    9.28   0
  15   9  -7  328.58    9.95   0
 -13  -9   7    8.28    7.32   0
  13   9  -7   11.98    7.56   0
  11   9  -7   17.70    7.43   0
 -11  -9   7    0.07    7.48   0
  -9  -9   7    2.46    5.80   0
   9   9  -7    0.73    8.60   0
  -7  -9   7  147.84    9.14   0
   7   9  -7  148.66    9.59   0
  -5  -9   7  117.93    9.00   0
   5   9  -7  117.14    9.46   0
  -3   9   7  609.42   21.04   0
  -3  -9   7  635.23   12.07   0
   3   9  -7  592.37   10.57   0
  -3   9   7  580.73   20.73   0
  -1   9   7   11.21    8.54   0
  -1  -9   7   18.23    6.15   0
   1   9  -7   17.60    8.84   0
  -1   9   7   20.22    8.27   0
   1   9   7   20.51    8.18   0
   1  -9   7   19.24    8.44   0
  -1   9  -7   17.24    8.52   0
   1   9   7   22.46    8.01   0
   3   9   7   12.84    7.99   0
   3   9   7   11.95    5.82   0
   3  -9   7   10.76    8.38   0
  -3   9  -7   19.62    8.36   0
   5   9   7  120.94   10.74   0
  -5   9  -7  130.89    8.44   0
   5   9   7  126.83   10.45   0
   5  -9   7  132.32   10.41   0
  -5  -9  -7  132.10   10.85   0
   5  -9   7  122.07   11.25   0
  -7   9  -7    8.87   10.21   0
   7  -9   7   -1.27    9.62   0
   7   9   7   11.07    6.99   0
   7  -9   7    9.77    9.20   0
   7   9   7    8.48    9.74   0
  -7  -9  -7    6.57    7.03   0
  -9   9  -7  280.73   10.23   0
   9   9   7  330.38   11.63   0
   9  -9   7  323.10   12.01   0
   9   9   7  266.68    8.86   0
  -9  -9  -7  312.65   11.54   0
   9  -9   7  313.54   12.58   0
  11  -9   7   12.50   11.56   0
 -14 -10   7   74.01    8.77   0
  14  10  -7   65.75    9.11   0
 -12 -10   7   -1.59   10.00   0
  12  10  -7   -0.42   10.43   0
 -10 -10   7  158.26    8.13   0
  10  10  -7  156.55   11.46   0
   8  10  -7    9.05    7.56   0
  -8 -10   7   -1.16    7.13   0
   6  10  -7   51.16    7.70   0
  -6 -10   7   42.75   10.12   0
   4  10  -7   83.74    8.45   0
  -4 -10   7   74.80    8.00   0
  -2  10   7   35.79   14.71   0
  -2 -10   7   35.44   10.22   0
   2  10  -7   40.86   10.74   0
  -2  10   7   35.10   12.94   0
   0  10   7    8.12   10.09   0
   0  10   7    4.43   10.19   0
   0  10  -7   -0.63    7.39   0
   0 -10   7   -3.39   10.21   0
   2  10   7    3.04   10.04   0
   2  10   7   -5.84    9.88   0
   2 -10   7    3.52    9.51   0
  -2  10  -7    8.26   10.16   0
   4  10   7  203.17   11.27   0
  -4  10  -7  214.55   12.02   0
   4  10   7  203.79    8.90   0
   4 -10   7  219.27   11.52   0
   6  10   7   -4.34    9.86   0
  -6 -10  -7   -2.27    9.73   0
   6 -10   7    0.32    9.23   0
   6 -10   7    3.19    9.17   0
   6  10   7   -0.09    9.55   0
  -6  10  -7    4.68    9.84   0
  -8  10  -7    6.52   11.51   0
   8 -10   7    3.54   11.11   0
   8 -10   7   -1.92   10.90   0
   8  10   7   16.74   11.18   0
   8  10   7   -6.40   11.71   0
  -8 -10  -7    2.03   11.66   0
  -9 -11   7  123.46   11.48   0
   9  11  -7   91.38    9.78   0
   7  11  -7    0.86   10.28   0
  -7 -11   7    3.90    9.70   0
   5  11  -7   28.79   10.44   0
  -5 -11   7   28.27    7.38   0
   3  11  -7   18.85   10.20   0
  -3 -11   7   13.72    9.98   0
   1  11  -7  132.89   11.10   0
  -1  11   7  125.90   14.20   0
  -1 -11   7  143.79   10.53   0
  -1  11   7  122.47   14.59   0
   1  11   7   -2.04   10.01   0
   1  11   7    0.01    9.85   0
   1 -11   7    1.49    9.03   0
  -1  11  -7   -4.12   10.04   0
   3  11   7  477.21   15.19   0
  -3  11  -7  414.50   16.04   0
   3 -11   7  492.85   15.19   0
   3  11   7  385.85   15.51   0
 -26   0   8  142.53   12.13   0
  26   0  -8  116.51   12.79   0
  26   0  -8  134.53   12.23   0
 -24   0   8  540.22    9.92   0
  24   0  -8  507.32   10.11   0
  22   0  -8    6.06    8.40   0
 -22   0   8    3.28    5.70   0
  20   0  -8   47.22    9.05   0
 -20   0   8   34.31    6.06   0
 -18   0   8  216.03    7.67   0
  18   0  -8  219.87   10.36   0
  16   0  -8  812.64   13.40   0
 -16   0   8  856.44   13.16   0
  14   0  -8   65.29    9.00   0
 -14   0   8   71.10    6.34   0
  12   0  -8 3300.40   21.25   0
 -12   0   8 3427.25   19.99   0
 -10   0   8    7.42    6.37   0
  10   0  -8   11.36    9.32   0
  -8   0   8  185.90    8.35   0
   8   0  -8  184.95    8.65   0
   6   0  -8    3.22    6.88   0
  -6   0   8    2.57   10.19   0
   4   0  -8  952.35   13.40   0
  -4   0   8  952.24   13.70   0
   2   0  -8   15.18    6.70   0
  -2   0   8   20.27    9.30   0
   0   0  -8 4041.02   22.26   0
   0   0   8 3996.48   22.08   0
  -2   0  -8    0.94    6.18   0
   2   0   8    2.87    6.19   0
   2   0   8    8.33    6.14   0
   4   0   8 8139.23   27.50   0
  -4   0  -8 8242.30   27.63   0
   4   0   8 7860.27   27.19   0
   6   0   8    2.76    5.74   0
   6   0   8    4.62    8.16   0
  -6   0  -8   12.10    7.97   0
   8   0   8  363.09    8.58   0
   8   0   8  380.90   11.24   0
  -8   0  -8  388.52    8.67   0
 -10   0  -8   43.47    9.26   0
  10   0   8   29.91    9.26   0
  10   0   8   18.85    9.39   0
  12   0   8 1156.62   10.70   0
  12   0   8 1131.70   10.74   0
  14   0   8   20.53    5.71   0
  14   0   8   11.95    8.27   0
  16   0   8 1441.15   12.87   0
  16   0   8 1490.25   14.83   0
  18   0   8   19.25   10.74   0
  18   0   8   24.25    7.08   0
  25  -1  -8  120.24    7.74   0
 -25   1   8  110.26    7.66   0
  25  -1  -8  116.88    8.22   0
 -25  -1   8  115.64    7.81   0
  25   1  -8   90.27    8.22   0
  23  -1  -8  -10.26   10.57   0
  23   1  -8   -3.17   10.40   0
 -23  -1   8   -9.72    9.82   0
 -23   1   8   12.90    9.64   0
 -21  -1   8   48.16    8.39   0
  21  -1  -8   22.09    8.84   0
 -21   1   8   32.76    8.40   0
  21   1  -8   33.73    6.36   0
 -19  -1   8  854.68   10.29   0
  19   1  -8  811.43   10.20   0
  19  -1  -8  824.27   10.90   0
 -19   1   8  804.66   10.42   0
 -17  -1   8    1.77    6.84   0
 -17   1   8    3.93    6.67   0
  17   1  -8    8.29    7.05   0
  17  -1  -8    3.26    9.99   0
  15  -1  -8  419.08   10.03   0
  15   1  -8  457.42    9.82   0
 -15  -1   8  453.68   12.14   0
 -15   1   8  446.10   12.18   0
  13   1  -8 1159.42   13.96   0
  13  -1  -8 1134.38   13.07   0
 -13  -1   8 1171.44   13.62   0
 -13   1   8 1167.91   12.61   0
  11   1  -8   34.20    6.77   0
 -11   1   8   34.94    6.43   0
 -11  -1   8   37.91    9.04   0
  11  -1  -8   38.43    9.55   0
  -9  -1   8   12.46    6.70   0
  -9   1   8   18.47    9.24   0
   9  -1  -8   17.60    9.88   0
   9   1  -8    6.87    9.50   0
  -7   1   8 1037.61   14.83   0
  -7  -1   8 1047.70   15.35   0
   7  -1  -8  976.50   15.72   0
   7   1  -8 1002.51   13.34   0
   5  -1  -8    0.97    9.40   0
   5   1  -8   -1.39    9.79   0
  -5   1   8   -5.06   10.05   0
  -5  -1   8   -2.59    9.84   0
   3  -1  -8  840.31   14.05   0
   3   1  -8  841.32   12.45   0
  -3   1   8  727.57   12.05   0
  -3  -1   8  876.13   14.18   0
  -1  -1   8 2337.80   17.78   0
   1  -1  -8 2522.21   19.34   0
   1   1  -8 2450.82   19.27   0
  -1   1   8 2386.42   19.40   0
  -1  -1  -8  757.21   12.44   0
  -1   1  -8  723.95   10.71   0
   1   1   8  705.08   10.53   0
   1   1   8  714.95   12.30   0
   1  -1   8  696.81   10.64   0
  -3  -1  -8  411.30    8.50   0
  -3   1  -8  400.04   10.40   0
   3   1   8  387.36    8.32   0
   3  -1   8  400.05   10.37   0
   3   1   8  408.80   10.26   0
  -5   1  -8  914.65   12.27   0
  -5  -1  -8  933.01   12.08   0
   5   1   8  907.57   12.08   0
   5  -1   8  882.46   10.53   0
   5   1   8  880.66   11.77   0
   5  -1   8  906.45   12.06   0
  -7  -1  -8   55.69    7.29   0
   7  -1   8   41.92   10.26   0
  -7   1  -8   56.59    7.38   0
   7   1   8   47.38    7.29   0
   7  -1   8   54.47    7.48   0
   7   1   8   41.20    7.23   0
  -9  -1  -8   17.86    6.77   0
  -9   1  -8    8.21    6.97   0
   9  -1   8   16.97    6.94   0
   9   1   8   22.99    6.85   0
   9  -1   8   12.65    6.89   0
   9   1   8   16.05    6.72   0
 -11   1  -8  233.49    9.52   0
  11   1   8  238.17    9.48   0
  11  -1   8  208.91    7.07   0
  11   1   8  214.60    7.31   0
  11  -1   8  212.62    7.31   0
  13   1   8   99.11    8.71   0
  13   1   8  118.94    8.49   0
  13  -1   8   95.08    6.31   0
  13  -1   8   95.94    6.49   0
  15   1   8  342.63    8.53   0
  15   1   8  335.59    8.60   0
  15  -1   8  331.89   11.12   0
  15  -1   8  332.31    8.88   0
  17  -1   8  293.61   11.24   0
  17   1   8  285.76    8.25   0
  17  -1   8  268.13    8.40   0
  17   1   8  241.27    8.68   0
  24  -2  -8   77.23    9.85   0
 -24   2   8   61.71    9.92   0
  24  -2  -8   56.96    7.86   0
  24   2  -8   74.80    7.66   0
 -24  -2   8   33.16   10.24   0
  22  -2  -8  163.57    8.13   0
  22  -2  -8  173.38   11.19   0
  22   2  -8  161.40   11.39   0
 -22  -2   8  170.78   10.81   0
 -22   2   8  162.21    7.95   0
  20  -2  -8    6.08    6.24   0
  20   2  -8    8.49    6.25   0
 -20   2   8    6.99    5.84   0
 -20  -2   8    4.71    8.51   0
 -18  -2   8 1051.38   11.07   0
  18  -2  -8 1050.48   14.17   0
  18   2  -8 1045.32   13.03   0
 -18   2   8  986.23   11.64   0
  16  -2  -8   10.17    7.51   0
 -16   2   8   11.46    9.58   0
 -16  -2   8   10.77    6.97   0
  16   2  -8    4.03    7.36   0
  14   2  -8 2299.43   15.67   0
  14  -2  -8 2257.96   20.36   0
 -14  -2   8 2298.24   17.62   0
 -14   2   8 2286.31   19.46   0
  12   2  -8    4.46    6.21   0
 -12  -2   8    2.20    8.49   0
 -12   2   8   10.33    5.95   0
  12  -2  -8   -0.71    9.13   0
  10   2  -8    7.07    9.04   0
 -10   2   8    5.94    8.57   0
  10  -2  -8    9.84    9.39   0
 -10  -2   8    9.75    8.75   0
  -8  -2   8   56.35    9.58   0
  -8   2   8   56.32    9.96   0
   8  -2  -8   51.57    7.31   0
   8   2  -8   54.10    6.92   0
  -6  -2   8 3536.92   22.84   0
   6  -2  -8 3332.00   24.72   0
   6   2  -8 3392.44   21.36   0
  -6   2   8 3554.76   28.05   0
   4  -2  -8  302.56   11.11   0
  -4   2   8  290.29    9.35   0
   4   2  -8  295.67    9.21   0
  -4  -2   8  292.77    9.12   0
   2   2  -8 1780.31   16.14   0
   2  -2  -8 1848.40   16.65   0
  -2   2   8 1813.21   16.86   0
  -2  -2   8 1788.91   15.91   0
   0   2   8    3.96    6.09   0
   0   2   8    2.58    8.64   0
   0   2  -8    6.21    6.49   0
   0  -2   8    5.93    6.39   0
   0  -2  -8   11.54    8.72   0
  -2   2  -8  194.79    7.66   0
  -2  -2  -8  200.62    7.41   0
   2   2   8  188.27    7.26   0
   2  -2   8  194.24    7.36   0
   2   2   8  183.54    7.04   0
  -4  -2  -8   10.19    5.90   0
  -4   2  -8   21.56    8.42   0
   4   2   8   13.89    8.17   0
   4   2   8   16.00    5.73   0
   4  -2   8   14.15    5.85   0
   4  -2   8   15.43    8.61   0
  -6  -2  -8 3061.71   17.54   0
   6   2   8 2990.57   17.44   0
   6   2   8 2882.05   17.20   0
   6  -2   8 2811.45   16.53   0
   6  -2   8 2769.77   16.76   0
  -6   2  -8 2924.89   16.83   0
   8   2   8  143.84    7.36   0
   8  -2   8  114.77   10.20   0
   8  -2   8  129.98    7.75   0
   8   2   8  124.00   10.12   0
  -8   2  -8  128.76    7.56   0
  10   2   8  574.06    8.94   0
  10  -2   8  548.85    9.02   0
  10   2   8  541.47    8.71   0
  10  -2   8  538.21   11.43   0
 -10   2  -8  548.13   11.12   0
  12   2   8   44.54    6.10   0
  12  -2   8   50.69    6.30   0
  12   2   8   47.45    8.48   0
  12  -2   8   43.06    8.73   0
  14   2   8   38.72    8.08   0
  14   2   8   40.42    8.08   0
  14  -2   8   46.86    8.16   0
  14  -2   8   51.46    6.11   0
  16   2   8   45.19    7.34   0
  16  -2   8   66.96    9.95   0
  16  -2   8   51.85    7.54   0
  16   2   8   66.42    9.97   0
  18   2   8  423.16   10.58   0
  18  -2   8  429.26   10.54   0
  18   2   8  458.29   13.35   0
  18  -2   8  453.11   11.03   0
  25  -3  -8    0.49    8.11   0
  25   3  -8   -9.13    8.70   0
 -25  -3   8    5.19   11.90   0
 -25   3   8    5.95    7.99   0
  25  -3  -8   15.19   12.32   0
  23   3  -8   62.43   10.48   0
 -23   3   8   62.44    9.97   0
  23  -3  -8   63.36   10.71   0
 -23  -3   8   56.93    7.39   0
  23  -3  -8   65.27    9.98   0
  21  -3  -8   46.19    6.05   0
 -21   3   8   47.86    5.89   0
  21  -3  -8   53.78    8.78   0
 -21  -3   8   65.96    8.40   0
  21   3  -8   55.55    8.57   0
  19  -3  -8  275.54   10.65   0
 -19  -3   8  294.50    9.86   0
  19   3  -8  275.92    7.68   0
 -19   3   8  271.20    9.86   0
 -17  -3   8  279.07    7.98   0
  17  -3  -8  281.36   11.46   0
  17   3  -8  276.30    8.26   0
 -17   3   8  282.17    8.33   0
  15  -3  -8  417.12   13.20   0
  15   3  -8  409.72    9.28   0
 -15   3   8  411.71   12.20   0
 -15  -3   8  441.96    9.22   0
 -13  -3   8  220.54    8.53   0
  13   3  -8  215.24    8.72   0
  13  -3  -8  220.29   12.76   0
 -13   3   8  215.97   11.36   0
  11   3  -8   33.19    6.52   0
 -11  -3   8   44.47    8.78   0
 -11   3   8   37.55    8.49   0
  11  -3  -8   37.72    9.41   0
   9  -3  -8   23.35    9.19   0
  -9  -3   8   23.58    6.39   0
  -9   3   8   24.31    6.63   0
   9   3  -8   25.80    6.46   0
  -7   3   8  106.96   10.54   0
  -7  -3   8   92.02    7.29   0
   7  -3  -8  108.27    9.84   0
   7   3  -8  106.16    7.43   0
  -5  -3   8  363.64   11.51   0
   5  -3  -8  371.23   11.96   0
  -5   3   8  356.41   10.84   0
   5   3  -8  337.16    9.41   0
   3  -3  -8 2312.80   19.18   0
  -3   3   8 2194.39   19.44   0
   3   3  -8 2185.27   17.60   0
  -3  -3   8 2172.91   17.18   0
  -3   3   8 2114.46   18.69   0
   1  -3  -8  847.13   11.78   0
  -1   3   8  773.22   11.22   0
  -1   3   8  792.97   11.74   0
   1   3  -8  843.24   13.62   0
  -1  -3   8  822.07   11.41   0
  -1  -3  -8   49.85    8.47   0
   1   3   8   37.96    8.53   0
   1   3   8   46.52    8.17   0
   1  -3   8   42.03    8.85   0
  -1   3  -8   44.04    9.08   0
  -3  -3  -8   18.54    8.29   0
  -3   3  -8   21.24    6.25   0
   3   3   8   26.71    8.11   0
   3   3   8   30.27    5.90   0
   3  -3   8   25.53    6.18   0
  -5   3  -8  268.18    7.68   0
  -5  -3  -8  300.31    9.40   0
   5  -3   8  277.50    7.84   0
   5  -3   8  266.87    7.66   0
   5   3   8  271.27    7.39   0
   5   3   8  272.16    9.24   0
   7   3   8  390.17    8.70   0
   7  -3   8  387.21   11.91   0
  -7   3  -8  393.67   11.48   0
   7  -3   8  397.93    9.22   0
   7   3   8  386.26    8.66   0
   9   3   8  533.55    8.87   0
   9  -3   8  537.17    9.18   0
   9  -3   8  541.19   11.69   0
   9   3   8  503.14    8.63   0
  -9   3  -8  562.72   11.39   0
  -9  -3  -8  566.75    9.14   0
 -11   3  -8  348.30    8.09   0
  11  -3   8  332.79    8.04   0
  11   3   8  370.41    7.81   0
  11   3   8  327.10    7.66   0
  11  -3   8  337.34    7.88   0
 -11  -3  -8  375.67    7.94   0
  13   3   8    3.14    8.08   0
  13   3   8    7.49    7.85   0
  13  -3   8    3.05    7.98   0
  13  -3   8   12.93    5.90   0
  15   3   8    4.37    6.90   0
  15   3   8    7.41    6.90   0
  15  -3   8    7.43   10.12   0
  15  -3   8   22.21    6.88   0
  17   3   8   98.34   10.11   0
  17   3   8   96.27   10.23   0
  17  -3   8   86.96    7.68   0
  17  -3   8   72.69    7.60   0
  24  -4  -8  192.80   11.23   0
 -24   4   8  154.98   10.87   0
 -24  -4   8  206.26    8.23   0
  24  -4  -8  167.75   11.05   0
  24   4  -8  182.13    8.41   0
  22  -4  -8   -1.57    6.78   0
  22  -4  -8    2.21    6.82   0
  22   4  -8   23.17   10.27   0
 -22  -4   8   -8.52   10.15   0
 -22   4   8   -4.22    6.88   0
  20  -4  -8  164.40    9.84   0
 -20  -4   8  156.09    6.62   0
 -20   4   8  148.83    8.95   0
  20   4  -8  164.69    6.90   0
  20  -4  -8  153.07    9.07   0
  18  -4  -8    9.74    5.78   0
 -18   4   8   12.11    5.75   0
  18  -4  -8    2.78    6.44   0
  18   4  -8    6.03    6.36   0
 -18  -4   8    2.91    6.10   0
  16   4  -8  508.55   11.28   0
 -16   4   8  478.08   12.06   0
 -16  -4   8  580.97   11.17   0
  16  -4  -8  495.61   13.34   0
  14   4  -8   62.29    7.49   0
 -14   4   8   54.20    9.72   0
 -14  -4   8   74.67   10.28   0
  14  -4  -8   57.37   11.33   0
  12   4  -8 1111.40   14.50   0
 -12  -4   8 1130.58   12.05   0
 -12   4   8 1137.99   17.99   0
  12  -4  -8 1149.65   19.26   0
  10   4  -8  110.60    9.30   0
 -10  -4   8  118.22    6.82   0
  10  -4  -8  115.05   10.11   0
 -10   4   8  116.29    9.55   0
  -8  -4   8  527.29   11.38   0
   8  -4  -8  537.49   14.56   0
  -8   4   8  516.36   14.83   0
   8   4  -8  516.16    9.57   0
  -6  -4   8   18.72    8.81   0
   6  -4  -8    5.21    8.35   0
   6   4  -8   10.53    9.28   0
  -6   4   8    2.38    9.35   0
   4  -4  -8 2314.46   21.95   0
  -4  -4   8 2249.75   18.20   0
  -4   4   8 2105.28   20.69   0
  -4   4   8 2153.03   22.40   0
   4   4  -8 2221.83   18.51   0
   2  -4  -8  134.92    9.18   0
  -2   4   8  117.00    9.58   0
  -2   4   8  124.87    8.94   0
   2   4  -8  126.14    7.58   0
  -2  -4   8  118.38    9.74   0
   0   4   8  972.76   13.11   0
   0   4   8  946.63   12.06   0
   0   4  -8  976.31   13.91   0
   0  -4  -8 1020.30   13.57   0
   0  -4   8  980.35   13.69   0
  -2  -4  -8  133.84    8.91   0
  -2   4  -8  126.03    7.14   0
   2  -4   8  126.86    9.27   0
   2   4   8  144.90    8.63   0
   2   4   8  117.78    6.74   0
   4   4   8 2040.84   15.22   0
  -4   4  -8 2069.30   16.10   0
   4  -4   8 2072.23   17.64   0
   4   4   8 2058.52   16.44   0
  -6   4  -8   26.39   10.34   0
   6   4   8   41.73    7.06   0
   6  -4   8   26.47   10.63   0
   6   4   8   31.40    9.64   0
   6  -4   8   41.32    9.93   0
  -6  -4  -8   33.77    7.14   0
  -8  -4  -8  776.80    9.98   0
   8   4   8  725.79    9.66   0
   8  -4   8  776.18   10.34   0
  -8   4  -8  734.22   10.41   0
   8   4   8  770.12    9.86   0
   8  -4   8  705.73   10.57   0
 -10   4  -8   96.13    9.09   0
  10   4   8   74.75    6.41   0
  10  -4   8   94.93    9.42   0
  10  -4   8   88.17    6.45   0
  10   4   8  120.79    8.71   0
 -10  -4  -8   85.60    8.93   0
 -12   4  -8   80.20    8.61   0
  12   4   8   67.12    8.25   0
  12   4   8   69.48    6.20   0
  12  -4   8   89.43    6.21   0
 -12  -4  -8   73.02    6.15   0
  12  -4   8   85.01    8.83   0
  14   4   8   20.88    9.88   0
  14  -4   8   35.76    9.76   0
  14   4   8   10.60    9.84   0
  14  -4   8   33.39   10.31   0
 -14  -4  -8   11.72   10.08   0
  16   4   8  433.78   11.55   0
  16  -4   8  377.31   10.09   0
  16  -4   8  375.34    9.46   0
  16   4   8  430.19   11.47   0
  23   5  -8  174.44    8.90   0
  23  -5  -8  265.52   11.89   0
  23  -5  -8  224.29   11.38   0
 -23   5   8  182.18    9.21   0
 -23  -5   8  232.91    8.86   0
  21  -5  -8   46.52   10.01   0
  21  -5  -8   48.09    9.12   0
 -21  -5   8   43.93   10.31   0
  21   5  -8   48.33    7.39   0
 -21   5   8   38.16    9.73   0
 -19   5   8    2.97    7.70   0
  19   5  -8    6.53    5.91   0
 -19  -5   8   -7.14    5.85   0
  19  -5  -8    2.67    6.96   0
  19  -5  -8   -1.98    7.58   0
 -17  -5   8  135.15    6.85   0
  17  -5  -8  144.39    9.47   0
  17   5  -8  150.36    6.93   0
 -17   5   8  124.99   10.99   0
  17  -5  -8  144.93    9.68   0
  15  -5  -8  105.57    9.76   0
  15   5  -8   96.23    7.16   0
 -15   5   8   94.31    9.45   0
  15  -5  -8  101.88   12.25   0
 -15  -5   8  109.03    7.09   0
  13  -5  -8   -1.36   11.10   0
  13   5  -8    5.33    7.01   0
 -13   5   8    4.86   10.17   0
  13  -5  -8   -1.08   11.94   0
 -13  -5   8   -7.84    6.94   0
  11   5  -8 1249.83   12.62   0
  11  -5  -8 1313.37   29.25   0
 -11  -5   8 1285.29   12.36   0
 -11   5   8 1235.10   27.33   0
  -9   5   8  188.74   17.25   0
  -9  -5   8  222.76    8.62   0
   9  -5  -8  216.69   19.46   0
  -9   5   8  207.00   17.51   0
   9   5  -8  212.70   11.61   0
  -7  -5   8    2.10    6.07   0
  -7   5   8    0.64    8.83   0
  -7   5   8    3.07    9.77   0
   7  -5  -8    1.65    9.69   0
   7   5  -8    6.93    6.30   0
   5  -5  -8  320.28   11.66   0
  -5  -5   8  321.97   10.35   0
  -5   5   8  294.87   11.17   0
  -5   5   8  298.11   14.10   0
   5   5  -8  279.05   10.65   0
  -3  -5   8   49.28    9.04   0
   3   5  -8   47.13    6.56   0
  -3   5   8   41.50    8.70   0
  -3   5   8   38.84    5.92   0
   3  -5  -8   44.05    6.26   0
  -1   5   8   66.95    8.78   0
   1   5  -8   62.52    6.96   0
  -1   5   8   61.00    6.24   0
  -1  -5   8   76.58    9.03   0
   1   5   8 1497.52   14.58   0
  -1   5  -8 1492.46   16.03   0
   1   5   8 1362.36   13.28   0
   1  -5   8 1533.64   14.75   0
  -3   5  -8 1133.32   13.20   0
   3   5   8 1116.19   12.25   0
   3  -5   8 1163.57   13.12   0
   3   5   8 1145.69   14.55   0
   5   5   8   86.29    9.87   0
  -5   5  -8   79.54   10.32   0
  -5  -5  -8   90.90   10.14   0
   5   5   8   85.46    9.59   0
   5  -5   8   85.62    7.64   0
  -7   5  -8    3.46    6.42   0
   7   5   8    3.69    6.07   0
   7   5   8   15.09    8.42   0
  -7  -5  -8    6.59    6.33   0
   7  -5   8   -0.55    8.95   0
   7  -5   8    8.56    6.58   0
   9   5   8   -3.81    5.99   0
   9   5   8    6.33    5.91   0
  -9  -5  -8    2.88    6.02   0
   9  -5   8   -4.12    8.61   0
  -9   5  -8    3.68    6.03   0
   9  -5   8   10.11    6.23   0
  11   5   8   -1.07    5.81   0
  11  -5   8   10.05    8.50   0
  11   5   8    9.45    5.67   0
  11  -5   8   17.62    8.17   0
 -11  -5  -8   19.34    5.87   0
 -11   5  -8   16.73    8.21   0
  13   5   8  157.60   10.33   0
  13   5   8  148.36   10.50   0
  13  -5   8  152.48   10.93   0
  13  -5   8  162.11   11.12   0
 -13  -5  -8  174.72   10.64   0
  15   5   8  449.14    9.62   0
  15  -5   8  458.35   10.33   0
  15  -5   8  538.77   12.67   0
 -15  -5  -8  442.52    9.87   0
  15   5   8  485.42   12.08   0
  22   6  -8  234.31    8.63   0
 -22  -6   8  191.71   11.28   0
  22  -6  -8  230.60   13.85   0
  22  -6  -8  255.11   12.75   0
  20   6  -8  -14.84   10.46   0
  20  -6  -8   15.88   10.79   0
  20  -6  -8   10.00   11.94   0
 -20  -6   8    8.22    7.25   0
 -18  -6   8  356.60   10.62   0
  18   6  -8  327.51   10.97   0
  18  -6  -8  349.20   15.12   0
  18  -6  -8  340.45   16.07   0
 -16  -6   8    8.27    6.07   0
  16   6  -8   10.26    6.26   0
  16  -6  -8   15.86   12.89   0
  16  -6  -8   17.49   14.34   0
  14   6  -8  490.65   11.14   0
 -14  -6   8  499.95    8.82   0
  12   6  -8   17.69    6.83   0
 -12  -6   8    5.39    6.85   0
 -10  -6   8 1011.05   11.45   0
  10   6  -8 1023.15   13.87   0
  -8  -6   8   -3.08    7.15   0
   8   6  -8    9.61   10.63   0
  -6  -6   8   33.27   10.31   0
   6   6  -8   34.12    7.89   0
  -6   6   8   24.74   11.10   0
  -6   6   8   23.96   13.72   0
  -4   6   8   -0.85    9.61   0
  -4  -6   8   15.84    7.31   0
  -4   6   8    2.64   10.60   0
   4   6  -8   -6.50    7.80   0
  -2  -6   8  772.11   11.73   0
  -2   6   8  717.73   12.12   0
  -2   6   8  771.50   14.96   0
   2   6  -8  793.21   14.38   0
   0   6   8    9.80    6.83   0
   0   6   8    4.06    9.93   0
   0   6  -8    4.66   10.73   0
   0  -6   8   13.25   10.49   0
   2   6   8 1868.57   15.12   0
   2   6   8 1968.19   17.58   0
  -2   6  -8 1901.49   15.98   0
   2  -6   8 1930.08   16.06   0
  -4   6  -8   53.42    9.80   0
   4   6   8   47.13    9.30   0
   4  -6   8   56.78    9.77   0
   4   6   8   37.38    9.02   0
   6   6   8   90.14    6.43   0
   6   6   8   90.42    8.98   0
   6  -6   8   81.31    9.44   0
  -6   6  -8   78.00    6.95   0
  -6  -6  -8   86.59    9.14   0
   6  -6   8   89.67    7.08   0
   8   6   8  205.32    9.12   0
  -8  -6  -8  191.08    9.14   0
  -8   6  -8  171.25    7.30   0
   8   6   8  161.81    6.81   0
   8  -6   8  188.33    7.33   0
   8  -6   8  169.14    9.67   0
  10  -6   8  182.21    7.49   0
 -10  -6  -8  208.03    9.03   0
  10   6   8  196.53    8.92   0
  10  -6   8  188.32    9.36   0
 -10   6  -8  189.54    7.38   0
  10   6   8  167.96    6.79   0
 -12   6  -8   27.95   10.18   0
  12   6   8   29.16    7.01   0
 -12  -6  -8   24.73    7.38   0
  12  -6   8   34.38    9.99   0
  12  -6   8   18.12   10.22   0
  12   6   8   21.57    9.91   0
 -14  -6  -8  663.08   12.64   0
  14   6   8  621.15   12.47   0
  14  -6   8  659.92   13.18   0
  14  -6   8  546.01   11.32   0
  14   6   8  609.94   12.33   0
  21   7  -8   15.64    8.53   0
 -21  -7   8    0.52    8.61   0
  19   7  -8   16.19    7.14   0
 -19  -7   8   -4.02    7.15   0
  17   7  -8  535.36   12.49   0
 -17  -7   8  542.17    9.83   0
  15   7  -8  385.48   10.10   0
 -15  -7   8  354.56    7.96   0
  13   7  -8    5.90    8.75   0
 -13  -7   8   -2.68    8.70   0
 -11  -7   8   18.38    6.35   0
  11   7  -8   37.93    9.25   0
  -9  -7   8   13.67    9.05   0
   9   7  -8    3.46    9.43   0
  -7  -7   8   27.30    9.64   0
   7   7  -8   30.56    7.36   0
  -5  -7   8  812.93   11.26   0
  -5   7   8  782.55   22.29   0
   5   7  -8  811.41   11.49   0
  -5   7   8  820.15   24.35   0
  -3  -7   8  291.38    8.74   0
  -3   7   8  293.29   12.44   0
   3   7  -8  286.25    9.14   0
  -3   7   8  287.65   13.57   0
  -1  -7   8   20.37    6.89   0
   1   7  -8   12.13   10.12   0
  -1   7   8   21.07    9.27   0
  -1   7   8   11.03    8.94   0
   1  -7   8  196.01   10.47   0
  -1   7  -8  180.97   10.64   0
   1   7   8  181.05   10.11   0
   1   7   8  171.33    9.81   0
   3   7   8   77.11    6.89   0
  -3   7  -8   89.65    9.71   0
   3  -7   8   86.14    9.64   0
   3   7   8   68.61    8.94   0
   5   7   8    6.19    8.39   0
  -5  -7  -8    9.46    8.57   0
  -5   7  -8   -1.72    6.28   0
   5  -7   8    5.16    6.42   0
   5   7   8   21.03    8.14   0
  -7   7  -8  543.67    9.97   0
   7   7   8  564.84    8.97   0
  -7  -7  -8  538.04    9.08   0
   7  -7   8  536.47    9.91   0
   7  -7   8  544.46   11.74   0
   7   7   8  523.52    8.78   0
  -9  -7  -8  143.76   10.60   0
   9   7   8  133.15   10.41   0
  -9   7  -8  142.78   11.19   0
   9  -7   8  154.55   11.24   0
   9  -7   8  139.24   11.11   0
   9   7   8  113.77    7.69   0
  11  -7   8    4.06    9.97   0
  11   7   8    5.35    9.78   0
 -11  -7  -8    0.51    9.98   0
  11  -7   8    0.47    7.25   0
 -11   7  -8    3.89    9.99   0
  11   7   8   -2.43    6.77   0
  13   7   8   91.15    7.46   0
 -13  -7  -8   89.28    7.67   0
  13  -7   8   81.82    8.15   0
  13  -7   8   84.92    7.76   0
  13   7   8   95.12   10.14   0
  18   8  -8   -5.66    7.28   0
 -18  -8   8    3.92    7.20   0
  16   8  -8  357.72    9.41   0
 -16  -8   8  404.30   11.79   0
  14   8  -8   24.98   10.59   0
 -14  -8   8   24.35   10.46   0
 -12  -8   8  159.70    6.78   0
  12   8  -8  129.03    7.16   0
 -10  -8   8   26.15    6.09   0
  10   8  -8   29.12    8.88   0
  -8  -8   8   60.76    6.41   0
   8   8  -8   59.73    6.71   0
  -6  -8   8   59.04    9.12   0
   6   8  -8   64.50    7.05   0
  -4  -8   8 1322.80   14.60   0
   4   8  -8 1341.38   15.40   0
  -4   8   8 1227.30   24.12   0
  -4   8   8 1301.62   25.77   0
  -2   8   8    4.34    8.93   0
   2   8  -8   12.81    6.39   0
  -2   8   8    6.61    8.40   0
  -2  -8   8    0.69    6.33   0
   0  -8   8  359.78   11.15   0
   0   8   8  351.71   11.31   0
   0   8  -8  365.63   11.22   0
   0   8   8  353.83   10.67   0
  -2   8  -8   -4.18    8.73   0
   2  -8   8    4.04    8.70   0
   2   8   8    7.06    5.78   0
   2   8   8   -2.15    5.64   0
   4  -8   8  206.00    8.04   0
   4   8   8  198.68    9.37   0
  -4   8  -8  209.32    7.98   0
   4   8   8  209.74    9.14   0
   6   8   8   38.54    9.31   0
  -6  -8  -8   54.44    9.53   0
   6  -8   8   39.15    9.96   0
  -6   8  -8   47.63   10.90   0
   6   8   8   57.21    9.05   0
   6  -8   8   51.13    9.91   0
   8   8   8  441.81   11.90   0
  -8   8  -8  436.05   13.10   0
   8   8   8  420.36    9.22   0
   8  -8   8  426.83   10.80   0
  -8  -8  -8  455.04   12.01   0
   8  -8   8  425.05   12.72   0
 -10   8  -8    1.87    9.89   0
  10  -8   8    9.11    9.22   0
  10   8   8    0.21    6.98   0
 -10  -8  -8   10.12    7.12   0
  10   8   8   12.29    6.61   0
  10  -8   8   -0.06   10.31   0
  12   8   8   24.86   11.62   0
  12   8   8   25.05   11.31   0
  12  -8   8   38.76   11.07   0
  12  -8   8   38.01   12.62   0
 -12  -8  -8   28.03   11.85   0
 -17  -9   8   -3.69    8.52   0
  17   9  -8   11.01    8.66   0
 -15  -9   8   33.61    7.33   0
  15   9  -8   26.96    7.58   0
 -13  -9   8   -1.34    7.13   0
  13   9  -8    0.37    7.36   0
 -11  -9   8  320.38    9.02   0
  11   9  -8  305.17    9.27   0
  -9  -9   8  153.30    8.92   0
   9   9  -8  120.09    7.18   0
  -7  -9   8    9.54    5.72   0
   7   9  -8   13.15    8.58   0
  -5  -9   8    7.17    5.95   0
   5   9  -8    8.26    6.23   0
  -3   9   8   20.16   10.46   0
  -3  -9   8   14.42    8.39   0
  -3   9   8   18.63   10.79   0
   3   9  -8   22.51    8.81   0
  -1   9   8   71.55    9.18   0
  -1  -9   8   74.39    8.85   0
  -1   9   8   69.37   10.44   0
   1   9  -8   61.10    9.03   0
   1  -9   8  248.37    9.87   0
   1   9   8  224.65    9.97   0
  -1   9  -8  224.99   10.14   0
   1   9   8  212.28    9.55   0
   3  -9   8  236.97    9.17   0
   3   9   8  241.98   11.51   0
  -3   9  -8  251.45   12.13   0
   3   9   8  253.75   11.02   0
   5  -9   8    6.31   10.21   0
  -5   9  -8    0.93   10.47   0
   5   9   8    3.41    7.18   0
   5   9   8   11.90    9.46   0
   5  -9   8    8.13    9.26   0
   7  -9   8    4.93    9.39   0
  -7   9  -8   -0.20   10.23   0
   7   9   8    2.33    6.90   0
   7   9   8    3.75    9.95   0
   7  -9   8    4.49    9.97   0
  -9   9  -8   21.13   10.06   0
   9   9   8   23.02    9.93   0
  -9  -9  -8   22.44   10.03   0
   9  -9   8   16.20    9.39   0
   9   9   8   22.58    6.85   0
   9  -9   8   15.63    9.94   0
 -14 -10   8   59.48    8.67   0
  14  10  -8   53.71    9.15   0
 -12 -10   8   -1.21    9.99   0
  12  10  -8   -3.28   10.48   0
  10  10  -8  239.75    9.11   0
 -10 -10   8  263.28   11.24   0
   8  10  -8   51.66   10.62   0
  -8 -10   8   60.53   10.22   0
   6  10  -8   47.68    7.98   0
  -6 -10   8   66.63   10.46   0
   4  10  -8   85.25    8.10   0
  -4 -10   8   98.00   10.40   0
  -2  10   8   73.25   13.31   0
  -2  10   8   75.47   13.67   0
  -2 -10   8   71.88    7.61   0
   2  10  -8   73.16   10.80   0
   0  10   8   49.26   10.22   0
   0 -10   8   47.99   10.35   0
   0  10   8   52.21   12.73   0
   0  10  -8   49.34   10.59   0
  -2  10  -8  274.93    9.91   0
   2 -10   8  314.50   12.04   0
   2  10   8  293.75   11.81   0
   2  10   8  299.47   12.20   0
   4  10   8   20.13    9.98   0
   4 -10   8   13.55    9.54   0
   4  10   8    5.45    7.17   0
  -4  10  -8   12.29   10.17   0
  -6  10  -8  110.38   10.79   0
   6 -10   8  100.72   10.50   0
   6  10   8   90.99    7.80   0
   6 -10   8   98.42   10.41   0
   6  10   8   77.12    7.77   0
  -9 -11   8   35.16   12.06   0
   9  11  -8   25.39    9.02   0
   7  11  -8   65.20   10.56   0
  -7 -11   8   65.46    7.51   0
   5  11  -8   -1.50   10.22   0
  -5 -11   8  -12.86    9.94   0
   3  11  -8    4.03   10.15   0
  -3 -11   8    9.27    7.06   0
   1  11  -8   31.45   10.42   0
  -1  11   8   37.53   12.94   0
  -1 -11   8   39.71    9.99   0
  -1  11   8   37.69   14.83   0
   1  11   8   -2.45   11.82   0
  -1  11  -8   -0.63   12.02   0
   1  11   8   -5.06   11.94   0
   1 -11   8   -4.94   10.96   0
  26   0  -9    3.50   11.48   0
  26   0  -9    2.71   12.24   0
 -26   0   9   -2.55   11.46   0
  24   0  -9   -1.55    7.46   0
 -24   0   9    3.42    6.87   0
  22   0  -9   -3.62    5.98   0
 -22   0   9   -8.95    5.72   0
  20   0  -9    8.20    8.95   0
 -20   0   9    2.78    5.99   0
 -18   0   9   -3.18    6.42   0
  18   0  -9    2.29    6.91   0
  16   0  -9   -4.80    7.50   0
 -16   0   9    1.15    7.03   0
 -14   0   9   -2.70    5.81   0
  14   0  -9    1.36    6.08   0
 -12   0   9    5.39    8.67   0
  12   0  -9    0.43    9.05   0
 -10   0   9    5.47    8.79   0
  10   0  -9   -0.50    6.73   0
  -8   0   9   12.03    9.85   0
   8   0  -9    8.40    6.87   0
   6   0  -9    0.25    9.40   0
  -6   0   9   -3.02    9.89   0
   4   0  -9   -3.87    9.28   0
  -4   0   9    3.95    9.28   0
   2   0  -9   -2.38    6.33   0
  -2   0   9    7.14    8.99   0
   0   0  -9    5.39    6.20   0
   0   0   9    5.24    8.63   0
  -2   0  -9   -1.50    5.94   0
   2   0   9   -1.10    5.89   0
   2   0   9   -0.41    5.82   0
  -4   0  -9    3.34    8.30   0
   4   0   9   -1.10    8.25   0
   4   0   9   -5.16    8.27   0
  -6   0  -9  -10.29    9.00   0
   6   0   9   -7.23    7.10   0
   6   0   9   -0.29    9.02   0
   8   0   9   -3.01    6.89   0
   8   0   9   10.21    9.54   0
  -8   0  -9    3.34    6.72   0
 -10   0  -9    4.92    5.97   0
  10   0   9    0.79    6.06   0
  10   0   9    7.40    6.11   0
  12   0   9   -3.68    8.07   0
  12   0   9   -3.40    6.00   0
  14   0   9   -0.99    9.90   0
  14   0   9   -0.37   10.12   0
  16   0   9   -4.05    7.12   0
  16   0   9   -6.94    6.88   0
  25  -1  -9   37.33    6.97   0
  25  -1  -9   19.47    7.72   0
  25   1  -9   42.40    7.38   0
 -25  -1   9   25.97    7.06   0
 -25   1   9   32.14    7.24   0
  23  -1  -9   21.71    7.57   0
  23   1  -9   22.34   10.61   0
 -23  -1   9   25.83   10.05   0
 -23   1   9   16.73    7.05   0
  21  -1  -9  762.29   10.68   0
  21   1  -9  821.08   11.98   0
 -21  -1   9  797.21   10.10   0
 -21   1   9  811.06   10.18   0
  19  -1  -9   23.78    6.78   0
  19   1  -9   47.28    9.40   0
 -19   1   9   36.16    6.38   0
 -19  -1   9   36.80    8.88   0
 -17   1   9    7.90    6.62   0
  17  -1  -9   -1.83   10.18   0
  17   1  -9    7.21    7.08   0
 -17  -1   9   -5.52    6.85   0
  15   1  -9  779.42   11.33   0
  15  -1  -9  750.27   11.70   0
 -15  -1   9  814.63   11.01   0
 -15   1   9  781.88   13.55   0
  13  -1  -9   58.64    6.84   0
  13   1  -9   51.31    6.82   0
 -13  -1   9   67.70    6.56   0
 -13   1   9   59.58    6.50   0
 -11   1   9  102.83    9.56   0
 -11  -1   9   92.95    9.35   0
  11  -1  -9  102.01   10.06   0
  11   1  -9  103.62    7.28   0
  -9   1   9 1741.95   18.09   0
  -9  -1   9 1710.39   15.31   0
   9  -1  -9 1705.59   18.08   0
   9   1  -9 1705.28   16.93   0
  -7  -1   9   17.89    6.98   0
   7  -1  -9   11.21    9.62   0
   7   1  -9   16.36    9.86   0
  -7   1   9   10.50    7.22   0
   5  -1  -9  150.14    7.77   0
   5   1  -9  142.41    7.93   0
  -5   1   9  140.75   10.82   0
  -5  -1   9  149.89    7.96   0
   3  -1  -9 2330.00   17.75   0
   3   1  -9 2320.35   17.61   0
  -3   1   9 2327.07   18.20   0
  -3  -1   9 2361.01   17.68   0
   1  -1  -9 1209.49   14.53   0
   1   1  -9 1163.18   12.99   0
  -1   1   9 1175.29   14.49   0
  -1  -1   9 1153.29   12.74   0
  -1  -1  -9   64.26    8.71   0
  -1   1  -9   56.18    6.47   0
   1   1   9   55.87    8.50   0
   1  -1   9   52.28    6.34   0
   1   1   9   59.83    8.67   0
  -3  -1  -9 2526.70   17.03   0
  -3   1  -9 2501.42   16.08   0
   3   1   9 2392.76   16.62   0
   3  -1   9 2502.46   17.11   0
   3   1   9 2487.75   17.06   0
   3  -1   9 2451.61   16.24   0
  -5   1  -9  245.49    7.31   0
   5   1   9  250.29    9.26   0
   5   1   9  237.52    9.17   0
   5  -1   9  236.94    7.37   0
  -5  -1  -9  262.34    9.13   0
   5  -1   9  243.60    9.26   0
  -7  -1  -9   68.57    7.10   0
   7   1   9   50.06    7.20   0
   7   1   9   76.73    7.15   0
   7  -1   9   61.99    7.24   0
  -7   1  -9   62.81   10.07   0
   7  -1   9   77.71   10.16   0
  -9  -1  -9   91.69    7.02   0
   9  -1   9   83.00    6.94   0
   9   1   9   89.84    9.44   0
   9  -1   9   90.79    6.80   0
  -9   1  -9   82.89    6.94   0
   9   1   9   94.14    6.96   0
  11   1   9  102.07    8.88   0
  11  -1   9   96.93    8.98   0
  11   1   9  101.64    6.55   0
  11  -1   9  102.05    6.64   0
 -11   1  -9  100.65    6.56   0
  13  -1   9  113.34    6.24   0
  13   1   9  107.04    8.39   0
  13   1   9  117.86    6.22   0
  13  -1   9  104.44    8.80   0
  15   1   9  523.96    9.21   0
  15   1   9  480.53    9.49   0
  15  -1   9  491.24    9.33   0
  15  -1   9  501.05    9.60   0
  17   1   9  115.90    7.32   0
  17  -1   9   95.10   10.03   0
  17  -1   9  105.45    7.71   0
  17   1   9   98.03    7.67   0
  24  -2  -9    2.35    9.60   0
  24  -2  -9   -2.71   10.57   0
  24   2  -9   11.36    7.30   0
 -24  -2   9   -2.17    9.79   0
 -24   2   9   10.71    9.48   0
  22  -2  -9  138.66   11.49   0
  22   2  -9  165.24   11.08   0
 -22  -2   9  177.04   10.75   0
 -22   2   9  162.48   10.39   0
  20  -2  -9   -7.79    8.90   0
 -20  -2   9   15.83    5.96   0
  20   2  -9    2.69    6.16   0
 -20   2   9    5.46    5.74   0
  18  -2  -9   44.08    9.71   0
  18   2  -9   35.64    9.57   0
 -18   2   9   44.82    8.89   0
 -18  -2   9   39.76    9.27   0
  16  -2  -9   46.99    7.70   0
  16   2  -9   44.94   10.61   0
 -16   2   9   53.53    7.16   0
 -16  -2   9   56.29    7.23   0
  14   2  -9   42.89   11.25   0
 -14  -2   9   49.10    7.66   0
 -14   2   9   51.40   10.31   0
  14  -2  -9   44.19    8.22   0
  12   2  -9   23.67    6.56   0
 -12  -2   9   25.58    6.33   0
 -12   2   9   34.60    6.18   0
  12  -2  -9   29.11    9.33   0
 -10   2   9  522.62   12.56   0
 -10  -2   9  526.74    9.64   0
  10  -2  -9  528.62   12.93   0
  10   2  -9  532.85    9.76   0
  -8  -2   9   -1.00    6.54   0
   8  -2  -9    1.83    8.98   0
  -8   2   9   -1.87    6.64   0
   8   2  -9    4.41    6.60   0
  -6  -2   9  502.97   12.21   0
   6  -2  -9  480.98   12.27   0
   6   2  -9  478.07   10.18   0
  -6   2   9  495.33   11.35   0
   4  -2  -9  337.04    9.30   0
   4   2  -9  353.21    9.53   0
  -4   2   9  341.61   11.69   0
  -4  -2   9  342.42    9.33   0
   2  -2  -9    6.68    8.56   0
   2   2  -9   -0.71    6.48   0
  -2   2   9   -3.28    8.88   0
  -2  -2   9    5.93    6.51   0
   0   2  -9  188.99    9.87   0
   0   2   9  184.92    7.24   0
   0   2   9  185.38    7.28   0
   0  -2   9  183.52    9.79   0
   0  -2  -9  199.35    7.51   0
   2   2   9  234.33    7.35   0
  -2   2  -9  234.01    7.58   0
   2   2   9  245.96    7.45   0
   2  -2   9  220.38    9.56   0
  -2  -2  -9  240.29    7.35   0
  -4   2  -9  206.25    9.14   0
   4   2   9  162.68    8.99   0
  -4  -2  -9  195.29    8.97   0
   4   2   9  177.80    8.81   0
   4  -2   9  183.22    9.23   0
   4  -2   9  191.47    9.44   0
   6   2   9   43.51    9.77   0
  -6   2  -9   33.14    7.33   0
  -6  -2  -9   58.14    9.91   0
   6   2   9   52.65    7.11   0
   6  -2   9   43.38    7.30   0
   6  -2   9   40.00    7.47   0
  -8   2  -9    7.66    9.37   0
   8   2   9    9.31    6.59   0
   8  -2   9    1.05    6.58   0
   8  -2   9   -9.22    9.64   0
   8   2   9   -0.09    9.31   0
 -10   2  -9   26.74    6.39   0
  10  -2   9   25.01    6.35   0
  10   2   9   39.35    6.19   0
  10  -2   9   37.91    8.58   0
  10   2   9   26.03    6.28   0
 -12   2  -9   34.35    5.90   0
  12   2   9   39.02    5.88   0
  12  -2   9   39.50    8.18   0
  12   2   9   38.03    8.18   0
  12  -2   9   33.68    6.05   0
  14   2   9   -6.95   10.00   0
  14  -2   9   -1.38    9.66   0
  14   2   9   -1.34    9.71   0
  14  -2   9   -2.94   10.20   0
  16   2   9   59.65   10.16   0
  16   2   9   78.63    7.51   0
  16  -2   9   88.28    7.24   0
  16  -2   9   90.52   10.41   0
  25  -3  -9   56.97    9.42   0
  25   3  -9   60.28   11.40   0
 -25   3   9   58.66   10.78   0
  25  -3  -9   62.32   10.81   0
 -25  -3   9   66.28    8.57   0
  23  -3  -9   12.67    6.73   0
 -23   3   9    6.80    6.69   0
  23  -3  -9   14.62   10.49   0
  23   3  -9   -2.71   10.35   0
 -23  -3   9    6.99    9.95   0
  21  -3  -9   37.40    6.38   0
  21   3  -9   46.89    8.57   0
 -21  -3   9   45.75    8.30   0
 -21   3   9   37.52    8.02   0
  21  -3  -9   40.16    5.98   0
 -19  -3   9  157.79    7.16   0
  19  -3  -9  157.15    7.71   0
  19   3  -9  167.98    9.54   0
 -19   3   9  136.43    7.11   0
  17   3  -9   75.58    7.08   0
 -17   3   9   83.56    9.23   0
 -17  -3   9   83.98    9.67   0
  17  -3  -9   87.70   10.26   0
 -15   3   9 1419.14   16.71   0
  15   3  -9 1503.70   15.31   0
 -15  -3   9 1547.72   12.98   0
  15  -3  -9 1493.39   18.09   0
  13   3  -9  557.53   10.27   0
 -13  -3   9  565.26   10.08   0
 -13   3   9  550.17   13.30   0
  13  -3  -9  567.03   14.77   0
 -11  -3   9  182.79    9.59   0
 -11   3   9  179.79   10.05   0
  11  -3  -9  183.97    8.43   0
  11   3  -9  166.78    7.48   0
  -9   3   9    1.93    8.95   0
  -9  -3   9    0.71    6.22   0
   9  -3  -9    0.35    8.76   0
   9   3  -9   -0.12    6.43   0
  -7  -3   9 1539.53   14.21   0
   7  -3  -9 1592.28   18.42   0
   7   3  -9 1566.01   15.90   0
  -7   3   9 1568.51   18.35   0
   5  -3  -9  213.96   10.27   0
  -5   3   9  200.78   10.89   0
   5   3  -9  204.51    8.16   0
  -5  -3   9  209.44    7.98   0
   3  -3  -9 2378.04   19.66   0
  -3   3   9 2389.52   20.17   0
   3   3  -9 2296.33   17.28   0
  -3  -3   9 2332.02   18.47   0
   1   3  -9  515.72   11.77   0
   1  -3  -9  527.86   11.36   0
  -1   3   9  511.28   11.33   0
  -1   3   9  497.43   10.98   0
  -1  -3   9  522.98   11.40   0
   1   3   9  181.18    9.22   0
  -1   3  -9  182.01    9.80   0
   1  -3   9  166.02    7.27   0
   1   3   9  177.80    6.94   0
  -1  -3  -9  182.40    7.11   0
   3   3   9   34.27    5.85   0
  -3   3  -9   42.94    6.21   0
   3  -3   9   33.71    6.08   0
   3   3   9   41.52    8.25   0
  -3  -3  -9   37.79    5.87   0
  -5  -3  -9  392.75    8.74   0
   5  -3   9  371.16   11.92   0
  -5   3  -9  397.17   11.88   0
   5   3   9  371.22   11.37   0
   5  -3   9  374.34    9.18   0
   5   3   9  377.23    8.73   0
   7   3   9  596.51   11.58   0
   7  -3   9  569.60    9.51   0
   7  -3   9  557.18   12.01   0
   7   3   9  560.77   11.34   0
  -7   3  -9  609.09   11.87   0
  -9   3  -9  880.77   10.47   0
   9   3   9  955.46   12.02   0
   9  -3   9  877.49   10.33   0
   9   3   9  865.32    9.79   0
   9  -3   9  857.87   10.58   0
 -11   3  -9    6.18    8.25   0
  11  -3   9    3.78    8.58   0
  11   3   9   16.42    5.71   0
  11   3   9    8.52    5.83   0
  11  -3   9    7.21    5.78   0
  13   3   9   30.37    9.91   0
  13   3   9    6.55    9.92   0
  13  -3   9   24.52    9.88   0
  13  -3   9   10.27   10.32   0
  15   3   9   17.96    7.05   0
  15   3   9   20.60    7.07   0
  15  -3   9    9.23    7.40   0
  15  -3   9   22.38    6.98   0
  17   3   9   38.45    8.55   0
  17  -3   9   35.83    8.97   0
  17  -3   9   31.52    8.54   0
  17   3   9   32.79   11.69   0
  24  -4  -9  127.66    8.24   0
  24  -4  -9  133.88    8.35   0
  24   4  -9   67.33   11.00   0
 -24  -4   9   96.58   10.85   0
 -24   4   9  115.22   10.55   0
  22  -4  -9   -4.79    9.72   0
  22   4  -9   13.39   10.50   0
 -22  -4   9    2.70   10.23   0
 -22   4   9   -3.11    9.49   0
  22  -4  -9   -0.57    9.56   0
  20  -4  -9    8.31    8.49   0
  20  -4  -9   14.11    7.91   0
 -20   4   9   10.97    7.84   0
 -20  -4   9    9.82    5.99   0
  20   4  -9   11.14    6.06   0
  18   4  -9   18.70    6.55   0
 -18   4   9   22.25    8.19   0
  18  -4  -9   20.60    9.39   0
 -18  -4   9   38.31    8.84   0
 -16   4   9  214.89   10.18   0
 -16  -4   9  228.25    7.82   0
  16  -4  -9  230.17   11.52   0
  16   4  -9  221.58    7.90   0
  14   4  -9  736.38   10.58   0
 -14   4   9  721.25   14.55   0
 -14  -4   9  780.91   10.51   0
  14  -4  -9  737.91   15.79   0
  12   4  -9  275.61    8.94   0
 -12  -4   9  287.37    8.80   0
  12  -4  -9  284.86   13.33   0
 -12   4   9  274.72   12.23   0
 -10  -4   9  115.71    6.79   0
 -10   4   9  105.32    9.51   0
  10  -4  -9  113.66    9.83   0
  10   4  -9  103.91    7.12   0
  -8   4   9  140.56   10.86   0
   8  -4  -9  146.80   11.56   0
  -8  -4   9  152.48    9.53   0
   8   4  -9  132.48    7.35   0
  -6  -4   9  178.24    9.99   0
   6  -4  -9  186.75   10.10   0
   6   4  -9  176.84   10.08   0
  -6   4   9  180.65   11.09   0
   4  -4  -9  595.87   12.66   0
  -4   4   9  579.77   13.16   0
   4   4  -9  553.60    9.93   0
  -4   4   9  537.06   12.03   0
  -4  -4   9  561.29    9.96   0
   2  -4  -9  317.53   10.44   0
  -2   4   9  306.80   10.52   0
   2   4  -9  321.39    8.88   0
  -2   4   9  297.51   10.09   0
  -2  -4   9  318.84    8.52   0
   0  -4  -9  150.43    8.82   0
   0   4   9  130.75    8.64   0
   0   4  -9  136.26    7.26   0
   0   4   9  140.98    9.06   0
   0  -4   9  134.05    7.25   0
  -2  -4  -9   -2.10    7.94   0
   2   4   9   -2.49    8.04   0
  -2   4  -9   -1.71    6.03   0
   2  -4   9    0.16    5.90   0
   2   4   9    4.69    7.66   0
  -4   4  -9   41.52    7.54   0
   4   4   9   34.23    7.18   0
   4  -4   9   34.80   10.33   0
   4   4   9   31.80    9.80   0
   6  -4   9    9.30    7.17   0
   6   4   9    1.00    9.33   0
  -6   4  -9    6.34    6.84   0
   6  -4   9   -0.57    9.57   0
   6   4   9   12.26    9.09   0
   8   4   9   55.38    6.32   0
   8   4   9   63.83    8.68   0
   8  -4   9   63.68    8.98   0
  -8   4  -9   54.31    6.60   0
   8  -4   9   51.41    6.78   0
 -10   4  -9   23.68    6.07   0
  10   4   9    8.90    5.91   0
  10   4   9   24.11    5.72   0
  10  -4   9   16.17    6.20   0
  10  -4   9    6.18    8.33   0
  12   4   9    6.47    7.13   0
  12   4   9   18.84    5.64   0
  12  -4   9    8.59    9.04   0
 -12   4  -9   17.35    9.21   0
  12  -4   9    9.04    9.45   0
  14   4   9   -8.52    9.84   0
  14   4   9   11.69    9.87   0
  14  -4   9    0.35    9.81   0
  14  -4   9    2.76   10.34   0
  16   4   9   87.49   10.97   0
  16   4   9   67.82   12.25   0
  16  -4   9   73.17    9.07   0
  16  -4   9   74.49    8.52   0
  23  -5  -9   11.81    9.00   0
  23   5  -9  -16.37   10.44   0
 -23  -5   9   12.10    7.21   0
 -23   5   9   14.46    9.38   0
  23  -5  -9   10.05    9.66   0
  21  -5  -9   49.08    9.29   0
  21   5  -9   50.01    7.65   0
 -21  -5   9   45.78   10.42   0
 -21   5   9   50.08    9.93   0
  21  -5  -9   51.30   10.08   0
  19  -5  -9  136.11    8.58   0
 -19  -5   9  133.54    6.66   0
  19   5  -9  149.92    6.76   0
 -19   5   9  132.97    8.98   0
  19  -5  -9  140.78    9.40   0
 -17   5   9  299.89   12.52   0
  17  -5  -9  327.26   12.60   0
  17  -5  -9  318.56   11.35   0
 -17  -5   9  301.34    7.86   0
  17   5  -9  332.95   10.05   0
  15  -5  -9   -1.68    8.54   0
  15   5  -9    1.12    6.55   0
  15  -5  -9    3.59    8.51   0
 -15  -5   9  -13.09    9.06   0
 -15   5   9    2.38    8.19   0
  13   5  -9   28.57    7.20   0
  13  -5  -9   31.58   11.96   0
 -13   5   9   31.40   10.75   0
 -13  -5   9   31.84    9.73   0
  11  -5  -9  106.08   13.49   0
 -11  -5   9  108.91    7.83   0
 -11   5   9   92.54   13.54   0
  11   5  -9  103.14   11.09   0
   9  -5  -9   82.62   13.33   0
  -9   5   9   88.83   12.62   0
  -9   5   9   85.00   12.17   0
  -9  -5   9   83.08    7.92   0
   9   5  -9   91.42    7.97   0
   7  -5  -9  180.06   12.61   0
  -7  -5   9  164.47    8.68   0
   7   5  -9  181.14   10.90   0
  -7   5   9  158.75   12.78   0
  -7   5   9  176.08   13.32   0
   5  -5  -9  446.27   12.28   0
  -5  -5   9  430.07    8.95   0
  -5   5   9  407.72   11.67   0
  -5   5   9  419.83   12.91   0
   5   5  -9  434.28    9.07   0
   3  -5  -9   78.70    8.57   0
  -3   5   9   65.99    8.27   0
  -3   5   9   70.82    6.82   0
   3   5  -9   74.04    6.72   0
  -3  -5   9   75.03    8.97   0
  -1   5   9  772.71   14.13   0
   1   5  -9  759.17   14.27   0
   1  -5  -9  809.39   14.03   0
  -1   5   9  728.25   13.38   0
  -1  -5   9  750.29   11.69   0
   1   5   9  157.00   10.85   0
  -1   5  -9  164.84    8.42   0
   1   5   9  157.91   10.38   0
   1  -5   9  156.15    8.54   0
   3   5   9 1241.56   12.76   0
  -3   5  -9 1298.35   15.30   0
   3   5   9 1254.58   14.20   0
   3  -5   9 1256.46   13.11   0
  -5   5  -9  146.65    7.75   0
   5   5   9  147.48    7.40   0
   5   5   9  156.56    9.54   0
   5  -5   9  150.68    7.63   0
  -7   5  -9   13.81    6.34   0
   7   5   9    6.41    6.01   0
   7   5   9   12.17    8.47   0
   7  -5   9   16.40    6.28   0
   7  -5   9   16.09    6.40   0
   9   5   9    6.49    7.89   0
   9   5   9   -5.52    5.70   0
   9  -5   9   -2.28    8.30   0
   9  -5   9   -5.66    6.11   0
  -9   5  -9   -6.33    5.85   0
  11   5   9  103.75    9.19   0
  11  -5   9   84.80    8.07   0
 -11   5  -9  100.49    7.71   0
  11   5   9   90.56    7.46   0
  11  -5   9   93.23   10.63   0
  13   5   9   62.66   10.04   0
  13   5   9   64.50   10.06   0
  13  -5   9   76.96    7.45   0
  13  -5   9   72.82   10.63   0
  15   5   9  328.55    9.57   0
  15  -5   9  461.28   13.11   0
  15  -5   9  454.92   13.03   0
  15   5   9  329.11   12.67   0
  22  -6  -9   10.40    9.05   0
 -22  -6   9   -6.45   10.29   0
  22   6  -9   13.71   10.26   0
  22  -6  -9    8.68    9.80   0
  20   6  -9   31.60    7.37   0
  20  -6  -9   28.41    9.18   0
 -20  -6   9   30.08    7.36   0
  20  -6  -9   28.98    9.87   0
 -18  -6   9   -5.04   10.41   0
  18   6  -9    0.63   10.59   0
  18  -6  -9    4.19   10.91   0
  18  -6  -9    1.74   11.47   0
  16   6  -9    6.10    8.61   0
 -16  -6   9    1.06    6.09   0
  14   6  -9   37.27    6.71   0
 -14  -6   9   18.23    9.09   0
 -12  -6   9   25.36    6.71   0
  12   6  -9   25.66    6.76   0
 -10  -6   9   57.86   10.00   0
  10   6  -9   54.22    7.33   0
  -8  -6   9   92.91    7.83   0
   8   6  -9  102.98    8.12   0
  -6  -6   9  149.45    8.17   0
  -6   6   9  156.88   13.11   0
   6   6  -9  166.80   11.36   0
  -6   6   9  158.48   14.93   0
  -4  -6   9   18.04   10.43   0
  -4   6   9   12.52    9.30   0
  -4   6   9    8.06   10.48   0
   4   6  -9    5.70    7.61   0
  -2  -6   9   -0.60    7.27   0
  -2   6   9    2.09    7.05   0
  -2   6   9   -1.48    6.54   0
   2   6  -9    3.11    7.60   0
   0   6   9   49.75    7.30   0
   0   6   9   46.59    9.49   0
   0   6  -9   47.68   10.64   0
   0  -6   9   47.23    7.63   0
   2   6   9  677.29   12.62   0
   2   6   9  626.16   10.08   0
  -2   6  -9  683.72   13.01   0
   2  -6   9  673.04   10.96   0
   4   6   9  390.76    8.44   0
   4   6   9  398.83    8.49   0
  -4   6  -9  375.39    8.86   0
   4  -6   9  421.89   11.34   0
   6   6   9   16.20    5.94   0
  -6   6  -9   17.68    6.47   0
   6   6   9   27.00    6.08   0
   6  -6   9   20.56    6.22   0
   6  -6   9   25.31    6.28   0
   8  -6   9  100.29    9.21   0
   8   6   9   96.07    6.17   0
  -8   6  -9  113.82    8.96   0
   8   6   9   97.55    6.31   0
   8  -6   9   85.26    9.02   0
  10   6   9   41.34    9.83   0
 -10   6  -9   36.99   10.47   0
  10   6   9   46.03   10.03   0
  10  -6   9   42.21   10.67   0
  10  -6   9   46.38    7.51   0
 -12   6  -9    9.76   10.18   0
  12   6   9   -8.03    9.80   0
  12  -6   9   -2.20   10.07   0
  12  -6   9    8.97    9.98   0
  12   6   9   -4.16    6.86   0
  14   6   9  146.66   12.41   0
  14  -6   9  161.63   12.91   0
  14  -6   9  163.56    9.79   0
  14   6   9  124.94   11.45   0
  21   7  -9   25.33    8.73   0
 -21  -7   9   34.25   12.14   0
  19   7  -9  233.61    8.67   0
 -19  -7   9  213.08   11.37   0
  17   7  -9   38.34   10.73   0
 -17  -7   9   42.16    7.54   0
  15   7  -9   88.99    6.57   0
 -15  -7   9   82.15    6.60   0
 -13  -7   9  125.90    6.90   0
  13   7  -9  128.24    7.03   0
 -11  -7   9  160.94    7.23   0
  11   7  -9  147.54    7.39   0
  -9  -7   9   13.27    6.48   0
   9   7  -9   33.19    9.50   0
  -7  -7   9  661.00   10.04   0
   7   7  -9  660.26   10.43   0
  -5  -7   9   11.28    9.36   0
   5   7  -9    9.89    7.01   0
  -5   7   9    6.17   11.93   0
  -5   7   9    2.76   10.78   0
  -3  -7   9  165.80    7.82   0
  -3   7   9  148.52   10.89   0
   3   7  -9  168.81    8.12   0
  -3   7   9  148.77   10.12   0
  -1  -7   9   71.60    7.26   0
  -1   7   9   78.62    9.16   0
  -1   7   9   68.88    9.67   0
   1   7  -9   68.51   10.08   0
   1   7   9  265.21    7.93   0
   1   7   9  252.88    8.29   0
  -1   7  -9  258.28    8.42   0
   1  -7   9  257.63    8.46   0
   3   7   9   45.72    8.37   0
   3   7   9   41.31    8.70   0
  -3   7  -9   40.84    6.80   0
   3  -7   9   40.23    9.29   0
   5   7   9  205.43    8.98   0
  -5   7  -9  205.19    9.76   0
   5   7   9  191.33    7.18   0
   5  -7   9  204.12    7.72   0
  -7   7  -9   86.90    6.68   0
   7   7   9   90.66    8.51   0
   7  -7   9   87.17    6.64   0
   7  -7   9   96.48    9.07   0
   7   7   9   93.07    6.13   0
   9   7   9   -0.42    9.86   0
  -9   7  -9    4.64   10.31   0
   9  -7   9   13.25   10.13   0
   9  -7   9   13.87   10.16   0
   9   7   9   22.45    9.66   0
  11  -7   9    5.59    7.15   0
 -11   7  -9    4.39    7.16   0
  11   7   9    5.27    9.71   0
  11  -7   9   -2.16    7.21   0
  11   7   9    7.27    9.67   0
  13   7   9  233.77   10.00   0
  13  -7   9  312.45   13.67   0
  13  -7   9  281.16   10.91   0
  13   7   9  293.24   12.56   0
  18   8  -9  157.39    8.63   0
 -18  -8   9  168.98    8.24   0
 -16  -8   9   21.47    7.20   0
  16   8  -9   32.91    7.53   0
 -14  -8   9   18.01   10.37   0
  14   8  -9   20.99    7.60   0
 -12  -8   9    5.97    8.15   0
  12   8  -9    8.44    8.54   0
 -10  -8   9   92.70    8.78   0
  10   8  -9   92.73    6.97   0
  -8  -8   9   17.99    8.56   0
   8   8  -9   11.90    6.42   0
  -6  -8   9  197.80    7.55   0
   6   8  -9  205.30    7.87   0
  -4  -8   9  147.89    7.38   0
  -4   8   9  129.95   10.28   0
  -4   8   9  138.82   13.23   0
   4   8  -9  144.52    7.58   0
  -2  -8   9   -8.24    6.27   0
  -2   8   9   -3.29    8.67   0
   2   8  -9   -0.50    6.45   0
  -2   8   9    2.97    8.10   0
   0   8   9   67.79    9.14   0
   0   8  -9   62.28    6.93   0
   0  -8   9   78.28    9.35   0
   0   8   9   72.64    6.40   0
   2  -8   9   12.06    8.53   0
   2   8   9   20.90    8.23   0
  -2   8  -9    5.45    6.16   0
   2   8   9   13.57    7.96   0
  -4   8  -9   64.36    6.63   0
   4   8   9   57.69    6.01   0
   4   8   9   73.05    6.29   0
   4  -8   9   72.56    8.91   0
  -6   8  -9  120.71   11.10   0
   6   8   9  110.64    7.77   0
   6  -8   9  113.42   11.04   0
   6   8   9  106.97   10.23   0
   6  -8   9  113.01   11.25   0
  -8   8  -9  122.98   10.90   0
   8   8   9  111.53   10.56   0
   8   8   9   92.35    7.54   0
   8  -8   9  106.94    8.54   0
   8  -8   9  111.78   10.81   0
  10   8   9    3.21    9.61   0
  10  -8   9    1.70    9.34   0
 -10   8  -9   -0.20    9.97   0
  10   8   9   -4.35    9.56   0
  10  -8   9    8.40   10.18   0
 -17  -9   9   38.93   12.15   0
  17   9  -9   44.57   12.51   0
 -15  -9   9   25.66    7.33   0
  15   9  -9   32.69    7.54   0
  13   9  -9   54.95   10.83   0
 -13  -9   9   59.64    7.45   0
 -11  -9   9   37.81    7.48   0
  11   9  -9   44.96   10.80   0
  -9  -9   9    4.57   10.15   0
   9   9  -9    2.70   10.67   0
  -7  -9   9    0.89    8.18   0
   7   9  -9    1.09    6.05   0
  -5  -9   9  428.51   10.57   0
   5   9  -9  378.90    8.96   0
  -3  -9   9   42.69    6.14   0
  -3   9   9   44.95    8.78   0
  -3   9   9   45.68    9.27   0
   3   9  -9   47.59    8.80   0
  -1  -9   9  332.18   10.54   0
  -1   9   9  306.97   10.77   0
   1   9  -9  314.30   10.79   0
  -1   9   9  311.06   11.45   0
   1  -9   9    6.45   10.31   0
  -1   9  -9   -4.46   10.60   0
   1   9   9    3.42    7.20   0
   1   9   9    4.71    9.69   0
   3  -9   9    6.32    7.23   0
   3   9   9    9.58   10.10   0
  -3   9  -9    8.76   10.43   0
   3   9   9    2.58    6.68   0
   5  -9   9   30.50    7.48   0
  -5   9  -9   32.16   10.47   0
   5   9   9   18.44   10.13   0
   5   9   9   24.17    7.06   0
   5  -9   9   28.59    9.53   0
   7  -9   9  346.42   12.72   0
   7  -9   9  326.46   11.98   0
  -7   9  -9  309.58   12.32   0
   7   9   9  324.37   11.75   0
   7   9   9  295.47    8.96   0
  -9   9  -9   17.96    8.42   0
   9   9   9   -2.10   11.66   0
   9  -9   9   14.75   10.98   0
   9   9   9   15.21   11.20   0
   9  -9   9   16.97   11.98   0
 -14 -10   9   14.14   11.97   0
  14  10  -9   14.43    8.82   0
  12  10  -9  134.08   11.18   0
 -12 -10   9  146.11   10.71   0
  10  10  -9    1.09    7.24   0
 -10 -10   9   -3.10   10.07   0
   8  10  -9   22.45   10.46   0
  -8 -10   9   28.39   10.10   0
   6  10  -9   57.52   10.66   0
  -6 -10   9   46.68   10.18   0
   4  10  -9    3.06    7.40   0
  -4 -10   9    3.49    7.07   0
  -2  10   9    6.14   12.25   0
  -2 -10   9    5.99    9.80   0
   2  10  -9    3.84   10.32   0
  -2  10   9   -1.23   10.48   0
   0 -10   9  158.57   11.13   0
   0  10  -9  155.56   11.67   0
   0  10   9  142.63   11.65   0
   0  10   9  148.67   11.19   0
  -2  10  -9   49.06   10.69   0
   2 -10   9   45.80    7.75   0
   2  10   9   33.43    7.69   0
   2  10   9   31.01    7.51   0
  -4  10  -9   50.64   10.50   0
   4 -10   9   60.25    9.85   0
   4  10   9   43.32    7.50   0
   4  10   9   39.44    9.94   0
  -6  10  -9   26.73   11.75   0
   6 -10   9   15.96   11.44   0
   6  10   9   10.35   11.62   0
   6 -10   9   25.20   11.27   0
   9  11  -9   19.08   12.31   0
  -9 -11   9   25.31   11.82   0
   7  11  -9   15.19   12.32   0
  -7 -11   9   11.32   11.86   0
   5  11  -9    8.99   11.11   0
  -5 -11   9    0.50    6.83   0
   3  11  -9   58.60   11.64   0
  -3 -11   9   67.98   11.27   0
   1  11  -9   28.17    8.78   0
  -1  11   9   29.53   14.86   0
  -1 -11   9   22.14   11.83   0
  -1  11   9   24.06   14.80   0
  26   0 -10   45.03   12.42   0
 -26   0  10   32.49    8.35   0
  24   0 -10   67.66    7.85   0
 -24   0  10   36.70    7.43   0
  22   0 -10  359.52   10.33   0
 -22   0  10  372.46   10.07   0
  20   0 -10  244.02   10.10   0
 -20   0  10  238.93    9.63   0
  18   0 -10 2094.77   15.15   0
 -18   0  10 2234.31   15.20   0
  16   0 -10   37.39    7.67   0
 -16   0  10   46.73    7.29   0
 -14   0  10   51.02   10.80   0
  14   0 -10   60.97   10.32   0
 -12   0  10   19.31    8.80   0
  12   0 -10   17.99    9.25   0
  10   0 -10 2704.62   18.90   0
 -10   0  10 2803.44   20.22   0
  -8   0  10  462.50   12.17   0
   8   0 -10  436.09   11.83   0
   6   0 -10  987.07   14.10   0
  -6   0  10 1022.76   15.00   0
   4   0 -10   18.54    6.66   0
  -4   0  10   23.31    6.76   0
   2   0 -10  132.69    7.25   0
  -2   0  10  149.95    9.52   0
   0   0 -10   41.82    8.61   0
   0   0  10   36.02    8.47   0
  -2   0 -10 5595.89   23.64   0
   2   0  10 5468.54   22.51   0
   2   0  10 5374.16   23.33   0
   4   0  10  137.92    6.57   0
  -4   0 -10  166.93    8.86   0
   4   0  10  151.33    8.77   0
   6   0  10   59.12    9.95   0
  -6   0 -10   63.74    7.16   0
   6   0  10   58.13    7.24   0
  -8   0 -10   34.77    9.38   0
   8   0  10   18.86    9.38   0
   8   0  10   40.10    6.49   0
  10   0  10   76.07    6.40   0
 -10   0 -10   76.36    6.54   0
  10   0  10   61.32    6.55   0
  12   0  10   20.67    5.90   0
  12   0  10   17.79    5.87   0
  14   0  10 2045.85   14.40   0
  14   0  10 2057.20   14.51   0
  16   0  10   35.90   10.10   0
  16   0  10   37.28    9.86   0
  25  -1 -10   23.49    7.67   0
  25   1 -10   17.89   10.72   0
 -25  -1  10   21.61    9.80   0
 -25   1  10   29.06    6.95   0
  23  -1 -10  239.94   11.61   0
  23   1 -10  243.60   11.41   0
 -23  -1  10  238.24   10.98   0
 -23   1  10  236.60    8.16   0
  21  -1 -10  167.30    7.28   0
  21   1 -10  160.35    7.17   0
 -21  -1  10  182.06    7.00   0
 -21   1  10  175.86    6.98   0
 -19  -1  10   17.03    6.40   0
  19  -1 -10   15.96    9.49   0
 -19   1  10    8.00    6.26   0
  19   1 -10   18.12    9.49   0
  17  -1 -10  305.41   11.62   0
  17   1 -10  322.58   11.48   0
 -17  -1  10  319.65    8.44   0
 -17   1  10  328.85   10.97   0
  15   1 -10  243.99    8.89   0
 -15  -1  10  277.66    8.73   0
 -15   1  10  267.44   11.30   0
  15  -1 -10  258.27   12.21   0
 -13  -1  10   -7.07    8.61   0
 -13   1  10    3.04    5.80   0
  13  -1 -10    5.68    6.32   0
  13   1 -10    0.68    8.86   0
 -11   1  10 1334.62   15.57   0
 -11  -1  10 1355.74   13.30   0
  11  -1 -10 1271.19   14.16   0
  11   1 -10 1313.11   14.85   0
  -9   1  10  156.15    8.14   0
  -9  -1  10  146.77   10.14   0
   9  -1 -10  148.85   10.11   0
   9   1 -10  164.74   10.31   0
   7  -1 -10  216.47    8.25   0
   7   1 -10  220.10    8.22   0
  -7   1  10  216.42    8.62   0
  -7  -1  10  241.32    8.50   0
   5  -1 -10  776.23   11.31   0
   5   1 -10  756.78   13.11   0
  -5   1  10  774.65   12.06   0
  -5  -1  10  802.56   13.41   0
  -3   1  10  708.89   10.93   0
   3  -1 -10  725.83   12.52   0
   3   1 -10  737.70   12.64   0
  -3  -1  10  757.70   12.70   0
   1  -1 -10    8.61    8.40   0
   1   1 -10   13.30    8.65   0
  -1   1  10    2.84    5.97   0
  -1  -1  10    8.31    6.06   0
  -1   1 -10 1246.74   13.76   0
  -1  -1 -10 1201.78   13.44   0
   1   1  10 1176.40   13.38   0
   1  -1  10 1201.56   11.94   0
   1   1  10 1211.24   13.35   0
  -3  -1 -10  810.61   11.60   0
   3   1  10  779.24    9.97   0
   3   1  10  732.72   11.33   0
   3  -1  10  774.20    9.87   0
  -3   1 -10  800.05   11.73   0
   3  -1  10  794.42   11.88   0
  -5   1 -10   18.37    7.18   0
   5   1  10   11.25    7.05   0
   5  -1  10   18.92    9.94   0
   5  -1  10   12.10   10.09   0
   5   1  10   14.43    7.04   0
  -5  -1 -10   11.64    7.05   0
  -7  -1 -10  396.48    8.53   0
   7  -1  10  396.63   10.99   0
   7   1  10  431.97   11.02   0
   7  -1  10  421.59   11.12   0
   7   1  10  371.22    8.41   0
  -7   1 -10  402.25   11.05   0
  -9  -1 -10   93.14    9.06   0
  -9   1 -10   68.87    9.26   0
   9  -1  10   96.67    6.58   0
   9  -1  10   88.65    9.24   0
   9   1  10   80.41    6.65   0
   9   1  10   93.91    8.85   0
 -11   1 -10   35.87    8.18   0
  11   1  10   26.19    8.26   0
  11  -1  10   20.85    5.85   0
  11   1  10   14.60    8.32   0
  11  -1  10   39.84    8.42   0
  13   1  10  483.86    8.95   0
  13  -1  10  528.04   11.70   0
  13   1  10  479.91    9.30   0
  13  -1  10  545.40   11.97   0
  15   1  10  346.17   10.94   0
  15   1  10  289.96   11.26   0
  15  -1  10  291.72   11.04   0
  15  -1  10  320.89   11.40   0
  26  -2 -10   24.00    8.32   0
 -26   2  10   10.57    8.17   0
  26  -2 -10   23.97    8.88   0
  26   2 -10   27.41    8.74   0
  24  -2 -10   38.78    7.79   0
  24   2 -10   48.86   10.65   0
 -24  -2  10   44.50   10.19   0
 -24   2  10   38.09    7.07   0
  22  -2 -10   -3.13   10.89   0
  22   2 -10   -1.13    7.59   0
 -22  -2  10   17.71   10.22   0
 -22   2  10    0.15    9.88   0
 -20   2  10  628.67   11.35   0
 -20  -2  10  642.83    9.23   0
  20  -2 -10  576.25    9.96   0
  20   2 -10  634.25   11.46   0
 -18   2  10   56.37    6.48   0
  18   2 -10   43.54    7.02   0
  18  -2 -10   50.75    9.68   0
 -18  -2  10   49.04    6.82   0
  16   2 -10  802.22   10.83   0
 -16  -2  10  804.54   13.04   0
 -16   2  10  798.54   11.44   0
  16  -2 -10  836.47   14.22   0
  14   2 -10   -1.17    7.68   0
 -14  -2  10    7.14    7.36   0
 -14   2  10    5.15   10.20   0
  14  -2 -10    2.37   11.10   0
 -12   2  10   10.41    5.95   0
 -12  -2  10    5.02    6.22   0
  12  -2 -10    6.81    6.37   0
  12   2 -10    8.14    6.36   0
 -10   2  10    8.76    8.93   0
 -10  -2  10    7.76    6.35   0
  10  -2 -10    4.49    6.31   0
  10   2 -10   -4.13    9.27   0
  -8  -2  10 1296.83   13.51   0
   8  -2 -10 1233.40   14.42   0
   8   2 -10 1327.31   15.07   0
  -8   2  10 1247.25   15.03   0
   6  -2 -10   20.11    8.72   0
   6   2 -10   11.28    6.64   0
  -6   2  10   15.38    6.65   0
  -6  -2  10   16.56    9.12   0
   4  -2 -10 4868.77   24.65   0
   4   2 -10 4676.97   23.30   0
  -4   2  10 4728.04   25.18   0
  -4  -2  10 4805.01   23.60   0
   2  -2 -10   35.55    8.51   0
  -2   2  10   34.38    8.56   0
  -2  -2  10   26.01    6.37   0
   2   2 -10   34.00    6.63   0
   0  -2 -10 3466.61   19.00   0
   0   2 -10 3444.81   20.18   0
   0   2  10 3337.19   18.92   0
   0   2  10 3153.85   18.38   0
   0  -2  10 3440.31   19.98   0
  -2  -2 -10   33.76    8.14   0
   2   2  10   19.79    8.13   0
  -2   2 -10   13.05    8.59   0
   2   2  10   17.47    5.89   0
   2  -2  10   25.77    8.45   0
  -4  -2 -10   23.13    7.07   0
   4   2  10   28.13    9.89   0
  -4   2 -10   11.22    7.43   0
   4  -2  10   17.40    7.21   0
   4   2  10   14.70    6.98   0
   4  -2  10   11.71    7.51   0
   6   2  10  117.70   10.03   0
  -6   2 -10  109.65    7.54   0
   6   2  10  110.11    7.27   0
   6  -2  10  124.65    7.36   0
   6  -2  10   99.30    7.76   0
  -6  -2 -10  104.88    9.99   0
  -8   2 -10 1581.54   12.67   0
   8   2  10 1619.86   12.40   0
   8  -2  10 1588.97   12.56   0
   8  -2  10 1576.82   12.73   0
  -8  -2 -10 1726.93   14.29   0
   8   2  10 1626.45   13.87   0
 -10   2 -10   42.60    8.60   0
  10  -2  10   28.98    8.82   0
  10   2  10   51.64    5.96   0
  10  -2  10   34.17    6.18   0
  10   2  10   40.88    6.10   0
  12   2  10  432.02    7.78   0
 -12   2 -10  467.23   10.08   0
  12  -2  10  434.39   10.00   0
  12   2  10  435.63    9.77   0
  12  -2  10  423.40   10.16   0
  14   2  10    1.62    6.83   0
  14   2  10   -8.50    6.88   0
  14  -2  10   -0.54    7.06   0
  14  -2  10    7.16    6.84   0
  16   2  10   31.45    9.85   0
  16   2  10   37.65    6.89   0
  16  -2  10   19.23    7.35   0
  16  -2  10   20.63    7.01   0
  25  -3 -10    3.23   10.42   0
  25  -3 -10    5.09    7.31   0
  25   3 -10   -7.98    7.32   0
 -25   3  10   14.44   10.38   0
 -25  -3  10    2.06    7.09   0
  23   3 -10   32.59    7.74   0
 -23  -3  10   27.09   10.46   0
  23  -3 -10   57.01    9.84   0
  23  -3 -10   47.64   10.71   0
 -23   3  10   40.94    9.88   0
  21  -3 -10   49.09    8.82   0
 -21  -3  10   63.29    8.51   0
  21   3 -10   66.28    8.70   0
 -21   3  10   41.87    8.00   0
  19   3 -10  206.65    7.43   0
 -19   3  10  196.35    9.46   0
 -19  -3  10  206.07    7.40   0
  19  -3 -10  204.89   10.29   0
  17   3 -10  536.08    9.20   0
 -17   3  10  491.65    9.83   0
 -17  -3  10  530.32    9.24   0
  17  -3 -10  511.11   10.57   0
  15   3 -10   65.15   10.68   0
 -15  -3  10   79.32   10.44   0
  15  -3 -10   66.62    8.03   0
 -15   3  10   71.20   10.11   0
 -13  -3  10   45.83   10.79   0
 -13   3  10   52.28    7.53   0
  13  -3 -10   48.49    8.18   0
  13   3 -10   57.85   11.07   0
 -11   3  10  122.70    9.62   0
 -11  -3  10  132.12    9.47   0
  11  -3 -10  136.93    9.89   0
  11   3 -10  141.37    9.58   0
  -9  -3  10   54.30    6.81   0
   9  -3 -10   63.89    6.83   0
  -9   3  10   56.49    9.71   0
   9   3 -10   53.68    6.71   0
  -7  -3  10 1405.95   14.99   0
   7  -3 -10 1375.39   15.30   0
   7   3 -10 1329.41   15.02   0
  -7   3  10 1378.63   18.08   0
   5  -3 -10 1385.27   16.08   0
   5   3 -10 1375.28   13.37   0
  -5   3  10 1298.25   15.21   0
  -5  -3  10 1344.00   13.51   0
   3  -3 -10  679.38   12.30   0
  -3   3  10  638.82   12.51   0
   3   3 -10  670.48   10.56   0
  -3  -3  10  652.29   12.22   0
   1  -3 -10  120.32    6.85   0
  -1   3  10  107.35    8.95   0
   1   3 -10  119.69    9.57   0
  -1   3  10  103.86    6.54   0
  -1  -3  10  117.19    9.26   0
  -1  -3 -10   43.21    6.10   0
  -1   3 -10   65.87    8.88   0
   1   3  10   50.20    8.51   0
   1  -3  10   50.20    6.28   0
   1   3  10   47.32    5.98   0
  -3  -3 -10    2.91    9.91   0
  -3   3 -10   10.85    7.37   0
   3   3  10   -1.31   10.00   0
   3   3  10    8.87    9.86   0
   3  -3  10    2.46   10.18   0
  -5   3 -10  159.05    7.86   0
   5   3  10  161.31   10.06   0
  -5  -3 -10  142.57    7.50   0
   5  -3  10  120.21   10.42   0
   5  -3  10  142.43    7.84   0
   5   3  10  128.58    7.36   0
  -7   3 -10  559.47   11.43   0
   7   3  10  586.62   11.01   0
   7  -3  10  554.05   11.29   0
   7   3  10  561.07   10.92   0
   7  -3  10  541.11   11.63   0
  -9   3 -10  144.75    9.37   0
   9   3  10  179.31    9.12   0
   9  -3  10  171.81    6.90   0
   9  -3  10  165.79    9.53   0
   9   3  10  170.51    6.84   0
  11  -3  10  406.80    8.38   0
  11   3  10  412.80    7.93   0
  11   3  10  398.83    7.82   0
 -11   3 -10  448.46    8.46   0
  11  -3  10  431.54    8.09   0
  13   3  10   38.05   10.02   0
  13   3  10   46.12   10.00   0
  13  -3  10   40.43   10.16   0
  13  -3  10   55.14    7.59   0
  15   3  10    9.42    9.69   0
  15   3  10    7.74    6.81   0
  15  -3  10    3.80    6.74   0
  15  -3  10  -15.88   10.18   0
  24  -4 -10    1.93    9.64   0
  24   4 -10    5.44    7.18   0
 -24  -4  10  -17.76   10.22   0
 -24   4  10    0.58    9.42   0
  24  -4 -10    3.36    9.82   0
  22  -4 -10  400.57   12.46   0
  22   4 -10  349.18    9.56   0
 -22   4  10  386.47   11.94   0
 -22  -4  10  413.69    9.05   0
  22  -4 -10  406.75   12.63   0
 -20  -4  10   33.01    6.13   0
  20   4 -10   18.56    6.25   0
 -20   4  10   22.64    7.94   0
  20  -4 -10   27.35    8.22   0
  18   4 -10  374.72   10.60   0
 -18   4  10  385.01   10.85   0
  18  -4 -10  387.13   12.09   0
 -18  -4  10  414.41   10.49   0
  16   4 -10   30.54    6.80   0
 -16   4  10   26.03    8.77   0
 -16  -4  10   41.59    9.33   0
  16  -4 -10   25.18    9.90   0
  14   4 -10  741.96   10.57   0
 -14  -4  10  772.62   12.73   0
  14  -4 -10  728.23   15.30   0
 -14   4  10  746.83   14.43   0
 -12  -4  10   29.83   10.63   0
  12  -4 -10   20.50   10.65   0
 -12   4  10   24.77   10.02   0
  12   4 -10   39.13   10.95   0
 -10  -4  10  874.46   11.56   0
  10  -4 -10  830.71   16.30   0
 -10   4  10  836.01   16.68   0
  10   4 -10  842.22   11.55   0
  -8  -4  10   39.73    6.50   0
   8  -4 -10   55.35    8.82   0
   8   4 -10   40.84    6.71   0
  -8   4  10   50.16    9.66   0
  -6  -4  10  549.66   11.75   0
   6  -4 -10  580.48   12.57   0
   6   4 -10  530.83    9.66   0
  -6   4  10  565.70   13.58   0
   4  -4 -10   86.76    8.91   0
  -4   4  10   83.79    9.42   0
   4   4 -10   92.82    7.00   0
  -4   4  10   85.69    8.50   0
  -4  -4  10   92.78    9.28   0
   2  -4 -10 1281.05   14.39   0
  -2   4  10 1198.89   14.74   0
   2   4 -10 1199.05   14.40   0
  -2  -4  10 1211.17   12.54   0
  -2   4  10 1154.00   13.95   0
   0  -4 -10    0.62    7.85   0
   0   4  10    8.71    7.93   0
   0   4  10    1.12    7.75   0
   0   4 -10    6.67    8.59   0
   0  -4  10    1.99    5.91   0
   2   4  10 1018.05   13.89   0
  -2   4 -10 1026.29   14.44   0
  -2  -4 -10 1082.62   13.83   0
   2  -4  10  962.07   11.88   0
   2   4  10  987.02   13.38   0
  -4  -4 -10  192.19    7.87   0
   4   4  10  192.45    7.79   0
  -4   4 -10  200.76   10.87   0
   4  -4  10  182.02    8.11   0
   4   4  10  167.10    7.69   0
  -6   4 -10  223.22    7.77   0
   6  -4  10  209.99    7.95   0
   6   4  10  205.43    7.42   0
   6  -4  10  219.62    9.93   0
   6   4  10  201.17    9.64   0
  -8   4 -10   56.76    6.49   0
   8   4  10   66.72    8.66   0
   8   4  10   52.14    6.22   0
   8  -4  10   60.94    6.37   0
   8  -4  10   54.51    6.56   0
  10   4  10  438.14    7.99   0
  10  -4  10  450.62    8.81   0
  10   4  10  485.37    8.23   0
  10  -4  10  446.97    8.54   0
 -10   4 -10  467.44    8.43   0
  12   4  10    0.22    6.91   0
  12   4  10   11.47    6.98   0
  12  -4  10  -23.40   10.12   0
 -12   4 -10   -0.94    7.33   0
  12  -4  10    4.42    7.31   0
  14   4  10  546.69   11.68   0
  14   4  10  500.79   12.05   0
  14  -4  10  432.41    9.95   0
  14  -4  10  488.61   10.54   0
 -23  -5  10   22.00   10.20   0
  23   5 -10   12.99    7.45   0
  23  -5 -10   17.86    9.07   0
 -23   5  10   15.96    9.57   0
  23  -5 -10    4.51   10.16   0
  21  -5 -10  165.39   10.21   0
  21   5 -10  171.84    8.29   0
 -21  -5  10  159.51    8.07   0
 -21   5  10  151.73   10.73   0
  21  -5 -10  151.79   11.22   0
 -19  -5  10  200.69    7.16   0
  19  -5 -10  204.98    9.44   0
  19   5 -10  174.51    7.35   0
 -19   5  10  193.75    9.78   0
  19  -5 -10  198.65    9.92   0
  17  -5 -10    0.50    7.59   0
  17   5 -10  -13.84    6.33   0
  17  -5 -10    0.32    7.84   0
 -17  -5  10    3.27    6.13   0
 -17   5  10    3.09    7.85   0
 -15   5  10    5.26    8.26   0
  15  -5 -10    0.75   10.09   0
 -15  -5  10   -6.16    6.41   0
  15   5 -10   -0.64    9.35   0
  13  -5 -10  245.58   13.85   0
 -13   5  10  246.57   11.65   0
 -13  -5  10  262.53    8.13   0
  13   5 -10  235.49    8.13   0
 -11  -5  10  281.10   11.28   0
  11  -5 -10  264.74   12.73   0
 -11   5  10  243.85   12.22   0
  11   5 -10  235.50    8.67   0
   9  -5 -10  298.00   14.68   0
  -9   5  10  292.55   15.26   0
  -9  -5  10  281.72   11.54   0
   9   5 -10  291.53   11.96   0
   7  -5 -10  863.81   16.32   0
  -7   5  10  769.68   15.52   0
  -7  -5  10  836.58   11.42   0
   7   5 -10  840.89   11.54   0
  -7   5  10  870.84   18.11   0
   5  -5 -10   39.05   10.11   0
  -5  -5  10   39.94    7.69   0
  -5   5  10   39.68   11.13   0
  -5   5  10   23.99    9.81   0
   5   5 -10   36.46    8.01   0
   3  -5 -10   14.60    9.88   0
  -3   5  10   19.65    9.64   0
  -3   5  10   14.21   10.40   0
   3   5 -10   23.29   11.01   0
  -3  -5  10   17.46    7.61   0
   1  -5 -10  491.97   12.18   0
   1   5 -10  469.52   12.72   0
  -1   5  10  442.62   12.56   0
  -1  -5  10  438.31    9.92   0
  -1   5  10  432.81   11.78   0
   1   5  10  271.33    8.58   0
  -1   5 -10  249.54    8.96   0
   1   5  10  259.51    8.34   0
   1  -5  10  277.25    8.95   0
  -3   5 -10  537.09    9.84   0
   3   5  10  532.95   11.67   0
   3   5  10  517.88   11.24   0
   3  -5  10  549.93   12.05   0
  -5   5 -10  283.20    8.15   0
   5   5  10  278.27   10.06   0
   5   5  10  272.60    7.60   0
   5  -5  10  276.80    8.09   0
   5  -5  10  296.94    8.55   0
  -7   5 -10   -2.58    6.09   0
   7   5  10   -1.29    8.14   0
   7  -5  10   -0.42    6.02   0
   7  -5  10   14.15    6.23   0
   7   5  10    2.24    5.96   0
  -9   5 -10    7.45    8.24   0
   9   5  10   10.32    5.57   0
   9   5  10    5.24    7.89   0
   9  -5  10   16.26    8.06   0
   9  -5  10    8.37    8.51   0
 -11   5 -10  189.15   10.80   0
  11   5  10  171.35   10.24   0
  11  -5  10  169.53   11.15   0
  11   5  10  188.93    7.74   0
  11  -5  10  153.21    8.00   0
 -13   5 -10   92.60    7.94   0
  13   5  10   92.96    7.73   0
  13  -5  10   84.90   10.43   0
  13   5  10  108.87   10.05   0
  13  -5  10   98.98    7.82   0
  22   6 -10   12.94    7.17   0
  22  -6 -10    8.59    8.87   0
 -22  -6  10   16.81    7.10   0
  22  -6 -10    8.34    9.72   0
  20   6 -10  308.03    9.42   0
 -20  -6  10  365.43   11.60   0
  20  -6 -10  327.88   13.26   0
 -20   6  10  306.09   15.00   0
  20  -6 -10  333.58   15.59   0
  18  -6 -10    8.43   10.75   0
  18   6 -10    0.43   10.59   0
  18  -6 -10    7.49   11.31   0
 -18   6  10    5.46   11.17   0
 -18  -6  10   13.43    7.42   0
  16   6 -10  104.07    6.77   0
  16  -6 -10   98.25   16.82   0
 -16  -6  10   94.69    9.05   0
 -14  -6  10   95.20    9.24   0
  14   6 -10   83.38    6.82   0
 -12  -6  10  295.90   10.23   0
  12   6 -10  291.88    8.22   0
 -10  -6  10  191.84   10.31   0
  10   6 -10  188.07    8.05   0
  -8   6  10  866.38   21.32   0
  -8  -6  10  869.03   11.01   0
  -8   6  10  795.58   19.60   0
   8   6 -10  842.08   11.24   0
  -6  -6  10   77.52    7.63   0
   6   6 -10   79.60   10.69   0
  -6   6  10   63.51    9.80   0
  -6   6  10   67.17   11.64   0
  -4  -6  10  573.31   12.62   0
  -4   6  10  522.10   11.89   0
   4   6 -10  552.80   10.34   0
  -4   6  10  505.21   12.84   0
  -2  -6  10   17.73   10.16   0
  -2   6  10   22.55    9.95   0
   2   6 -10    4.86    7.49   0
  -2   6  10   15.80    9.12   0
   0   6  10 1381.18   14.19   0
   0   6 -10 1443.37   13.60   0
   0   6  10 1359.14   15.04   0
   0  -6  10 1417.48   15.47   0
   2   6  10  232.22    7.87   0
  -2   6 -10  262.00   10.64   0
   2   6  10  238.53    9.64   0
   2  -6  10  244.56    8.22   0
  -4   6 -10  679.21   10.33   0
   4   6  10  696.08   11.72   0
   4   6  10  671.37    9.49   0
   4  -6  10  667.49   10.25   0
  -6   6 -10   72.19    8.84   0
   6   6  10   69.46    8.28   0
   6   6  10   58.51    6.22   0
   6  -6  10   71.34    9.09   0
   6  -6  10   70.12    6.63   0
   8  -6  10   15.53    8.35   0
  -8   6 -10    7.62    8.38   0
   8   6  10    8.57    5.39   0
   8   6  10   14.32    5.65   0
   8  -6  10   18.19    5.87   0
  10   6  10    6.25    9.48   0
 -10   6 -10   -0.08   10.06   0
  10   6  10   -6.37    9.85   0
  10  -6  10   -6.36   10.33   0
  10  -6  10   11.88   10.00   0
  12   6  10  407.62   11.88   0
 -12   6 -10  404.28   10.13   0
  12  -6  10  478.79   12.24   0
  12  -6  10  356.61   10.22   0
  12   6  10  389.29    9.26   0
  21   7 -10    5.28   12.33   0
 -21  -7  10    0.32    8.75   0
  19   7 -10  134.23   10.91   0
 -19  -7  10  116.12   11.02   0
  17   7 -10   22.78   10.49   0
 -17  -7  10   -0.55    7.38   0
 -15  -7  10  420.70    8.50   0
  15   7 -10  429.16    8.55   0
 -13  -7  10  204.89    7.04   0
  13   7 -10  209.83    9.69   0
 -11  -7  10  180.36    9.41   0
  11   7 -10  165.41    7.47   0
  -9  -7  10   54.81    6.60   0
   9   7 -10   63.46    9.78   0
  -7   7  10  247.11   18.09   0
  -7  -7  10  247.51    7.83   0
  -7   7  10  239.24   16.80   0
   7   7 -10  258.27    8.23   0
  -5  -7  10   -5.90    9.22   0
  -5   7  10    0.45    8.46   0
   5   7 -10    8.03    9.56   0
  -5   7  10    2.37    9.81   0
  -3   7  10  891.27   14.49   0
  -3  -7  10  966.43   11.65   0
  -3   7  10  940.90   15.71   0
   3   7 -10  935.24   11.91   0
  -1  -7  10  854.62   13.16   0
  -1   7  10  834.07   13.29   0
  -1   7  10  837.53   13.84   0
   1   7 -10  864.48   13.60   0
   1   7  10   27.00    6.02   0
   1   7  10   21.55    8.92   0
  -1   7 -10   35.59    6.54   0
   1  -7  10   31.55    6.75   0
   3   7  10    7.78    5.76   0
   3   7  10    9.89    5.93   0
  -3   7 -10    6.83    8.71   0
   3  -7  10    3.82    6.36   0
   5   7  10   82.23    8.27   0
   5   7  10   88.04    8.75   0
  -5   7 -10   92.87    9.20   0
   5  -7  10   97.79    6.90   0
  -7   7 -10   35.81    7.70   0
   7   7  10   41.06    7.09   0
   7   7  10   39.73   10.08   0
   7  -7  10   39.46    7.76   0
   7  -7  10   46.89   10.59   0
   9   7  10  107.11    7.49   0
  -9   7 -10   92.90    7.90   0
   9  -7  10   90.67    8.05   0
   9  -7  10   96.60   10.87   0
   9   7  10   85.00    7.53   0
 -11   7 -10  262.24   11.83   0
  11  -7  10  283.29   11.74   0
  11   7  10  254.31   11.17   0
  11  -7  10  248.86   11.78   0
  11   7  10  208.10    8.50   0
 -18  -8  10  195.49   11.15   0
  18   8 -10  201.92    8.79   0
 -16  -8  10   13.19    7.15   0
  16   8 -10   -0.83    7.19   0
 -14  -8  10  318.51   11.48   0
  14   8 -10  296.19    9.10   0
 -12  -8  10   11.03    8.30   0
  12   8 -10   12.53    6.14   0
 -10  -8  10    8.87    8.50   0
  10   8 -10   11.01    8.74   0
  -8  -8  10   42.09    8.60   0
   8   8 -10   48.54    8.89   0
  -6  -8  10  637.44   11.75   0
   6   8 -10  672.51   12.17   0
  -4  -8  10   -1.19    6.02   0
   4   8 -10   -1.31    6.35   0
  -4   8  10    1.02    9.02   0
  -4   8  10   -0.48    8.06   0
  -2  -8  10  577.80   10.09   0
  -2   8  10  578.10   13.27   0
   2   8 -10  590.34   10.14   0
  -2   8  10  567.16   12.36   0
   0  -8  10   27.29    6.07   0
   0   8  10   28.05    8.32   0
   0   8 -10   20.11    6.35   0
   0   8  10   13.70    7.97   0
   2  -8  10    7.24    8.38   0
   2   8  10    3.14    8.16   0
  -2   8 -10   22.41    8.47   0
   2   8  10   -0.87    7.81   0
  -4   8 -10   40.07    7.66   0
   4   8  10   42.06   10.14   0
   4   8  10   31.46    9.93   0
   4  -8  10   41.48    7.51   0
  -6   8 -10  364.33    9.89   0
   6  -8  10  345.59    9.85   0
   6   8  10  356.63   11.28   0
   6  -8  10  386.81   12.80   0
   6   8  10  328.50    9.26   0
  -8   8 -10   33.82   10.34   0
   8   8  10   21.18    7.12   0
   8  -8  10   23.32   10.64   0
   8   8  10   28.77    9.58   0
   8  -8  10   39.53   10.23   0
 -10   8 -10  257.68   14.16   0
  10   8  10  295.67   13.09   0
  10  -8  10  300.09   13.66   0
  10  -8  10  307.10   11.33   0
  10   8  10  274.27    9.97   0
 -17  -9  10   14.94   11.78   0
  17   9 -10    1.53   12.23   0
  15   9 -10    5.43    7.40   0
 -15  -9  10   -1.48   10.16   0
 -13  -9  10   90.49    7.68   0
  13   9 -10   89.69   11.19   0
 -11  -9  10   67.30    7.51   0
  11   9 -10   54.18   11.06   0
  -9  -9  10   54.41    7.29   0
   9   9 -10   46.15    7.53   0
  -7  -9  10  102.35   10.81   0
   7   9 -10   98.40    8.24   0
  -5  -9  10   -0.62   10.30   0
   5   9 -10    9.60   10.48   0
  -3  -9  10    0.95    7.43   0
  -3   9  10   -4.28    9.85   0
   3   9 -10    2.58   10.61   0
  -3   9  10   -0.46   13.23   0
  -1  -9  10   68.90    7.66   0
  -1   9  10   59.85   10.90   0
   1   9 -10   69.45   11.01   0
  -1   9  10   67.27   10.35   0
   1  -9  10  106.56   10.87   0
   1   9  10  109.85   10.94   0
  -1   9 -10  108.30   11.17   0
   1   9  10  110.25   10.36   0
   3  -9  10  128.38   11.14   0
  -3   9 -10  118.25    8.45   0
   3   9  10  135.95   10.80   0
   3   9  10  109.61   10.40   0
   5  -9  10   30.36    7.59   0
   5  -9  10   22.62    9.93   0
   5   9  10   30.22   10.11   0
   5   9  10   25.34    9.69   0
  -5   9 -10   29.75   10.44   0
  -7   9 -10    3.50    7.05   0
   7  -9  10   -1.40    6.69   0
   7   9  10   -4.03    9.78   0
   7   9  10    2.18    6.48   0
   7  -9  10    2.33   10.16   0
  14  10 -10   -0.66   12.29   0
 -14 -10  10   -6.74   12.09   0
  12  10 -10  169.79   11.20   0
 -12 -10  10  156.57    8.26   0
  10  10 -10   36.93    7.64   0
 -10 -10  10   38.65   10.16   0
   8  10 -10  198.21    8.79   0
  -8 -10  10  213.42   11.10   0
  -6 -10  10   17.86    7.20   0
   6  10 -10    5.73   10.47   0
  -4 -10  10  102.27   10.38   0
   4  10 -10   85.35    8.14   0
   2  10 -10   -4.57   10.35   0
  -2  10  10    5.67   12.05   0
  -2 -10  10    0.94   10.03   0
  -2  10  10   -0.68   12.78   0
   0 -10  10  183.82   11.40   0
   0  10 -10  168.70   11.41   0
   0  10  10  134.92    9.29   0
   0  10  10  152.91   11.16   0
   2 -10  10    2.21   10.10   0
  -2  10 -10    7.99   10.20   0
   2  10  10   15.15    9.84   0
   2  10  10   10.11    9.45   0
   4 -10  10  100.52   12.80   0
  -4  10 -10  105.95   12.58   0
   4  10  10   80.72    9.08   0
   4  10  10  111.13   11.80   0
   4 -10  10   97.58   12.07   0
   7  11 -10    3.05    8.47   0
  -7 -11  10    3.67   11.62   0
   5  11 -10  126.63   12.88   0
  -5 -11  10  127.89    9.35   0
   3  11 -10   60.00   12.37   0
  -3 -11  10   62.81    8.82   0
 -26   0  11   -4.43    8.27   0
  26   0 -11    2.00   12.33   0
  24   0 -11   -3.01   10.54   0
 -24   0  11    5.25    7.01   0
  22   0 -11   -0.27    6.03   0
 -22   0  11    1.67    5.71   0
 -20   0  11   -3.30    6.12   0
  20   0 -11    0.69    9.00   0
  18   0 -11   11.01    9.63   0
 -18   0  11    1.25    6.52   0
 -16   0  11   -0.13    9.92   0
  16   0 -11    6.39    7.43   0
 -14   0  11  -16.72    7.37   0
  14   0 -11   -4.03   10.93   0
 -12   0  11   -1.32    8.68   0
  12   0 -11   -1.01    6.44   0
 -10   0  11   -4.10    9.36   0
  10   0 -11    3.20    9.30   0
   8   0 -11   -1.85    6.52   0
  -8   0  11    3.55    6.84   0
   6   0 -11    1.40    6.32   0
  -6   0  11   -7.72    6.63   0
   4   0 -11    3.81    6.15   0
  -4   0  11   -1.14    6.13   0
   2   0 -11   -3.90    8.55   0
  -2   0  11   -0.41    8.53   0
   0   0 -11    1.62    8.42   0
   0   0  11    6.85    5.89   0
   2   0  11   -1.91    5.82   0
   2   0  11    4.01    5.78   0
  -2   0 -11   -1.97    5.83   0
  -4   0 -11   -8.02   10.00   0
   4   0  11   10.05    6.93   0
   4   0  11   10.33   10.02   0
  -6   0 -11   -4.04    6.68   0
   6   0  11    2.98    6.60   0
   6   0  11   -5.67    6.81   0
  -8   0 -11    6.54    5.98   0
   8   0  11   -2.07    5.96   0
   8   0  11   -2.49    6.19   0
 -10   0 -11    8.77    8.13   0
  10   0  11    0.74    8.16   0
  10   0  11   -1.42    8.18   0
  12   0  11    2.02    6.96   0
  12   0  11    5.15    7.08   0
  14   0  11   -3.60    9.78   0
  14   0  11   -4.63    9.91   0
  16   0  11   -9.74    8.34   0
  16   0  11   -4.60    8.09   0
  25  -1 -11   52.27   10.94   0
  25   1 -11   69.14   10.63   0
 -25  -1  11   36.73   10.30   0
 -25   1  11   66.70    7.16   0
  23  -1 -11   71.57    8.00   0
  23   1 -11   69.42    7.99   0
 -23  -1  11   63.54    7.50   0
 -23   1  11   56.77   10.26   0
  21  -1 -11    3.95    6.46   0
 -21  -1  11   11.79    8.66   0
  21   1 -11   12.71    6.29   0
 -21   1  11   21.41    8.32   0
  19  -1 -11  464.73    9.42   0
  19   1 -11  504.75   11.31   0
 -19   1  11  493.76    9.12   0
 -19  -1  11  510.72   11.21   0
  17   1 -11  584.32   10.03   0
 -17  -1  11  612.28   11.97   0
 -17   1  11  617.13   12.06   0
  17  -1 -11  600.60   12.65   0
 -15  -1  11  119.36    8.03   0
 -15   1  11  106.60    8.00   0
  15  -1 -11  110.08    8.42   0
  15   1 -11  118.08   11.04   0
 -13  -1  11   11.22    8.51   0
 -13   1  11    7.70    6.11   0
  13  -1 -11    8.84    6.42   0
  13   1 -11   12.99    8.81   0
 -11  -1  11 1217.71   13.01   0
 -11   1  11 1259.33   15.16   0
  11  -1 -11 1231.40   15.06   0
  11   1 -11 1182.45   12.59   0
  -9   1  11   38.45    6.99   0
  -9  -1  11   37.76    6.98   0
   9  -1 -11   37.64    6.74   0
   9   1 -11   30.24    9.38   0
   7  -1 -11 1299.98   15.10   0
   7   1 -11 1287.70   14.86   0
  -7   1  11 1292.93   14.30   0
  -7  -1  11 1299.81   13.60   0
   5  -1 -11  748.91   10.82   0
   5   1 -11  746.50   12.55   0
  -5   1  11  715.00   11.09   0
  -5  -1  11  759.82   12.78   0
   3  -1 -11   23.76    8.60   0
   3   1 -11   14.95    8.78   0
  -3   1  11   15.04    6.37   0
  -3  -1  11   14.02    6.35   0
   1  -1 -11  676.23    9.76   0
   1   1 -11  653.70   11.62   0
  -1   1  11  654.02    9.83   0
  -1  -1  11  636.82    9.72   0
  -1  -1 -11 1372.86   12.24   0
  -1   1 -11 1386.08   13.93   0
   1   1  11 1300.19   12.10   0
   1   1  11 1363.41   13.72   0
   1  -1  11 1343.95   12.26   0
  -3  -1 -11  188.50   10.76   0
   3  -1  11  167.46    8.19   0
  -3   1 -11  163.27    8.10   0
   3   1  11  175.45   10.58   0
   3   1  11  172.78   10.67   0
   3  -1  11  157.59    8.03   0
   5   1  11   61.55    7.21   0
  -5  -1 -11   68.00    7.16   0
  -5   1 -11   81.87   10.12   0
   5  -1  11   48.57   10.16   0
   5  -1  11   65.57   10.09   0
   5   1  11   51.76    7.27   0
  -7  -1 -11   23.57    6.40   0
  -7   1 -11   15.79    6.39   0
   7   1  11   18.94    9.03   0
   7   1  11   29.10    8.97   0
   7  -1  11   20.28    9.08   0
   7  -1  11   27.43    6.65   0
  -9   1 -11   16.25    8.54   0
   9  -1  11   16.41    8.60   0
   9   1  11   11.60    5.94   0
   9  -1  11   22.99    8.38   0
  -9  -1 -11   10.84    5.93   0
   9   1  11   10.49    6.12   0
 -11   1 -11  394.26    7.83   0
  11   1  11  365.01    7.85   0
  11  -1  11  384.19    9.65   0
  11   1  11  391.91    7.89   0
  11  -1  11  378.81    7.97   0
  13   1  11  356.20    8.50   0
  13  -1  11  354.94    8.54   0
  13   1  11  382.72   11.23   0
  13  -1  11  347.63    8.85   0
  15   1  11   27.84    6.94   0
  15   1  11    5.86    7.27   0
  15  -1  11   31.08    9.60   0
  15  -1  11   10.93    7.15   0
  26   2 -11   33.26   12.54   0
 -26  -2  11   14.22    8.39   0
  26  -2 -11   21.06   12.41   0
 -26   2  11   17.18    8.33   0
  26  -2 -11   17.96   11.47   0
  24  -2 -11   60.39   10.80   0
  24   2 -11   67.34   10.66   0
 -24  -2  11   48.89    7.40   0
 -24   2  11   50.55    7.24   0
  22  -2 -11    7.39   10.84   0
  22   2 -11   -0.41    7.66   0
 -22  -2  11    4.47   10.28   0
 -22   2  11    4.45    6.94   0
  20  -2 -11   28.73    9.07   0
  20   2 -11   25.62    6.34   0
 -20   2  11   23.86    8.39   0
 -20  -2  11   36.30    6.16   0
  18   2 -11  287.44    8.18   0
 -18  -2  11  325.08   10.31   0
  18  -2 -11  310.82   11.24   0
 -18   2  11  305.26   10.46   0
  16   2 -11  278.29    8.74   0
 -16  -2  11  289.15    8.46   0
 -16   2  11  291.63    8.77   0
  16  -2 -11  275.73    9.39   0
 -14  -2  11  540.17   12.64   0
 -14   2  11  534.06   10.73   0
  14  -2 -11  540.88   13.65   0
  14   2 -11  528.76   10.15   0
 -12   2  11  237.62   10.25   0
 -12  -2  11  223.14    7.71   0
  12  -2 -11  214.79    8.24   0
  12   2 -11  226.49    7.83   0
 -10   2  11   14.13    9.21   0
 -10  -2  11   17.11    6.51   0
  10  -2 -11   20.43    8.94   0
  10   2 -11   27.22    9.34   0
  -8  -2  11  146.93    7.61   0
   8  -2 -11  135.86    9.66   0
   8   2 -11  139.81    9.86   0
  -8   2  11  137.77    7.97   0
   6  -2 -11  883.57   13.31   0
   6   2 -11  875.65   11.32   0
  -6   2  11  852.17   12.40   0
  -6  -2  11  879.87   11.39   0
   4  -2 -11  521.08    9.47   0
   4   2 -11  501.74    9.59   0
  -4   2  11  475.44    9.59   0
  -4  -2  11  529.69   11.52   0
   2  -2 -11  265.54    7.86   0
   2   2 -11  253.90    8.02   0
  -2   2  11  261.64    9.80   0
  -2  -2  11  265.51    9.94   0
   0  -2 -11  242.27    7.56   0
   0   2 -11  254.94   10.07   0
   0   2  11  250.15    7.59   0
   0   2  11  251.00    7.37   0
   0  -2  11  254.32    7.52   0
   2   2  11    8.59    7.96   0
  -2  -2 -11   10.99    5.47   0
   2   2  11   15.68    5.56   0
  -2   2 -11    6.15    8.34   0
   2  -2  11   13.80    8.08   0
  -4  -2 -11   50.66    9.83   0
  -4   2 -11   44.07    7.25   0
   4  -2  11   44.79    7.31   0
   4   2  11   55.35    9.81   0
   4  -2  11   67.61    9.97   0
   4   2  11   52.09    9.74   0
  -6   2 -11    9.71    6.76   0
   6   2  11    8.51    6.47   0
   6   2  11   10.40    9.17   0
  -6  -2 -11   12.64    6.42   0
   6  -2  11   -0.79    9.34   0
   6  -2  11    1.22    6.80   0
   8   2  11   92.19    6.45   0
   8  -2  11   99.89    6.53   0
  -8   2 -11   95.26    6.82   0
   8  -2  11   98.36    6.85   0
  -8  -2 -11   93.40    6.77   0
   8   2  11   89.51    6.48   0
 -10   2 -11   13.78    6.07   0
  10  -2  11   14.24    5.98   0
  10   2  11   16.07    5.68   0
  10  -2  11    8.14    5.80   0
  10   2  11    7.04    8.09   0
 -12   2 -11  151.45    7.86   0
  12   2  11  143.45    7.75   0
  12   2  11  147.15    7.62   0
  12  -2  11  168.22    7.62   0
  12  -2  11  173.97    8.05   0
  14   2  11    6.00    6.95   0
  14   2  11   16.68    7.18   0
  14  -2  11   17.16    9.72   0
  14  -2  11   14.17   10.04   0
  25  -3 -11  101.93   11.98   0
  25  -3 -11   82.07   11.14   0
 -25   3  11   81.33   11.12   0
  25   3 -11   64.86    7.96   0
 -25  -3  11   98.11   11.46   0
  23   3 -11  101.16    8.21   0
 -23  -3  11  101.11   10.57   0
 -23   3  11   82.96   10.07   0
  23  -3 -11   75.23   11.28   0
 -21  -3  11   32.20    8.54   0
  21   3 -11   32.36    6.26   0
 -21   3  11   30.94    5.73   0
  21  -3 -11   23.61    8.96   0
  19   3 -11    1.07    9.02   0
 -19   3  11   15.49    5.75   0
 -19  -3  11    4.64    6.08   0
  19  -3 -11    6.00    9.13   0
 -17   3  11  244.30    8.16   0
  17   3 -11  243.83   10.65   0
 -17  -3  11  250.26    7.84   0
  17  -3 -11  259.93   11.26   0
 -15  -3  11   66.72    7.35   0
 -15   3  11   68.60    9.90   0
  15  -3 -11   63.30    7.93   0
  15   3 -11   91.79   10.42   0
 -13  -3  11  124.83    8.16   0
 -13   3  11  138.28   10.94   0
  13  -3 -11  131.96   11.51   0
  13   3 -11  118.27    8.34   0
 -11   3  11  397.99   10.82   0
 -11  -3  11  425.04    9.81   0
  11  -3 -11  387.51   12.23   0
  11   3 -11  367.48    8.52   0
  -9   3  11  116.99   10.23   0
  -9  -3  11  109.72    9.58   0
   9  -3 -11  118.38    9.32   0
   9   3 -11  116.79    7.31   0
  -7  -3  11  352.53    8.55   0
   7  -3 -11  371.17   10.81   0
   7   3 -11  355.46    8.76   0
  -7   3  11  358.40   11.77   0
   5  -3 -11 1045.13   12.54   0
   5   3 -11 1042.13   11.97   0
  -5   3  11  985.65   13.18   0
  -5  -3  11 1093.37   13.76   0
   3  -3 -11  138.12    6.94   0
   3   3 -11  134.02    9.75   0
  -3   3  11  140.75    9.40   0
  -3  -3  11  150.69    7.18   0
  -3   3  11  134.10    6.90   0
   1  -3 -11  726.07   11.61   0
   1   3 -11  678.29   10.12   0
  -1   3  11  686.91   11.64   0
  -1  -3  11  699.92    9.98   0
  -1   3  11  692.64   11.28   0
  -1  -3 -11   70.87    7.48   0
  -1   3 -11   72.59   10.99   0
   1   3  11   60.91    7.63   0
   1  -3  11   67.88    7.73   0
   1   3  11   63.61    7.17   0
  -3  -3 -11  190.74    7.79   0
  -3   3 -11  181.01    8.17   0
   3   3  11  196.74   10.28   0
   3   3  11  181.45    7.69   0
   3  -3  11  172.64    8.00   0
  -5  -3 -11   17.16    6.48   0
   5   3  11   13.47    6.44   0
  -5   3 -11   13.80    9.46   0
   5   3  11   19.84    9.34   0
   5  -3  11   15.75    9.48   0
   5  -3  11   10.77    9.73   0
  -7   3 -11 1104.33   11.17   0
   7  -3  11 1117.32   11.37   0
   7   3  11 1160.01   12.57   0
   7  -3  11 1119.20   11.09   0
   7   3  11 1104.90   12.59   0
  -9   3 -11  302.04    9.69   0
   9   3  11  302.63    9.45   0
   9  -3  11  293.47    9.47   0
   9  -3  11  321.34   10.02   0
   9   3  11  280.78    7.20   0
  11  -3  11  482.66    9.64   0
  11   3  11  478.52    9.11   0
  11   3  11  431.92    8.98   0
  11  -3  11  494.37    9.23   0
 -11   3 -11  486.34    9.55   0
  13   3  11   35.53    7.13   0
  13   3  11   25.85    7.05   0
  13  -3  11   24.38    9.81   0
  13  -3  11   45.38   10.26   0
  15   3  11   48.10    8.42   0
  15   3  11    9.17   11.98   0
  15  -3  11   43.90    8.56   0
  15  -3  11   41.70    8.64   0
  24  -4 -11   56.80    7.19   0
 -24   4  11   42.92    9.81   0
 -24  -4  11   50.90    7.55   0
  24   4 -11   69.12   10.65   0
  24  -4 -11   53.75   10.20   0
  22  -4 -11   42.13   10.13   0
  22   4 -11   34.82    7.82   0
 -22  -4  11   38.62    7.48   0
 -22   4  11   39.25    9.99   0
  22  -4 -11   53.54   10.17   0
  20   4 -11    6.44    6.24   0
 -20   4  11    3.34    7.87   0
  20  -4 -11   11.55    8.16   0
 -20  -4  11   14.08    6.02   0
  18   4 -11  148.46    7.14   0
 -18   4  11  135.37    7.22   0
  18  -4 -11  144.64   10.04   0
 -18  -4  11  172.86    9.40   0
  16   4 -11   26.24    9.50   0
 -16   4  11   25.03    8.70   0
 -16  -4  11   33.91    9.22   0
  16  -4 -11   33.64    9.59   0
 -14  -4  11   12.39    6.95   0
  14  -4 -11    2.99    9.82   0
 -14   4  11    5.42    9.26   0
  14   4 -11   11.79    7.22   0
 -12  -4  11   70.51    7.72   0
 -12   4  11   68.81   10.35   0
  12  -4 -11   77.91   10.74   0
  12   4 -11   84.59   11.10   0
 -10   4  11  491.02   12.12   0
 -10  -4  11  506.78    9.99   0
  10  -4 -11  497.30   13.77   0
  10   4 -11  485.62   10.23   0
  -8  -4  11  187.00    8.75   0
   8  -4 -11  187.32   11.61   0
   8   4 -11  158.98    7.43   0
  -8   4  11  187.25   12.94   0
  -6  -4  11  907.46   12.72   0
   6  -4 -11  918.88   13.82   0
   6   4 -11  865.02   10.97   0
  -6   4  11  872.30   14.65   0
  -4   4  11   42.08    7.97   0
   4  -4 -11   40.00    8.40   0
   4   4 -11   38.41    6.64   0
  -4   4  11   34.48    6.49   0
  -4  -4  11   32.78    8.91   0
   2  -4 -11  178.01   10.91   0
  -2   4  11  161.89   10.59   0
  -2   4  11  164.82   11.23   0
   2   4 -11  188.37   11.95   0
  -2  -4  11  180.13   11.70   0
   0  -4 -11  497.32   11.96   0
   0   4 -11  463.81    9.96   0
   0   4  11  453.60    9.59   0
   0   4  11  461.10   11.58   0
   0  -4  11  452.59   12.42   0
  -2  -4 -11  467.18   11.44   0
   2   4  11  440.67   11.25   0
  -2   4 -11  452.72    9.59   0
   2   4  11  454.30   11.58   0
   2  -4  11  449.22    9.52   0
  -4  -4 -11  179.05    7.45   0
  -4   4 -11  197.67   10.30   0
   4   4  11  165.80    7.50   0
   4  -4  11  193.66   10.15   0
   4   4  11  184.77    7.30   0
   6  -4  11   89.78    9.75   0
  -6   4 -11   86.42    9.37   0
   6   4  11   84.63    6.67   0
   6  -4  11  101.90    9.23   0
   6   4  11   75.00    6.63   0
  -8   4 -11   50.19    6.26   0
   8   4  11   32.97    8.47   0
   8   4  11   34.34    5.84   0
   8  -4  11   46.51    6.19   0
   8  -4  11   38.61    6.38   0
 -10   4 -11   44.73    9.46   0
  10   4  11   45.66    7.29   0
  10   4  11   40.78    7.27   0
  10  -4  11   71.31    9.69   0
  10  -4  11   65.36    9.37   0
 -12   4 -11  155.07    8.11   0
  12   4  11  160.40   10.31   0
  12   4  11  155.86   10.24   0
  12  -4  11  150.58    8.04   0
  12  -4  11  143.64    8.42   0
  14   4  11   12.11    6.95   0
  14   4  11   -0.32    6.90   0
  14  -4  11    4.12    7.16   0
  14  -4  11   12.17    7.29   0
  23   5 -11   84.50    7.95   0
  23  -5 -11   99.58    9.85   0
 -23  -5  11   74.83    8.02   0
 -23   5  11   78.17   10.17   0
  23  -5 -11   88.09   10.61   0
  21  -5 -11  113.23    9.86   0
  21   5 -11  119.97    7.80   0
 -21  -5  11  109.04    7.91   0
 -21   5  11  110.87   10.40   0
  21  -5 -11  111.50   10.66   0
  19  -5 -11  211.89    9.50   0
  19   5 -11  170.27    7.33   0
  19  -5 -11  215.78    9.91   0
 -19  -5  11  215.25    7.15   0
 -19   5  11  190.06    9.78   0
  17   5 -11  147.37    7.32   0
 -17   5  11  154.51    9.49   0
  17  -5 -11  153.56   10.93   0
 -17  -5  11  168.59    7.07   0
 -15   5  11    3.73   10.17   0
  15  -5 -11    1.82    9.94   0
 -15  -5  11   10.16    6.38   0
  15   5 -11    9.95    6.59   0
  13  -5 -11   83.53    9.82   0
 -13  -5  11   94.22    7.07   0
 -13   5  11   77.64    9.66   0
  13   5 -11   94.33    7.14   0
  11  -5 -11 1387.40   21.23   0
 -11  -5  11 1390.83   14.84   0
 -11   5  11 1357.59   19.95   0
  11   5 -11 1358.68   12.85   0
  -9   5  11  187.72   12.52   0
   9  -5 -11  195.69   11.45   0
  -9  -5  11  206.43   11.16   0
   9   5 -11  181.67    8.61   0
   7  -5 -11  219.03   11.47   0
  -7  -5  11  219.58    8.76   0
   7   5 -11  196.63    8.72   0
  -7   5  11  195.96   11.10   0
  -7   5  11  213.84   13.06   0
  -5  -5  11  316.45   11.93   0
   5  -5 -11  331.68   11.79   0
   5   5 -11  303.02    9.29   0
  -5   5  11  305.11   12.75   0
  -5   5  11  285.14   11.27   0
   3  -5 -11  120.35   10.27   0
  -3   5  11  103.08    9.93   0
  -3   5  11  106.49    8.09   0
   3   5 -11  106.39    8.20   0
  -3  -5  11  112.19    8.07   0
   1  -5 -11   73.51   10.01   0
  -1   5  11   62.73    9.61   0
  -1   5  11   62.79    7.31   0
   1   5 -11   77.47    7.62   0
  -1  -5  11   62.47    7.63   0
  -1  -5 -11 1194.74   13.82   0
   1   5  11 1125.26   14.05   0
  -1   5 -11 1079.52   12.21   0
   1  -5  11 1089.40   14.25   0
   1   5  11 1094.30   13.55   0
  -3   5 -11  282.68    8.44   0
   3   5  11  306.52   10.25   0
   3   5  11  279.75    7.79   0
   3  -5  11  291.50   10.62   0
  -5   5 -11   42.17    9.21   0
   5   5  11   55.08    6.47   0
   5   5  11   48.49    5.97   0
   5  -5  11   35.67    9.22   0
   5  -5  11   60.95    9.37   0
  -7   5 -11    5.21    8.38   0
   7   5  11    6.11    5.70   0
   7   5  11    7.95    5.50   0
   7  -5  11    6.52    8.80   0
   7  -5  11    6.10    8.33   0
  -9   5 -11   45.37   10.43   0
   9   5  11   47.07    7.33   0
   9   5  11   56.39    9.89   0
   9  -5  11   63.86   10.29   0
   9  -5  11   52.92   10.69   0
  11  -5  11   17.65   10.62   0
  11   5  11   41.82    9.69   0
  11   5  11   25.71    7.26   0
  11  -5  11   17.53   10.23   0
 -11   5 -11   31.95   10.26   0
 -13   5 -11  111.69   10.68   0
  13   5  11   96.22   10.27   0
  13   5  11  116.96    7.55   0
  13  -5  11  101.04    7.87   0
  13  -5  11   98.27   10.74   0
  22   6 -11   33.65    7.50   0
 -22  -6  11   15.55   10.49   0
  22  -6 -11   33.16   11.35   0
  22  -6 -11   30.62   12.11   0
 -22   6  11   29.40   11.83   0
  20   6 -11   16.78    7.25   0
 -20  -6  11   22.32    7.15   0
  20  -6 -11    6.84    8.84   0
  20  -6 -11   11.34   11.19   0
 -20   6  11    3.86    9.53   0
  18   6 -11    6.75   10.67   0
  18  -6 -11    9.52   12.42   0
 -18   6  11    5.56   12.79   0
  18  -6 -11    9.27   12.83   0
 -18  -6  11    4.42    7.48   0
  16  -6 -11   26.47   11.84   0
  16  -6 -11   28.65   12.05   0
 -16  -6  11   20.89    6.32   0
 -16   6  11   26.16   11.57   0
  16   6 -11   17.06    6.32   0
 -14  -6  11    8.69    6.49   0
  14   6 -11   12.17    9.06   0
 -12   6  11   62.51   15.39   0
 -12  -6  11   81.95    9.41   0
  12   6 -11   68.70    9.61   0
  10  -6 -11  118.35   13.44   0
 -10   6  11  106.30   11.53   0
 -10  -6  11  125.36    7.25   0
 -10   6  11  106.25   11.62   0
  10   6 -11  125.65   10.36   0
  -8   6  11  110.48   13.54   0
   8  -6 -11  117.52   12.12   0
  -8   6  11   99.03   11.81   0
  -8  -6  11  120.35    7.31   0
   8   6 -11  105.64    7.80   0
  -6  -6  11   48.08    7.26   0
   6  -6 -11   52.82    9.58   0
   6   6 -11   44.59    7.43   0
  -6   6  11   50.73   10.76   0
  -6   6  11   52.27    9.27   0
  -4  -6  11   47.28    7.36   0
  -4   6  11   50.73   10.49   0
   4   6 -11   66.41   10.32   0
  -4   6  11   54.11    9.26   0
  -2   6  11   10.43    9.46   0
   2   6 -11    0.82    7.00   0
  -2   6  11   -2.55    8.63   0
  -2  -6  11   -0.20    9.67   0
   0   6  11  102.69    7.22   0
   0   6 -11  102.00    7.46   0
   0   6  11   89.35    6.78   0
   0  -6  11  110.97    7.31   0
  -2   6 -11   59.04    6.96   0
   2   6  11   69.93    6.56   0
   2   6  11   81.83    8.70   0
   2  -6  11   77.70    7.24   0
  -4   6 -11   47.53    6.61   0
   4   6  11   52.83    8.65   0
   4   6  11   56.89    8.37   0
   4  -6  11   57.26    9.21   0
  -6   6 -11   24.50    6.05   0
   6   6  11   31.10    5.73   0
   6   6  11   30.65    8.25   0
   6  -6  11   33.27    6.13   0
   6  -6  11   21.20    6.23   0
  -8   6 -11    8.50    7.12   0
   8   6  11   23.55    9.58   0
   8   6  11    9.73    7.06   0
   8  -6  11    0.26    7.33   0
   8  -6  11    4.73   10.11   0
 -10   6 -11   20.71    7.37   0
  10   6  11   26.03    6.85   0
  10   6  11   24.71    9.84   0
  10  -6  11   19.12    7.55   0
  10  -6  11   23.75   10.20   0
 -12   6 -11   80.27    9.03   0
  12   6  11   60.62    8.67   0
  12   6  11   70.44   11.18   0
  12  -6  11   73.94   11.35   0
  12  -6  11   83.59    9.06   0
  21   7 -11   91.02    9.15   0
 -21  -7  11   99.04   12.67   0
 -19  -7  11   13.21    7.30   0
  19   7 -11   26.63   10.41   0
 -17  -7  11  155.70   11.00   0
  17   7 -11  136.77   11.13   0
 -15  -7  11   59.36    8.50   0
  15   7 -11   41.22    8.98   0
 -13  -7  11   -1.53    5.89   0
  13   7 -11    5.70    6.22   0
 -11  -7  11   13.40    6.26   0
  11   7 -11   17.74    9.07   0
  -9  -7  11  551.27    9.30   0
   9   7 -11  536.20    9.35   0
  -7   7  11   46.00   10.87   0
   7   7 -11   55.18    9.58   0
  -7  -7  11   54.60    6.67   0
  -7   7  11   51.16   11.93   0
  -5  -7  11  180.87    9.91   0
  -5   7  11  157.49    9.98   0
   5   7 -11  168.89    7.87   0
  -5   7  11  164.71   13.32   0
  -3  -7  11   84.89    9.55   0
  -3   7  11   62.60    8.76   0
  -3   7  11   65.26    9.77   0
   3   7 -11   72.16    7.16   0
  -1  -7  11   91.09    9.49   0
  -1   7  11   84.16    8.92   0
  -1   7  11  103.32    9.38   0
   1   7 -11   99.52    7.11   0
   1   7  11    8.46    8.06   0
   1   7  11   18.74    8.50   0
  -1   7 -11   12.35    6.32   0
   1  -7  11   10.68    8.76   0
   3   7  11  213.68    7.16   0
  -3   7 -11  234.00    7.67   0
   3   7  11  217.40    7.40   0
   3  -7  11  223.79    7.79   0
  -5   7 -11    2.93    9.47   0
   5   7  11   -4.67    9.06   0
   5   7  11   -3.60    8.86   0
   5  -7  11   -1.86    9.75   0
   5  -7  11   -6.79   10.55   0
   7   7  11   55.97    9.82   0
  -7   7 -11   60.25   10.60   0
   7   7  11   54.79    7.30   0
   7  -7  11   55.26   10.74   0
   7  -7  11   51.56    7.74   0
  -9   7 -11   51.61    7.53   0
   9   7  11   41.62    7.36   0
   9  -7  11   53.15    7.58   0
   9  -7  11   42.72   10.46   0
   9   7  11   48.72    7.17   0
 -11   7 -11  222.51   10.57   0
  11  -7  11  253.49   13.64   0
  11   7  11  262.58   12.44   0
  11  -7  11  213.80   10.57   0
  11   7  11  227.45    9.66   0
 -18  -8  11    8.78    7.15   0
  18   8 -11  -12.87   10.44   0
 -16  -8  11   40.79   10.24   0
  16   8 -11   30.00    7.56   0
 -14  -8  11    6.35   10.21   0
  14   8 -11   19.00    7.62   0
 -12  -8  11  142.05    7.97   0
  12   8 -11  121.79    7.08   0
 -10  -8  11   47.21    8.47   0
  10   8 -11   39.92    6.35   0
  -8  -8  11   49.40    8.81   0
   8   8 -11   46.14    6.64   0
  -6  -8  11   19.57    6.00   0
  -6   8  11    6.75   10.96   0
   6   8 -11   10.75    8.79   0
  -6   8  11    7.87   12.46   0
  -4  -8  11  142.21    9.31   0
   4   8 -11  157.74    9.79   0
  -4   8  11  153.81   10.57   0
  -4   8  11  141.01    9.61   0
  -2  -8  11  158.60    9.57   0
  -2   8  11  152.89   10.02   0
   2   8 -11  178.76    9.68   0
  -2   8  11  154.58    9.37   0
   0  -8  11   -1.12    6.01   0
   0   8 -11   -5.01    8.52   0
   0   8  11    4.63    8.12   0
   0   8  11    5.24    5.41   0
   2  -8  11    9.54   10.49   0
  -2   8 -11   11.32   10.51   0
   2   8  11   12.11    7.20   0
   2   8  11    4.04    6.86   0
  -4   8 -11   -2.67    7.31   0
   4   8  11    4.52    9.97   0
   4  -8  11    1.44    7.23   0
   4   8  11   -2.24    9.56   0
   6  -8  11   13.09   10.67   0
  -6   8 -11   47.96   10.54   0
   6   8  11   27.81    7.24   0
   6  -8  11   22.40   10.70   0
   6   8  11   33.49    9.73   0
  -8   8 -11   70.91   10.60   0
   8   8  11   40.17    7.44   0
   8  -8  11   36.31    8.04   0
   8  -8  11   51.75   10.53   0
   8   8  11   59.17    7.09   0
 -17  -9  11    8.06    8.60   0
  17   9 -11   -0.93    8.77   0
  15   9 -11  173.05    8.70   0
 -15  -9  11  192.92    8.36   0
 -13  -9  11    1.62    9.97   0
  13   9 -11   14.60   10.70   0
 -11  -9  11   35.06    7.21   0
  11   9 -11   32.57    7.49   0
  -9  -9  11    3.22   10.14   0
   9   9 -11   10.34    7.37   0
  -7  -9  11  159.68   10.79   0
   7   9 -11  135.80   11.22   0
  -5   9  11   41.04   13.99   0
  -5  -9  11   49.74   10.36   0
   5   9 -11   60.79   10.72   0
  -5   9  11   42.99   14.97   0
  -3  -9  11  609.20   12.99   0
   3   9 -11  545.25   10.87   0
  -3   9  11  540.03   15.31   0
  -3   9  11  526.39   14.28   0
  -1  -9  11   20.99   10.40   0
   1   9 -11   39.35   10.74   0
  -1   9  11   35.69   10.55   0
  -1   9  11   21.84    6.95   0
   1  -9  11   15.17   10.19   0
  -1   9 -11   19.15   10.34   0
   1   9  11   20.26    9.94   0
   1   9  11    7.62    9.68   0
   3  -9  11   15.55   10.42   0
  -3   9 -11   28.96   10.59   0
   3   9  11   28.56   10.06   0
   3   9  11   23.85    6.97   0
   5  -9  11    8.53   10.38   0
  -5   9 -11   -1.83    7.22   0
   5   9  11    7.84    9.84   0
   5   9  11   12.21    6.67   0
   5  -9  11    4.48    7.19   0
  12  10 -11   -7.67   11.43   0
 -12 -10  11    4.93    7.00   0
  10  10 -11  116.26    8.30   0
 -10 -10  11  111.88    7.97   0
  -8 -10  11   21.22    9.98   0
   8  10 -11    3.02    7.47   0
  -6 -10  11    9.54   10.00   0
   6  10 -11   11.19   10.33   0
  -4  10  11   77.93   16.56   0
  -4 -10  11   76.37    7.71   0
   4  10 -11   87.86   10.93   0
  -4  10  11   77.48   18.75   0
  -2 -10  11   44.32   10.10   0
  -2  10  11   27.53    9.99   0
   2  10 -11   29.10   10.39   0
  -2  10  11   29.60   10.54   0
   0  10 -11   20.23   10.17   0
   0  10  11    4.94   10.05   0
   0  10  11    7.52    9.52   0
   0 -10  11   17.56    6.97   0
   2 -10  11   34.91   11.19   0
  -2  10 -11   29.53    8.80   0
   2  10  11   19.71   12.05   0
   2  10  11   19.24   11.50   0
 -26   0  12   43.09    8.42   0
  26   0 -12   24.40    8.89   0
  24   0 -12  420.74   12.30   0
 -24   0  12  385.18    9.27   0
  22   0 -12  118.08    9.16   0
 -22   0  12  130.75    6.60   0
  20   0 -12  192.28    9.92   0
 -20   0  12  219.91    9.65   0
 -18   0  12  228.70   10.27   0
  18   0 -12  235.36    8.14   0
 -16   0  12    7.05    9.97   0
  16   0 -12   26.01   10.38   0
 -14   0  12   13.69    7.45   0
  14   0 -12    9.85   10.95   0
 -12   0  12 2605.71   18.82   0
  12   0 -12 2486.11   17.22   0
 -10   0  12   40.07    6.80   0
  10   0 -12   18.86    9.31   0
   8   0 -12 2371.03   16.65   0
  -8   0  12 2418.70   18.08   0
   6   0 -12   35.49    8.94   0
  -6   0  12   22.55    9.36   0
   4   0 -12  832.94   10.90   0
  -4   0  12  879.64   12.95   0
   2   0 -12   14.84    8.56   0
  -2   0  12   19.89    5.94   0
   0   0 -12 1198.08   11.67   0
   0   0  12 1190.56   11.71   0
  -2   0 -12    4.90   10.14   0
   2   0  12   15.19    7.13   0
   2   0  12    6.37   10.07   0
   4   0  12 1675.36   14.96   0
   4   0  12 1625.83   12.97   0
  -4   0 -12 1598.96   12.84   0
  -6   0 -12    8.77    6.41   0
   6   0  12   20.07    6.26   0
   6   0  12   17.93    6.49   0
  -8   0 -12   87.08    6.40   0
   8   0  12   78.39    6.44   0
   8   0  12   78.33    6.34   0
  10   0  12   18.10    5.60   0
 -10   0 -12   16.66    8.23   0
  10   0  12   14.30    8.23   0
  12   0  12  687.50    9.88   0
  12   0  12  686.01   12.38   0
  14   0  12    6.90    6.86   0
  14   0  12    2.95    7.13   0
  25  -1 -12  130.38    8.32   0
  25   1 -12  134.07   11.18   0
 -25  -1  12  135.07    7.81   0
 -25   1  12  126.72    7.80   0
  23  -1 -12   12.17   10.70   0
  23   1 -12    3.07    7.57   0
 -23  -1  12   -7.97   10.15   0
 -23   1  12   -7.53   10.02   0
  21  -1 -12  126.21    7.18   0
  21   1 -12  146.91    9.43   0
 -21   1  12  153.31    6.96   0
 -21  -1  12  150.55    9.15   0
  19   1 -12  389.56   10.92   0
 -19  -1  12  401.57    8.55   0
 -19   1  12  400.53    8.74   0
  19  -1 -12  408.76   11.35   0
 -17  -1  12  129.02    7.29   0
 -17   1  12  116.29    9.80   0
  17  -1 -12  101.43    7.79   0
  17   1 -12  124.68    7.50   0
 -15  -1  12  436.20   11.92   0
 -15   1  12  419.83   12.18   0
  15  -1 -12  406.38    9.97   0
  15   1 -12  418.00    9.75   0
 -13   1  12  620.12   13.49   0
 -13  -1  12  588.44   10.66   0
  13  -1 -12  569.42   11.00   0
  13   1 -12  582.75   10.74   0
 -11   1  12    6.05    9.08   0
 -11  -1  12    0.49    9.15   0
  11  -1 -12    5.96    6.34   0
  11   1 -12    9.17    9.15   0
  -9  -1  12  736.04   10.97   0
   9  -1 -12  744.62   12.54   0
   9   1 -12  692.29   10.63   0
  -9   1  12  718.37   11.25   0
   7  -1 -12  968.92   13.58   0
   7   1 -12  985.72   11.68   0
  -7   1  12  997.34   12.66   0
  -7  -1  12 1007.17   12.10   0
   5  -1 -12  104.18    6.88   0
   5   1 -12  109.11    7.13   0
  -5   1  12  106.99    7.27   0
  -5  -1  12  118.13    7.16   0
   3  -1 -12  371.55    8.30   0
   3   1 -12  375.90   10.50   0
  -3   1  12  359.78   10.36   0
  -3  -1  12  362.00   10.45   0
   1  -1 -12 1232.03   11.73   0
   1   1 -12 1193.80   13.29   0
  -1   1  12 1204.00   13.31   0
  -1  -1  12 1131.70   11.44   0
   1   1  12    5.82    7.98   0
  -1  -1 -12    4.99    8.08   0
  -1   1 -12    3.18    5.91   0
   1   1  12   12.48    9.10   0
   1  -1  12    8.55    9.27   0
  -3  -1 -12  379.33   11.11   0
  -3   1 -12  377.72    8.81   0
   3  -1  12  349.68    8.80   0
   3   1  12  349.75   11.10   0
   3   1  12  348.25    8.47   0
   3  -1  12  373.78   11.30   0
  -5  -1 -12  502.81    8.88   0
  -5   1 -12  512.37    9.11   0
   5   1  12  526.37   11.22   0
   5  -1  12  526.39   11.15   0
   5  -1  12  513.16    9.00   0
   5   1  12  521.53    8.75   0
  -7  -1 -12   -1.27    8.60   0
  -7   1 -12   -2.06    8.69   0
   7   1  12   12.20    8.53   0
   7   1  12    1.01    5.98   0
   7  -1  12   -8.04    6.19   0
   7  -1  12  -16.74    8.81   0
  -9  -1 -12  165.46    8.84   0
  -9   1 -12  148.37    8.94   0
   9  -1  12  168.11    8.99   0
   9   1  12  156.94    8.90   0
   9  -1  12  149.75    6.64   0
   9   1  12  155.28    8.92   0
 -11   1 -12  283.49    8.49   0
  11   1  12  274.97   10.89   0
  11  -1  12  275.73    8.15   0
  11   1  12  261.90   10.91   0
  11  -1  12  279.01    8.40   0
  13   1  12    0.89    9.72   0
  13  -1  12   -0.90    6.82   0
  13   1  12   11.59    6.95   0
  13  -1  12    9.64    7.07   0
  15   1  12   56.78   11.88   0
  15   1  12   77.23   11.98   0
  15  -1  12   64.26    8.74   0
  15  -1  12   73.91    8.73   0
  26  -2 -12  222.38   10.49   0
  26   2 -12  196.83   10.22   0
 -26  -2  12  209.99    9.85   0
 -26   2  12  188.93    9.75   0
  24   2 -12   52.45   10.78   0
 -24  -2  12   37.25    7.50   0
 -24   2  12   45.35    9.83   0
  24  -2 -12   37.15   10.75   0
  22   2 -12  480.60   12.55   0
 -22   2  12  488.75   12.20   0
 -22  -2  12  517.14   12.10   0
  22  -2 -12  456.47   10.40   0
  20   2 -12   26.69    6.50   0
 -20   2  12   21.76    8.28   0
 -20  -2  12   27.29    8.63   0
  20  -2 -12   23.66    6.51   0
  18   2 -12  359.68    8.54   0
 -18  -2  12  353.62   10.58   0
 -18   2  12  340.09    8.46   0
  18  -2 -12  350.54   11.26   0
 -16  -2  12   21.77    9.73   0
 -16   2  12   24.40    9.38   0
  16  -2 -12   18.96   10.35   0
  16   2 -12   15.69    7.29   0
 -14  -2  12 1051.40   11.97   0
 -14   2  12 1040.49   15.06   0
  14  -2 -12 1007.04   15.42   0
  14   2 -12  974.80   11.72   0
 -12   2  12   12.27   10.73   0
 -12  -2  12   -4.82    7.77   0
  12  -2 -12   -3.33   10.94   0
  12   2 -12    0.58   11.31   0
 -10   2  12  456.42   10.10   0
 -10  -2  12  473.04    9.22   0
  10  -2 -12  462.68   11.30   0
  10   2 -12  414.64    9.17   0
  -8  -2  12   -6.00    6.39   0
   8  -2 -12    3.21    8.64   0
   8   2 -12   -2.65    6.42   0
  -8   2  12   -8.37    6.52   0
   6  -2 -12 1642.65   14.43   0
   6   2 -12 1643.45   13.90   0
  -6   2  12 1702.70   16.89   0
  -6  -2  12 1663.16   14.27   0
   4  -2 -12   47.42    8.57   0
   4   2 -12   48.16    9.16   0
  -4   2  12   38.02    6.46   0
  -4  -2  12   45.97    6.45   0
   2  -2 -12 2329.80   15.63   0
   2   2 -12 2296.07   16.97   0
  -2   2  12 2289.92   15.87   0
  -2  -2  12 2299.68   15.39   0
   0  -2 -12   17.77    8.21   0
   0   2 -12   30.24    8.57   0
   0   2  12   21.03    7.94   0
   0   2  12   22.27    5.84   0
   0  -2  12   17.89    6.01   0
  -2  -2 -12   39.72    7.09   0
   2   2  12   35.71    7.08   0
  -2   2 -12   26.34    7.40   0
   2   2  12   40.17    7.19   0
   2  -2  12   28.45   10.19   0
   4  -2  12   24.75    9.94   0
  -4   2 -12   29.16    9.86   0
  -4  -2 -12   29.23    6.73   0
   4   2  12   24.18    6.84   0
   4  -2  12   24.83    6.84   0
   4   2  12   21.34    6.76   0
  -6   2 -12 1102.75   12.71   0
   6   2  12 1074.94   12.31   0
   6   2  12 1090.99   12.56   0
  -6  -2 -12 1145.71   12.45   0
   6  -2  12 1062.31   12.92   0
   6  -2  12 1082.35   12.61   0
  -8   2 -12   68.30    6.49   0
   8   2  12   68.65    8.50   0
   8  -2  12   67.34    6.32   0
   8  -2  12   52.40    6.57   0
  -8  -2 -12   90.49    8.59   0
   8   2  12   73.36    8.46   0
 -10   2 -12 1784.85   13.05   0
  10  -2  12 1697.29   13.34   0
  10   2  12 1780.63   14.10   0
  10  -2  12 1781.10   12.94   0
  10   2  12 1746.37   12.61   0
 -12   2 -12   10.16    7.28   0
  12   2  12   14.55    9.67   0
  12  -2  12   19.71    6.96   0
  12   2  12   13.87    9.72   0
  12  -2  12   20.50    7.16   0
  14   2  12   14.41    9.57   0
  14   2  12   -0.89    6.95   0
  14  -2  12    5.22    9.62   0
  14  -2  12    8.19    7.11   0
  25   3 -12   38.50   11.60   0
 -25  -3  12   46.33    8.74   0
 -25   3  12   27.10    7.06   0
  25  -3 -12   16.84   12.12   0
  25  -3 -12   16.80    7.00   0
  23   3 -12   32.45    7.85   0
 -23  -3  12   55.60    7.45   0
 -23   3  12   40.01    7.21   0
  23  -3 -12   41.34   10.91   0
  21   3 -12   27.49    6.28   0
 -21   3  12   51.03    9.07   0
  21  -3 -12   41.32    8.00   0
 -21  -3  12   23.76    9.70   0
  19   3 -12  126.10    6.92   0
 -19   3  12  121.12    8.86   0
 -19  -3  12  103.35    6.80   0
  19  -3 -12  119.53    9.77   0
 -17  -3  12  181.36   10.09   0
  17  -3 -12  168.24   10.70   0
 -17   3  12  162.41    7.62   0
  17   3 -12  185.62   10.16   0
 -15  -3  12  226.54    8.18   0
 -15   3  12  211.30    8.20   0
  15  -3 -12  196.63   11.33   0
  15   3 -12  202.09    8.22   0
 -13  -3  12   35.33   10.60   0
 -13   3  12   26.04    7.58   0
  13  -3 -12   30.42   10.69   0
  13   3 -12   10.85    7.86   0
 -11   3  12  369.82   13.23   0
 -11  -3  12  356.69    9.48   0
  11  -3 -12  345.75    9.89   0
  11   3 -12  339.35    9.38   0
  -9  -3  12   95.41    6.87   0
   9  -3 -12   83.17    6.69   0
   9   3 -12   92.15    9.43   0
  -9   3  12   94.64    9.82   0
  -7  -3  12  122.41    7.05   0
   7  -3 -12  128.12    6.95   0
   7   3 -12  119.40    7.13   0
  -7   3  12  119.18    7.49   0
   5  -3 -12  492.56    9.38   0
   5   3 -12  507.58   11.35   0
  -5   3  12  493.88   11.77   0
  -5  -3  12  507.51    9.28   0
  -3   3  12  590.27   11.04   0
   3  -3 -12  599.96   11.16   0
   3   3 -12  590.44   11.47   0
  -3   3  12  587.78   11.65   0
  -3  -3  12  585.09    9.66   0
   1  -3 -12  407.82   11.55   0
   1   3 -12  385.60   12.48   0
  -1   3  12  379.28   11.69   0
  -1  -3  12  388.78   12.07   0
  -1   3  12  355.96   11.33   0
  -1  -3 -12   55.63    7.04   0
  -1   3 -12   41.95    7.73   0
   1   3  12   66.45    9.96   0
   1  -3  12   60.47   10.33   0
   1   3  12   38.21    7.01   0
  -3  -3 -12    6.19    9.14   0
  -3   3 -12    3.34    9.86   0
   3   3  12    2.65    9.33   0
   3   3  12   -7.76    9.30   0
   3  -3  12    1.07    6.91   0
  -5  -3 -12   39.57    8.82   0
   5   3  12   39.60    8.71   0
  -5   3 -12   49.16    6.77   0
   5   3  12   50.45    8.92   0
   5  -3  12   44.51    6.58   0
   5  -3  12   50.39    6.88   0
  -7  -3 -12  169.37    7.05   0
  -7   3 -12  185.26    7.21   0
   7  -3  12  172.69    7.25   0
   7   3  12  196.58    9.34   0
   7  -3  12  172.06    9.15   0
   7   3  12  174.49    6.78   0
  -9   3 -12  658.61   11.11   0
   9   3  12  627.24    8.81   0
   9  -3  12  604.21    9.12   0
   9  -3  12  648.79   11.36   0
   9   3  12  662.44   10.52   0
 -11   3 -12  281.61   11.40   0
  11  -3  12  286.27   11.52   0
  11   3  12  297.32   10.91   0
  11   3  12  297.11   10.82   0
  11  -3  12  297.22   11.07   0
  13   3  12  -14.95   10.03   0
  13   3  12    2.12    9.78   0
  13  -3  12    5.47    9.99   0
  13  -3  12   19.22   10.26   0
  24  -4 -12  179.48   10.79   0
 -24   4  12  179.77   10.62   0
  24   4 -12  112.10   11.32   0
 -24  -4  12  161.28   11.05   0
  24  -4 -12  157.34   11.20   0
  22   4 -12   -8.40    7.45   0
 -22  -4  12    7.27   10.32   0
 -22   4  12   11.78    9.57   0
  22  -4 -12    9.48    9.74   0
  20   4 -12  208.06    9.79   0
 -20   4  12  227.65    9.50   0
  20  -4 -12  235.23    9.99   0
 -20  -4  12  228.32    7.40   0
 -18   4  12    2.78    8.05   0
  18  -4 -12   -0.92    8.71   0
 -18  -4  12   10.85    8.52   0
  18   4 -12   -4.77    8.98   0
 -16  -4  12   67.65    9.56   0
  16  -4 -12   73.74    9.76   0
 -16   4  12   78.40    9.03   0
  16   4 -12   49.39    7.12   0
 -14  -4  12   67.45    7.29   0
  14  -4 -12   63.29    7.41   0
 -14   4  12   70.63    9.61   0
  14   4 -12   61.90    7.41   0
 -12   4  12  338.81   12.66   0
 -12  -4  12  346.92    9.06   0
  12  -4 -12  346.20   12.29   0
  12   4 -12  332.17    9.24   0
 -10   4  12   15.01   11.11   0
 -10  -4  12   25.87    7.53   0
  10  -4 -12   12.11   10.09   0
  10   4 -12    6.19   10.84   0
  -8  -4  12 3184.35   18.17   0
   8  -4 -12 3169.27   22.90   0
   8   4 -12 2968.82   17.80   0
  -8   4  12 3118.89   23.06   0
  -6  -4  12   35.41   10.85   0
   6  -4 -12   37.40    7.34   0
   6   4 -12   33.69    8.06   0
  -6   4  12   32.82   11.13   0
  -4   4  12  922.19   13.88   0
   4  -4 -12 1041.10   14.40   0
   4   4 -12  989.03   14.71   0
  -4   4  12  957.26   15.02   0
  -4  -4  12  986.15   11.90   0
  -2   4  12   91.59    7.35   0
   2  -4 -12  102.42    7.47   0
   2   4 -12  106.45    8.34   0
  -2   4  12   96.95    7.90   0
  -2  -4  12   98.72   11.02   0
   0  -4 -12  385.11   11.14   0
   0   4 -12  359.22    9.29   0
   0   4  12  346.08   11.33   0
   0   4  12  356.99   10.94   0
   0  -4  12  337.86    9.02   0
  -2  -4 -12   39.09    9.26   0
   2   4  12   24.25    9.12   0
  -2   4 -12   33.47   10.08   0
   2   4  12   29.87    9.39   0
   2  -4  12   40.24    6.94   0
  -4   4 -12  698.23   11.99   0
   4   4  12  676.45    9.53   0
   4  -4  12  703.13   11.66   0
  -4  -4 -12  668.40    9.26   0
   4   4  12  639.47    9.21   0
  -6   4 -12    3.59    6.16   0
   6  -4  12   -0.93    6.26   0
   6   4  12   14.57    8.27   0
   6  -4  12  -10.09    8.67   0
   6   4  12   -8.45    8.18   0
  -8   4 -12  555.67    9.04   0
   8   4  12  538.49    8.52   0
   8   4  12  575.62   10.18   0
   8  -4  12  582.96   10.80   0
   8  -4  12  538.94    9.13   0
 -10   4 -12   62.23    7.37   0
  10   4  12  106.64   10.22   0
  10  -4  12   89.60   10.70   0
  10   4  12   58.33    7.41   0
  10  -4  12   66.44    7.57   0
 -12   4 -12  324.20    9.00   0
  12   4  12  305.90    8.43   0
  12   4  12  312.99   11.25   0
  12  -4  12  299.97   11.32   0
  12  -4  12  284.39    9.23   0
  23   5 -12  165.87   11.53   0
  23  -5 -12  212.61   10.97   0
 -23  -5  12  210.96   11.33   0
 -23   5  12  193.57   11.22   0
  23  -5 -12  209.82   11.64   0
  21   5 -12   28.73   10.51   0
  21  -5 -12   38.67    9.11   0
 -21   5  12   30.50    9.74   0
  21  -5 -12   32.67    9.71   0
 -21  -5  12   24.77   10.51   0
  19  -5 -12   45.19   11.80   0
 -19   5  12   38.53    9.97   0
 -19  -5  12   29.70   10.67   0
  19   5 -12   44.88   10.84   0
 -17   5  12   20.76    8.07   0
  17  -5 -12   25.61    7.67   0
 -17  -5  12   25.07    6.13   0
  17   5 -12   21.69    8.89   0
  15  -5 -12   35.94    8.14   0
 -15  -5  12   45.36    6.62   0
  15   5 -12   39.62    6.76   0
 -15   5  12   41.78   10.36   0
  13  -5 -12   35.86    9.20   0
 -13  -5  12   39.87    6.71   0
 -13   5  12   35.38    9.18   0
  13   5 -12   28.50    7.02   0
  11  -5 -12 1341.49   18.32   0
 -11   5  12 1267.72   19.09   0
 -11  -5  12 1328.32   14.43   0
  11   5 -12 1310.26   12.44   0
   9  -5 -12  136.30   10.55   0
  -9  -5  12  127.81   10.81   0
  -9   5  12  136.78   11.81   0
   9   5 -12  127.41    8.03   0
  -7  -5  12  123.19   10.97   0
   7  -5 -12  129.92   10.60   0
   7   5 -12  118.44    8.00   0
  -7   5  12  120.12    8.86   0
  -7   5  12  116.44   10.19   0
  -5  -5  12  498.27   12.44   0
   5  -5 -12  513.84   10.34   0
   5   5 -12  511.40   12.44   0
  -5   5  12  493.30   13.64   0
  -5   5  12  462.32    9.89   0
   3  -5 -12    7.13    9.35   0
  -3   5  12    3.01    9.17   0
   3   5 -12   -1.98    7.44   0
  -3   5  12   -5.59   10.06   0
  -3  -5  12   -5.29   10.17   0
   1  -5 -12    8.26    6.50   0
  -1   5  12   10.37    6.22   0
   1   5 -12    6.63   10.10   0
  -1   5  12    3.60    9.54   0
  -1  -5  12    8.29    6.96   0
  -1  -5 -12  814.11   10.45   0
  -1   5 -12  777.85   10.59   0
   1   5  12  783.48   12.54   0
   1  -5  12  762.05   10.36   0
   1   5  12  753.80   10.11   0
  -3   5 -12  358.90   10.76   0
   3   5  12  305.11   10.28   0
   3  -5  12  352.99   10.47   0
   3   5  12  333.35    7.97   0
  -5   5 -12   33.59    8.71   0
   5   5  12   24.96    8.54   0
   5   5  12   33.61    8.06   0
   5  -5  12   28.06    6.29   0
   5  -5  12   29.42    9.11   0
  -7   5 -12  232.21    7.34   0
   7   5  12  229.53    7.16   0
   7   5  12  213.28    6.89   0
   7  -5  12  242.79    7.52   0
   7  -5  12  243.55    9.51   0
  -9   5 -12   -3.56    7.20   0
   9   5  12   -4.72    6.84   0
   9   5  12    9.42    9.58   0
   9  -5  12  -15.66   10.07   0
   9  -5  12   -9.47    7.34   0
 -11   5 -12   -7.87   10.12   0
  11  -5  12    3.34   10.38   0
  11   5  12    0.93    6.85   0
  11   5  12   15.81    9.71   0
  11  -5  12  -17.18    9.98   0
  22   6 -12  187.10   11.43   0
 -22  -6  12  206.76    8.76   0
  22  -6 -12  217.39   12.17   0
  22  -6 -12  213.29   14.52   0
 -22   6  12  202.77   12.02   0
 -20   6  12   56.91   12.22   0
  20  -6 -12   63.43   11.62   0
  20  -6 -12   57.31   10.15   0
 -20  -6  12   83.56    7.71   0
  20   6 -12   43.85    7.74   0
  18  -6 -12  302.90   16.40   0
  18  -6 -12  306.14   15.22   0
 -18   6  12  279.02   16.41   0
 -18  -6  12  292.15    8.95   0
  18   6 -12  283.61    8.89   0
  16  -6 -12    5.47    8.80   0
  16  -6 -12    6.58   10.08   0
 -16  -6  12    2.12    6.23   0
  16   6 -12   18.95    8.68   0
 -16   6  12    6.00    9.80   0
  14  -6 -12  116.39   12.37   0
 -14   6  12  104.42   11.92   0
 -14  -6  12  127.16    9.12   0
  14   6 -12  115.90    7.01   0
  12  -6 -12   36.36   11.05   0
 -12   6  12   31.08   11.09   0
 -12  -6  12   21.77    9.26   0
 -12   6  12   36.33   11.42   0
  12   6 -12   31.26    6.76   0
  10  -6 -12 1043.89   17.91   0
 -10   6  12  988.13   20.20   0
 -10  -6  12 1028.34   13.11   0
 -10   6  12  897.89   17.10   0
  10   6 -12 1052.11   13.41   0
   8  -6 -12  268.25   11.23   0
  -8  -6  12  272.15    8.01   0
  -8   6  12  253.32   11.04   0
   8   6 -12  278.22   10.70   0
  -8   6  12  248.12   12.59   0
   6  -6 -12  389.93   11.59   0
  -6   6  12  345.70   11.19   0
  -6  -6  12  389.88   11.12   0
   6   6 -12  366.46    8.87   0
  -6   6  12  353.94   12.80   0
   4  -6 -12   91.95    6.94   0
  -4  -6  12   98.57    7.26   0
   4   6 -12  103.15   10.04   0
  -4   6  12   80.50   10.29   0
  -4   6  12   81.95    6.65   0
   2   6 -12  182.61    7.90   0
  -2   6  12  187.19   10.36   0
  -2   6  12  180.57    7.48   0
  -2  -6  12  192.32   10.18   0
   0   6 -12   12.65    9.17   0
   0   6  12    4.53    8.88   0
   0   6  12    9.83    5.99   0
   0  -6  12   10.66    9.34   0
  -2   6 -12  735.12   10.43   0
   2   6  12  791.89   12.08   0
   2   6  12  731.20    9.74   0
   2  -6  12  732.93   10.46   0
  -4   6 -12  132.88    7.14   0
   4   6  12  160.20    9.01   0
   4   6  12  148.52    6.59   0
   4  -6  12  143.88    9.39   0
  -6   6 -12  150.93    7.98   0
   6  -6  12  152.60    8.29   0
   6   6  12  145.13    7.47   0
   6   6  12  125.55    7.83   0
   6  -6  12  159.00   10.87   0
   8  -6  12  184.34   11.31   0
  -8   6 -12  186.54   11.08   0
   8   6  12  186.19   10.24   0
   8   6  12  184.32    7.99   0
   8  -6  12  192.50    8.26   0
 -10   6 -12  190.15   11.44   0
  10   6  12  251.96   10.68   0
  10   6  12  194.96   10.98   0
  10  -6  12  185.57   11.72   0
  10  -6  12  270.36   11.11   0
 -21  -7  12   18.90    8.76   0
  21   7 -12    0.48   12.36   0
 -19  -7  12   21.95   10.42   0
  19   7 -12    8.74   10.55   0
 -17  -7  12  306.62    8.69   0
  17   7 -12  347.70   11.93   0
 -15  -7  12  356.37    9.04   0
  15   7 -12  345.65   12.16   0
 -13  -7  12   -6.24    8.45   0
  13   7 -12   -5.06    8.80   0
 -11  -7  12   83.16    6.56   0
  11   7 -12   69.77    6.81   0
  -9   7  12    1.41   10.71   0
  -9  -7  12  -13.89    8.80   0
   9   7 -12    8.14    9.11   0
  -9   7  12    5.29   10.23   0
  -7  -7  12    2.43    8.82   0
  -7   7  12    3.47    9.89   0
   7   7 -12   13.95    6.34   0
  -7   7  12    4.45    9.55   0
  -5  -7  12  497.49   11.23   0
  -5   7  12  446.13   11.66   0
   5   7 -12  451.61    9.26   0
  -5   7  12  464.16   13.38   0
  -3  -7  12  351.75   10.74   0
  -3   7  12  342.28   10.51   0
   3   7 -12  360.29    8.70   0
  -3   7  12  344.81   11.50   0
  -1  -7  12   44.29    8.93   0
  -1   7  12   49.58    8.22   0
   1   7 -12   46.20    9.19   0
  -1   7  12   49.16    8.76   0
   1   7  12   16.03    7.79   0
  -1   7 -12   13.30    6.30   0
   1   7  12   19.01    8.31   0
   1  -7  12   14.09    6.11   0
   3   7  12    7.41    5.38   0
  -3   7 -12    2.61    5.91   0
   3   7  12    6.06    5.88   0
   3  -7  12    4.75    6.02   0
   5   7  12   43.66    7.26   0
  -5   7 -12   69.30   10.70   0
   5   7  12   54.15   10.28   0
   5  -7  12   54.51   10.88   0
   5  -7  12   65.94    7.80   0
   7   7  12  256.89   10.75   0
  -7   7 -12  255.70    9.19   0
   7   7  12  283.86   11.00   0
   7  -7  12  266.23    9.19   0
   7  -7  12  285.34   11.71   0
   9   7  12   73.76    7.09   0
  -9   7 -12   87.25   10.63   0
   9   7  12   82.14    7.25   0
   9  -7  12   72.09   10.66   0
   9  -7  12   57.78    7.83   0
  18   8 -12   11.51   10.49   0
 -18  -8  12    6.07   10.40   0
 -16  -8  12  249.61    8.61   0
  16   8 -12  216.85    8.97   0
 -14  -8  12   18.80    7.26   0
  14   8 -12   15.47   10.78   0
 -12  -8  12  138.59    8.02   0
  12   8 -12  119.82   11.47   0
 -10  -8  12    0.71    5.79   0
  10   8 -12   -6.49    8.68   0
  -8  -8  12  143.81    7.00   0
   8   8 -12  130.48    9.34   0
  -6  -8  12   -8.23    8.47   0
   6   8 -12    7.74    6.34   0
  -6   8  12    1.55    9.01   0
  -6   8  12   -0.08    7.87   0
  -4  -8  12  667.51   10.13   0
   4   8 -12  665.27   10.32   0
  -4   8  12  641.33   14.39   0
  -4   8  12  646.92   13.23   0
  -2   8  12   46.07    8.01   0
  -2  -8  12   43.80    8.76   0
   2   8 -12   42.00    6.44   0
  -2   8  12   42.81    8.76   0
   0   8  12  290.55   11.30   0
   0   8 -12  318.57   12.10   0
   0   8  12  305.00    9.62   0
   0  -8  12  266.00    9.13   0
   2   8  12   28.08    7.02   0
  -2   8 -12   29.79    7.66   0
   2   8  12   43.47   10.15   0
   2  -8  12   34.02   10.69   0
  -4   8 -12   65.16    7.66   0
   4   8  12   54.49   10.14   0
   4  -8  12   53.51    7.87   0
   4   8  12   46.75    7.11   0
   6  -8  12   19.24    7.61   0
  -6   8 -12   22.29    7.53   0
   6   8  12   12.70    7.34   0
   6  -8  12   23.71    7.52   0
   6   8  12   20.38    6.92   0
   8   8  12  310.20   13.21   0
  -8   8 -12  268.09   10.63   0
   8  -8  12  296.77   14.20   0
   8  -8  12  288.89   13.99   0
   8   8  12  269.71    9.61   0
 -15  -9  12  -13.00   10.09   0
  15   9 -12    3.20    7.43   0
 -13  -9  12   16.72    7.08   0
  13   9 -12  -13.42   10.56   0
 -11  -9  12  157.21   10.93   0
  11   9 -12  148.51    8.44   0
  -9  -9  12   84.20    7.63   0
   9   9 -12   76.09   10.78   0
  -7  -9  12   99.85    7.90   0
   7   9 -12  109.78   11.04   0
  -5  -9  12  100.51    7.96   0
  -5   9  12   89.15   14.57   0
   5   9 -12   73.00   11.07   0
  -5   9  12   88.11   14.46   0
  -3  -9  12    5.18    7.19   0
   3   9 -12   12.61   10.41   0
  -3   9  12    5.42   10.55   0
  -3   9  12    8.89    9.39   0
  -1  -9  12    2.13   10.21   0
   1   9 -12   11.87    7.39   0
  -1   9  12    6.90   10.34   0
  -1   9  12    5.49    9.53   0
   1  -9  12  184.04   11.22   0
  -1   9 -12  182.89    8.59   0
   1   9  12  169.21    8.71   0
   1   9  12  157.09    8.22   0
  -3   9 -12  120.63   10.99   0
   3   9  12  103.12   10.67   0
   3  -9  12   81.68    8.21   0
   3   9  12  111.72   10.28   0
   5  -9  12   -3.21   12.21   0
  -5   9 -12    3.67   12.02   0
   5   9  12    4.31   11.78   0
   5  -9  12   -6.37   12.27   0
   5   9  12    3.63    7.98   0
  12  10 -12   26.62   12.52   0
 -12 -10  12   40.50   11.99   0
 -10 -10  12  177.96   10.92   0
  10  10 -12  148.40    8.53   0
  -8 -10  12   38.63    7.27   0
   8  10 -12   30.99   10.48   0
  -6 -10  12  168.90    8.21   0
   6  10 -12  146.66    8.49   0
  -4  10  12   56.46   14.64   0
  -4 -10  12   66.84   10.39   0
   4  10 -12   59.95    7.70   0
  -4  10  12   59.59   13.87   0
  -2 -10  12   17.55    7.09   0
   2  10 -12   17.80    7.28   0
  -2  10  12   25.82    9.77   0
  -2  10  12   20.83   10.53   0
   0 -10  12    5.60    8.35   0
   0  10 -12   -5.78    8.59   0
   0  10  12    2.01    8.44   0
   0  10  12    2.76   11.21   0
  26   0 -13    1.95   12.57   0
 -26   0  13  -27.10   11.76   0
  24   0 -13    4.28    7.50   0
 -24   0  13   -0.11    7.19   0
 -22   0  13   -5.12    7.27   0
  22   0 -13    6.92    7.56   0
 -20   0  13    3.92    5.96   0
  20   0 -13   15.83    8.84   0
 -18   0  13    4.62    6.34   0
  18   0 -13    3.96    9.61   0
 -16   0  13    0.32    6.84   0
  16   0 -13    1.70    7.22   0
 -14   0  13   -5.22   10.53   0
  14   0 -13   -3.45   10.96   0
 -12   0  13   22.25    7.92   0
  12   0 -13   10.05   11.23   0
 -10   0  13    4.70    6.53   0
  10   0 -13   11.14    6.28   0
   8   0 -13    7.05    6.16   0
  -8   0  13   -8.99    6.58   0
   6   0 -13    1.56    6.16   0
  -6   0  13   -6.91    6.42   0
   4   0 -13   -3.69    6.03   0
  -4   0  13   -1.98    8.72   0
   2   0 -13    4.74    5.90   0
  -2   0  13   -8.22    8.36   0
   0   0 -13    0.86    7.16   0
   0   0  13   -2.98    7.21   0
   2   0  13    0.59   10.08   0
  -2   0 -13    3.66   10.00   0
   2   0  13   18.46    6.88   0
  -4   0 -13    5.55    6.54   0
   4   0  13   -5.42    6.63   0
   4   0  13   -3.19    6.65   0
  -6   0 -13    9.71    8.64   0
   6   0  13    2.17    8.56   0
   6   0  13   10.82    8.76   0
  -8   0 -13   -3.06    5.83   0
   8   0  13   -2.19    5.78   0
   8   0  13   -6.88    8.09   0
 -10   0 -13   -7.71   10.06   0
  10   0  13   -7.47    6.86   0
  10   0  13   14.30   10.08   0
  12   0  13  -11.34    9.70   0
  12   0  13   -2.92   10.04   0
  14   0  13    0.07   11.50   0
  14   0  13   -3.79    8.39   0
  25   1 -13   33.27   10.69   0
 -25  -1  13   25.29    7.20   0
 -25   1  13   17.81    7.00   0
  25  -1 -13   18.37    7.66   0
  23   1 -13   23.36   10.78   0
 -23   1  13   11.82    7.07   0
 -23  -1  13   17.27   10.21   0
  23  -1 -13    8.01   10.67   0
 -21  -1  13  624.67   11.29   0
  21  -1 -13  567.80    9.86   0
 -21   1  13  627.55   11.38   0
  21   1 -13  586.65    9.54   0
 -19  -1  13   17.33    6.26   0
 -19   1  13   19.24    8.64   0
  19  -1 -13   23.34    6.72   0
  19   1 -13   10.62    6.59   0
 -17  -1  13   23.36    6.69   0
 -17   1  13   19.02    9.31   0
  17  -1 -13   27.30    7.17   0
  17   1 -13   27.74    9.88   0
 -15  -1  13  457.63    9.55   0
 -15   1  13  468.77   12.36   0
  15  -1 -13  449.87   10.00   0
  15   1 -13  469.75   12.42   0
 -13   1  13   66.01   10.94   0
 -13  -1  13   32.45   11.01   0
  13  -1 -13   48.17    7.96   0
  13   1 -13   38.74    8.00   0
 -11   1  13  308.67    9.92   0
 -11  -1  13  269.36    9.47   0
  11  -1 -13  275.76   11.05   0
  11   1 -13  268.31    9.46   0
  -9  -1  13 1554.45   15.70   0
   9  -1 -13 1542.17   13.81   0
   9   1 -13 1530.73   14.95   0
  -9   1  13 1592.11   14.80   0
   7  -1 -13  139.44    9.27   0
   7   1 -13  133.44    9.58   0
  -7   1  13  155.27   10.05   0
  -7  -1  13  152.93    7.46   0
   5  -1 -13   46.45    8.64   0
   5   1 -13   36.88    6.35   0
  -5   1  13   43.76    8.94   0
  -5  -1  13   30.38    6.51   0
   3  -1 -13  429.79    8.43   0
   3   1 -13  408.17    8.58   0
  -3   1  13  424.67    8.56   0
  -3  -1  13  398.17    8.50   0
   1  -1 -13    7.72    7.15   0
   1   1 -13    8.56    7.43   0
  -1   1  13   -5.52   10.32   0
  -1  -1  13    6.72    7.35   0
  -1  -1 -13   54.74    7.26   0
  -1   1 -13   62.22    7.50   0
   1   1  13   60.95    7.37   0
   1  -1  13   48.01   10.19   0
   1   1  13   43.06    7.38   0
   3  -1  13 1717.14   14.94   0
  -3   1 -13 1777.23   15.03   0
   3   1  13 1667.42   12.68   0
   3   1  13 1680.98   12.90   0
   3  -1  13 1676.17   13.01   0
  -3  -1 -13 1775.38   13.00   0
  -5  -1 -13   99.55    6.66   0
  -5   1 -13   79.91    6.78   0
   5   1  13  106.53    9.06   0
   5  -1  13   84.27    9.13   0
   5  -1  13   75.57    6.90   0
   5   1  13   98.96    6.60   0
  -7  -1 -13   74.45    8.75   0
  -7   1 -13   70.12    8.75   0
   7   1  13   59.77    8.63   0
   7   1  13   58.32    8.65   0
   7  -1  13   67.18    6.28   0
   7  -1  13   63.08    8.87   0
  -9   1 -13  198.06    9.17   0
  -9  -1 -13  221.49    8.93   0
   9  -1  13  185.13    9.21   0
   9   1  13  201.94    6.81   0
   9  -1  13  197.02    6.72   0
   9   1  13  189.34    9.01   0
 -11   1 -13   -7.74    6.95   0
  11   1  13    6.05    6.82   0
  11  -1  13    6.68    6.81   0
  11   1  13    8.70    6.91   0
  11  -1  13    0.63    7.08   0
  13   1  13   80.95    7.42   0
  13  -1  13   55.11   10.04   0
  13   1  13   72.95    7.48   0
  13  -1  13   79.24    7.67   0
  26   2 -13   -0.75    9.05   0
 -26   2  13    3.85    8.06   0
  24   2 -13   23.02   10.34   0
 -24  -2  13   18.90   10.12   0
 -24   2  13    3.95    9.75   0
  24  -2 -13    1.83   10.75   0
  22   2 -13   48.58   10.96   0
 -22   2  13   32.66    7.47   0
  22  -2 -13   45.90    8.08   0
 -22  -2  13   49.00    7.67   0
 -20  -2  13    2.30    6.05   0
  20  -2 -13    3.56    8.93   0
 -20   2  13    4.87    5.76   0
  20   2 -13   14.17    8.77   0
 -18  -2  13   -1.63    8.93   0
 -18   2  13    1.31    6.19   0
  18  -2 -13    8.18    9.48   0
  18   2 -13   -3.39    6.57   0
 -16  -2  13   -1.62    9.66   0
 -16   2  13   -2.87    6.63   0
  16  -2 -13   -7.36    9.99   0
  16   2 -13    4.99    7.05   0
 -14   2  13   75.64    7.83   0
 -14  -2  13   82.79    7.75   0
  14  -2 -13   62.56   10.81   0
  14   2 -13   66.15   11.00   0
 -12   2  13   36.55   11.30   0
 -12  -2  13   47.28    7.87   0
  12  -2 -13   41.99    7.75   0
  12   2 -13   37.40    8.06   0
 -10   2  13  341.52   10.19   0
 -10  -2  13  360.99   12.86   0
  10  -2 -13  343.10   12.26   0
  10   2 -13  343.81   12.32   0
   8  -2 -13   41.33    8.67   0
   8   2 -13   53.88    6.52   0
  -8   2  13   46.11    6.84   0
  -8  -2  13   49.53    6.65   0
   6  -2 -13    7.00    8.29   0
   6   2 -13    5.90    6.18   0
  -6   2  13    2.67    6.28   0
  -6  -2  13    2.62    8.84   0
   4  -2 -13  161.03    6.93   0
   4   2 -13  160.65    9.59   0
  -4   2  13  156.36    7.25   0
  -4  -2  13  158.02    9.53   0
   2  -2 -13  270.99    8.57   0
   2   2 -13  255.34    8.81   0
  -2   2  13  257.96    8.78   0
  -2  -2  13  241.38    8.82   0
   0  -2 -13  107.87    7.58   0
   0   2  13  109.57    7.51   0
   0   2 -13  113.19    8.03   0
   0   2  13  103.78    7.71   0
   0  -2  13  110.06    7.76   0
  -2  -2 -13  143.78    7.45   0
   2   2  13  146.01    7.47   0
  -2   2 -13  149.11    7.86   0
   2   2  13  140.01    7.66   0
   2  -2  13  142.30   10.49   0
  -4   2 -13   27.11    9.26   0
  -4  -2 -13   21.14    6.29   0
   4   2  13   40.01    8.90   0
   4  -2  13   31.53    6.62   0
   4   2  13   33.84    6.49   0
   4  -2  13   27.55    9.41   0
  -6  -2 -13    2.62    8.39   0
   6   2  13   24.21    8.34   0
   6  -2  13   17.04    6.18   0
   6   2  13   13.88    5.86   0
   6  -2  13   18.61    6.09   0
  -6   2 -13    8.82    6.10   0
  -8  -2 -13   33.22    6.09   0
  -8   2 -13   52.07    8.56   0
   8   2  13   31.85    6.09   0
   8  -2  13   44.53    8.44   0
   8  -2  13   58.79    8.66   0
   8   2  13   46.98    6.10   0
 -10   2 -13    5.09    7.15   0
  10  -2  13    2.38    7.38   0
  10   2  13   -8.87    7.01   0
  10  -2  13   12.17    6.86   0
  10   2  13   -2.70    6.97   0
 -12   2 -13   73.50    7.34   0
  12   2  13   72.65    7.39   0
  12  -2  13   64.44    7.31   0
  12   2  13   41.98    7.38   0
  12  -2  13   78.08    7.40   0
  25   3 -13  127.63    9.91   0
 -25  -3  13  133.78   13.07   0
 -25   3  13  147.80   11.56   0
  25  -3 -13  140.68   13.67   0
  23   3 -13   69.40    8.07   0
 -23  -3  13   88.48   10.76   0
 -23   3  13   98.55   10.03   0
  23  -3 -13   81.25    8.37   0
 -21   3  13   15.37    9.89   0
  21  -3 -13   20.61   11.04   0
 -21  -3  13   27.38    7.36   0
  21   3 -13    6.97   10.99   0
 -19  -3  13   47.33    6.23   0
  19  -3 -13   39.14    9.10   0
  19   3 -13   25.15    9.15   0
 -19   3  13   35.80    6.13   0
 -17  -3  13    6.54    9.29   0
  17  -3 -13   12.97    9.44   0
 -17   3  13   18.21    8.73   0
  17   3 -13   11.89    6.80   0
 -15  -3  13 1359.38   12.34   0
 -15   3  13 1344.42   14.36   0
  15  -3 -13 1388.95   16.27   0
  15   3 -13 1360.20   12.46   0
 -13   3  13  690.32   14.11   0
 -13  -3  13  689.91   10.50   0
  13  -3 -13  665.28   13.53   0
  13   3 -13  678.47   12.93   0
 -11   3  13   63.16   11.45   0
 -11  -3  13   60.10    8.07   0
  11  -3 -13   69.18    7.78   0
  11   3 -13   60.86    8.07   0
  -9  -3  13   85.96    8.19   0
   9  -3 -13   73.30   10.68   0
   9   3 -13   95.34   11.13   0
  -9   3  13   68.43   11.81   0
   7  -3 -13  362.86    9.36   0
   7   3 -13  367.54    9.48   0
  -7   3  13  359.21   13.23   0
  -7  -3  13  349.49    9.48   0
   5  -3 -13  223.92   11.13   0
   5   3 -13  226.73    8.99   0
  -5   3  13  215.21   11.88   0
  -5  -3  13  212.37   11.84   0
   3  -3 -13 1947.90   15.09   0
  -3   3  13 1840.66   14.70   0
   3   3 -13 1912.57   14.75   0
  -3   3  13 1912.64   17.37   0
  -3  -3  13 1912.20   14.72   0
   1  -3 -13  245.76   10.66   0
   1   3 -13  241.24   11.53   0
  -1   3  13  235.85   11.09   0
  -1  -3  13  231.04   11.08   0
  -1   3  13  206.17   10.51   0
  -1  -3 -13  159.05    9.88   0
  -1   3 -13  163.46    7.88   0
   1   3  13  159.48    7.57   0
   1  -3  13  143.22    7.69   0
   1   3  13  143.18    9.85   0
  -3  -3 -13   -2.30    6.22   0
  -3   3 -13   -5.05    9.45   0
   3   3  13   -1.95    6.34   0
   3   3  13    2.11    6.18   0
   3  -3  13    0.18    6.53   0
   5   3  13   71.49    6.33   0
  -5   3 -13   79.40    6.68   0
   5  -3  13   93.80    6.61   0
  -5  -3 -13   76.41    6.47   0
   5   3  13   77.56    6.38   0
   5  -3  13   69.58    6.57   0
   7  -3  13  412.56   10.20   0
  -7   3 -13  423.34   10.12   0
   7   3  13  395.07    7.90   0
  -7  -3 -13  424.12    9.75   0
   7  -3  13  406.69    7.93   0
   7   3  13  401.27    9.70   0
  -9   3 -13  890.20   11.16   0
   9   3  13  857.54   10.63   0
   9  -3  13  838.09   10.95   0
   9  -3  13  847.53   10.66   0
   9   3  13  827.15   10.45   0
 -11   3 -13   32.20    7.36   0
  11  -3  13   34.37    7.50   0
  11   3  13   23.27    9.93   0
  11   3  13   14.65    7.01   0
  11  -3  13   45.82    9.87   0
  13   3  13   22.71    8.71   0
  13   3  13   16.84    8.44   0
  13  -3  13    0.37   11.81   0
  13  -3  13   35.67   12.31   0
  24   4 -13   20.35    7.60   0
 -24  -4  13   36.21    7.51   0
 -24   4  13   20.39    9.50   0
  24  -4 -13   27.07    9.97   0
  22   4 -13   27.99    7.67   0
 -22   4  13   28.45    9.64   0
  22  -4 -13   19.43    7.11   0
 -22  -4  13   28.93    7.48   0
 -20   4  13   30.37    7.24   0
  20  -4 -13   26.98   10.05   0
 -20  -4  13   35.86   10.66   0
  20   4 -13   38.77   10.89   0
 -18   4  13  145.59    9.22   0
  18  -4 -13  151.31    7.67   0
 -18  -4  13  154.75    7.00   0
  18   4 -13  159.85    7.13   0
 -16  -4  13  183.22   10.01   0
  16  -4 -13  194.62   10.32   0
 -16   4  13  183.64    9.93   0
  16   4 -13  171.59    7.71   0
 -14  -4  13  315.52    8.48   0
 -14   4  13  308.11   11.47   0
  14  -4 -13  320.97   11.45   0
  14   4 -13  291.55    8.55   0
 -12   4  13   17.05   10.00   0
 -12  -4  13   14.97   10.10   0
  12  -4 -13   27.14    9.51   0
  12   4 -13   12.56   10.26   0
 -10   4  13  281.25   10.16   0
 -10  -4  13  275.59    8.92   0
  10  -4 -13  292.78   11.57   0
  10   4 -13  284.66   11.63   0
  -8  -4  13   24.07    7.76   0
   8  -4 -13   32.26   10.07   0
   8   4 -13   21.72    7.90   0
  -8   4  13   19.31   11.44   0
   6  -4 -13  630.88   12.72   0
   6   4 -13  583.84   12.96   0
  -6   4  13  560.90   11.09   0
  -6  -4  13  600.60   12.78   0
  -4   4  13  673.34   12.61   0
   4  -4 -13  729.04   13.07   0
   4   4 -13  719.31   13.53   0
  -4   4  13  682.51   11.34   0
  -4  -4  13  714.06   13.25   0
   2  -4 -13  327.59   10.97   0
  -2   4  13  275.96   10.71   0
   2   4 -13  336.24    9.16   0
  -2   4  13  303.16    8.92   0
  -2  -4  13  327.15    8.94   0
   0  -4 -13   84.09    9.45   0
   0   4 -13   99.09    7.59   0
   0   4  13   90.31    9.75   0
   0   4  13   85.34    6.80   0
   0  -4  13   97.07   10.14   0
  -2  -4 -13   12.74    6.08   0
   2   4  13    4.75    6.05   0
  -2   4 -13    4.08    6.59   0
   2   4  13    9.36    6.20   0
   2  -4  13   10.44    9.20   0
  -4  -4 -13   15.46    5.76   0
  -4   4 -13    1.54    8.89   0
   4   4  13   14.68    8.53   0
   4  -4  13   12.32    6.12   0
   4   4  13   17.01    8.15   0
   4  -4  13   23.37    6.53   0
  -6   4 -13   79.55    6.37   0
   6   4  13   58.20    8.57   0
   6  -4  13   80.63    8.72   0
   6   4  13   69.72    5.92   0
   6  -4  13   68.70    6.63   0
  -8   4 -13  387.34   11.80   0
   8   4  13  365.46    8.88   0
   8   4  13  351.80    8.46   0
   8  -4  13  348.99    8.93   0
   8  -4  13  341.81   11.86   0
 -10   4 -13  242.48    8.67   0
  10   4  13  205.11    8.48   0
  10  -4  13  230.19    8.97   0
  10   4  13  248.88   10.53   0
  10  -4  13  270.70   10.94   0
 -12   4 -13   27.15    8.79   0
  12   4  13   25.10   10.75   0
  12   4  13   37.86    8.42   0
  12  -4  13   33.21   11.14   0
  12  -4  13   43.03    8.87   0
  23  -5 -13    8.79    8.62   0
 -23   5  13   -4.66    9.38   0
 -23  -5  13    0.01    7.36   0
  23  -5 -13    2.69    9.54   0
  23   5 -13    4.71   10.59   0
  21  -5 -13   49.12    9.83   0
 -21   5  13   42.67    9.86   0
 -21  -5  13   55.31    7.44   0
  21   5 -13   49.50   10.76   0
 -19   5  13  155.88   11.15   0
  19  -5 -13  174.30   10.89   0
 -19  -5  13  173.53    8.32   0
  19   5 -13  143.25   11.57   0
 -17   5  13   25.98    8.05   0
  17  -5 -13   24.92    7.77   0
 -17  -5  13   18.78    6.14   0
  17   5 -13   25.19    6.36   0
  15  -5 -13   15.77    7.68   0
 -15  -5  13   23.08    9.02   0
 -15   5  13   19.16    8.42   0
  15   5 -13   21.30    9.23   0
  13  -5 -13  529.58   13.15   0
 -13  -5  13  551.08   11.49   0
 -13   5  13  513.25   14.91   0
  13   5 -13  542.64   11.77   0
 -11   5  13    4.24    9.61   0
  11  -5 -13    7.26    8.90   0
 -11  -5  13   16.05    6.78   0
  11   5 -13    7.27    9.67   0
  -9  -5  13   14.50    6.95   0
   9  -5 -13   18.50    6.65   0
   9   5 -13    3.39   10.03   0
  -9   5  13    6.28   10.61   0
  -7   5  13  322.09    9.09   0
  -7  -5  13  373.01   11.35   0
   7  -5 -13  369.91    9.42   0
   7   5 -13  326.56    8.87   0
  -7   5  13  349.68   12.65   0
  -5  -5  13  517.61   11.86   0
  -5   5  13  434.79    9.40   0
   5  -5 -13  490.04    9.79   0
   5   5 -13  509.84    9.57   0
  -5   5  13  489.52   12.79   0
   3  -5 -13    4.78    8.84   0
   3   5 -13   -6.29    9.85   0
  -3   5  13   -4.84    9.56   0
  -3   5  13    7.13    8.66   0
  -3  -5  13    7.42    6.76   0
   1  -5 -13  146.55    7.21   0
  -1   5  13  158.21    7.09   0
   1   5 -13  153.74    7.53   0
  -1   5  13  143.36    9.89   0
  -1  -5  13  150.25    7.54   0
  -1  -5 -13   46.13    8.77   0
  -1   5 -13   36.69    6.77   0
   1   5  13   30.52    6.61   0
   1  -5  13   39.53    9.24   0
   1   5  13   46.46    8.55   0
  -3   5 -13  307.55    8.15   0
   3   5  13  305.80    7.75   0
   3  -5  13  297.43   10.17   0
   3   5  13  289.62    7.65   0
   5  -5  13  174.38    9.55   0
  -5   5 -13  187.43    9.39   0
   5   5  13  166.23    9.14   0
   5   5  13  147.79    6.57   0
   5  -5  13  167.19    9.32   0
  -7   5 -13  318.69   11.56   0
   7   5  13  316.80   11.19   0
   7  -5  13  302.74   11.78   0
   7   5  13  305.66   10.70   0
   7  -5  13  294.92   11.37   0
  -9   5 -13    7.24    7.12   0
   9   5  13   -0.14    9.77   0
   9   5  13    4.95    6.78   0
   9  -5  13   11.32    7.16   0
   9  -5  13    9.69    7.39   0
 -11   5 -13   -3.20   11.09   0
  11   5  13   12.56    6.71   0
  11   5  13    1.73    6.90   0
  11  -5  13   16.63    8.28   0
  11  -5  13   23.50   11.28   0
 -22  -6  13   35.74   11.54   0
 -22   6  13   42.90   13.45   0
  22  -6 -13   53.57   12.82   0
  22  -6 -13   51.17   11.75   0
  22   6 -13   33.60    7.71   0
  20  -6 -13   40.07   11.49   0
 -20   6  13   32.38   11.91   0
  20  -6 -13   33.68   11.31   0
 -20  -6  13   32.12    7.58   0
  20   6 -13   45.42   10.60   0
  18  -6 -13   96.39   10.33   0
  18  -6 -13   98.44   12.35   0
 -18  -6  13   90.04    7.95   0
  18   6 -13  112.63    8.05   0
[truncated: 164,866 more chars]
