# Supplementary material for: Synthesis, crystal structure and thermal properties of catena-poly[[bis­(4-methyl­pyridine)­nickel(II)]-di-μ-thio­cyanato], which shows an alternating all-trans and cis–cis–trans-coordination of the NiS2Np2Nt2 octa­hedra (p = 4-methyl­pyridine, t = thio­cyanate)
Source: Acta Crystallogr E Crystallogr Commun. 2024 Jun 21;80(Pt 7):771–6. doi: 10.1107/S2056989024005887 (PMC11223700; doi:10.1107/S2056989024005887)
Supplement: Supplementary file 2 [file e-80-00771-Isup2.hkl]

#
# h,k,l, Fc-squared, Fo-squared, sigma(Fo-squared), status flag
#
data_I
_shelx_title ' Ni(NCS)2(4-pic)2 in C2/c' 
_shelx_refln_list_code          4
_shelx_F_calc_maximum      354.12
_exptl_crystal_F_000      1488.00
_reflns_d_resolution_high  0.7571

loop_
 _space_group_symop_operation_xyz
 'x, y, z'
 '-x, y, -z+1/2'
 'x+1/2, y+1/2, z'
 '-x+1/2, y+1/2, -z+1/2'
 '-x, -y, -z'
 'x, -y, z-1/2'
 '-x+1/2, -y+1/2, -z'
 'x+1/2, -y+1/2, z-1/2'

_cell_length_a    20.0352
_cell_length_b     9.1536
_cell_length_c    19.2268
_cell_angle_alpha  90.000
_cell_angle_beta  116.783
_cell_angle_gamma  90.000

_shelx_F_squared_multiplier     1.000

loop_
 _refln_index_h
 _refln_index_k
 _refln_index_l
 _refln_F_squared_calc
 _refln_F_squared_meas
 _refln_F_squared_sigma
 _refln_observed_status
   4   0   0       8907.93       7959.53       134.94 o
   6   0   0       2132.82       1693.66       138.51 o
   8   0   0       1311.32       1617.87        60.43 o
  10   0   0        293.68        164.37        58.54 o
  12   0   0      73518.54      79114.64      1881.37 o
  14   0   0        216.20        268.03        66.06 o
  16   0   0        773.39        863.56        51.07 o
  18   0   0        175.66        160.63        87.48 o
  20   0   0       5198.68       5594.07        66.06 o
  22   0   0        149.26        126.48        53.25 o
   1   1   0      21760.83      18958.51       264.80 o
   3   1   0      32420.36      30608.69       214.17 o
   5   1   0        308.70        334.92        53.65 o
   7   1   0       8516.51       7883.74        78.44 o
   9   1   0        175.09        156.74        35.12 o
  11   1   0       6553.20       6267.51        52.21 o
  13   1   0       9523.70       9149.25       133.34 o
  15   1   0        686.94        717.64        40.35 o
  17   1   0        828.81        877.70        35.43 o
  19   1   0       2897.38       3189.78        50.37 o
  21   1   0        252.63        253.05        36.72 o
  23   1   0        489.24        449.40        50.18 o
   0   2   0       3589.14       3109.18       138.21 o
   2   2   0       7538.44       6817.24       116.82 o
   4   2   0      11370.03      10669.25       101.26 o
   6   2   0      38786.09      36718.82       194.63 o
   8   2   0         32.27          2.47        39.21 o
  10   2   0      11170.21      11071.06        68.79 o
  12   2   0        717.03        767.45        34.89 o
  14   2   0       3246.15       3430.06        52.02 o
  16   2   0        292.49        315.55        36.25 o
  18   2   0      27021.62      29074.02       265.58 o
  20   2   0         12.51         48.22        45.93 o
  22   2   0       1270.43       1242.18        41.60 o
   1   3   0       1535.12       1478.69        82.95 o
   3   3   0        867.54        634.09        67.93 o
   5   3   0      13403.07      12448.23        89.46 o
   7   3   0      34973.46      35756.14       654.94 o
   9   3   0        502.63        413.06        51.30 o
  11   3   0       2343.16       2264.31        43.04 o
  13   3   0        816.87        739.37        46.81 o
  15   3   0         65.97         62.35        41.15 o
  17   3   0       4041.25       4333.55        53.66 o
  19   3   0       3211.66       3567.40        63.91 o
  21   3   0       1084.60       1069.71        48.45 o
   0   4   0      62657.36      66129.65      1048.10 o
   2   4   0        693.33        674.93        60.59 o
   4   4   0      40707.53      43339.60       310.84 o
   6   4   0       4884.34       4642.18        62.77 o
   8   4   0      14190.67      13710.46       192.39 o
  10   4   0         55.82         53.22        44.37 o
  12   4   0       1902.49       2001.48        52.19 o
  14   4   0        566.94        647.40        40.34 o
  16   4   0       8291.56       8715.58       108.90 o
  18   4   0        427.34        438.28        34.09 o
  20   4   0       5080.05       5202.90        81.47 o
  22   4   0         49.48         57.17        53.99 o
   1   5   0      20305.26      20084.01       202.77 o
   3   5   0       7775.11       6868.07       103.45 o
   5   5   0         20.66         18.36        41.59 o
   7   5   0        158.17        113.68        45.92 o
   9   5   0       2307.78       2404.26        58.51 o
  11   5   0       7718.94       8136.44        73.82 o
  13   5   0        825.28        830.63        51.79 o
  15   5   0       4299.63       4506.74        67.00 o
  17   5   0        278.36        302.24        35.16 o
  19   5   0         27.62        -42.96        42.96 o
  21   5   0       1176.45       1041.41        48.54 o
   0   6   0       3857.78       3587.61       101.68 o
   2   6   0      24649.04      24374.39       214.36 o
   4   6   0       1185.92       1078.42        60.84 o
   6   6   0         95.27         63.41        46.49 o
   8   6   0          1.58        -23.37        50.88 o
  10   6   0      10035.33      10220.12       134.87 o
  12   6   0         27.65         26.87        50.06 o
  14   6   0       9317.51       9500.45        70.36 o
  16   6   0         77.84        123.13        42.52 o
  18   6   0       1700.69       1827.59        57.40 o
  20   6   0        135.89        139.38        52.55 o
   1   7   0         71.27         80.72        64.90 o
   3   7   0      11013.63      11833.96       116.35 o
   5   7   0       1120.34       1161.21        61.81 o
   7   7   0        643.92        679.33       120.23 o
   9   7   0       7684.83       7892.22        94.84 o
  11   7   0        117.19         75.96        44.57 o
  13   7   0        746.51        710.44        45.15 o
  15   7   0       3206.55       3305.94        52.17 o
  17   7   0       2333.00       2424.75        92.05 o
  19   7   0        237.10        190.46        57.42 o
   0   8   0       4215.74       4344.86       109.69 o
   2   8   0          2.43         -5.00        55.85 o
   4   8   0       8876.72       9285.52       137.69 o
   6   8   0          4.09         -5.34       143.82 o
   8   8   0       6252.84       6324.75       110.66 o
  10   8   0        440.76        424.12        60.13 o
  12   8   0        572.85        523.84        51.31 o
  14   8   0        164.03        147.36        46.06 o
  16   8   0       3008.55       2898.85       136.75 o
   1   9   0       2639.98       2680.12        67.33 o
   3   9   0       1171.39       1144.33        58.71 o
   5   9   0        744.98        776.19       139.02 o
   7   9   0         65.12         95.24        72.84 o
   9   9   0        102.07         64.82        69.88 o
  11   9   0        423.08        423.69        63.50 o
  13   9   0        353.10        295.48        70.08 o
  15   9   0       1746.25       1724.03        64.34 o
   0  10   0       2311.99       2197.54        71.68 o
   2  10   0       2992.21       3078.83        66.43 o
   4  10   0        152.57        120.19        89.63 o
   6  10   0       1651.61       1830.96        76.76 o
   8  10   0         10.59         15.32        70.09 o
  10  10   0        866.89        801.03        57.63 o
  12  10   0          8.77         78.41        48.13 o
   1  11   0        496.66        498.93        57.89 o
   3  11   0          5.15         -7.80        59.02 o
   5  11   0        674.49        667.37        73.39 o
   7  11   0        856.47        741.21        72.82 o
   9  11   0          5.18          7.88        82.80 o
   0  12   0       1256.77       1244.66       108.83 o
   2  12   0        175.48        164.24        80.99 o
 -23   1   1        222.30        218.87        40.09 o
 -21   1   1       1879.51       2103.02        52.69 o
 -19   1   1       2911.30       3227.45        40.70 o
 -17   1   1        429.00        440.01        36.57 o
 -15   1   1        582.12        531.88        41.10 o
 -13   1   1       6618.27       6251.37        68.37 o
 -11   1   1       2296.32       2198.14        42.91 o
  -9   1   1       5446.03       5307.17        54.87 o
  -7   1   1      18717.73      18005.52       209.62 o
  -5   1   1         53.72         93.23        58.38 o
  -3   1   1      13040.64      11429.36       131.57 o
  -1   1   1      24603.41      22673.31       290.53 o
   1   1   1      27088.47      24231.24       368.93 o
   3   1   1      40581.98      37572.07       268.14 o
   5   1   1       1148.83       1101.49        42.41 o
   7   1   1         35.58          6.78        36.93 o
   9   1   1       4587.29       4050.47        52.48 o
  11   1   1       8447.93       7858.46        96.62 o
  13   1   1       2578.15       2683.40        42.57 o
  15   1   1       6998.46       7432.00        51.51 o
  17   1   1       2814.24       2881.37        54.87 o
  19   1   1         48.88         47.06        32.62 o
  21   1   1       2299.92       2380.01        45.08 o
  23   1   1        586.74        445.29        66.04 o
 -22   2   1         54.65         47.21        39.69 o
 -20   2   1       1143.63       1393.41        49.14 o
 -18   2   1       1712.14       1654.02        43.97 o
 -16   2   1         16.52        -29.60        34.42 o
 -14   2   1       4657.17       4812.20        51.51 o
 -12   2   1        154.81        212.59        47.72 o
 -10   2   1       5247.42       5239.53        53.83 o
  -8   2   1       2526.30       2327.80        52.04 o
  -6   2   1       1922.00       1884.25        49.79 o
  -4   2   1       3230.63       2896.09        74.74 o
  -2   2   1      14366.12      12742.78       210.64 o
   0   2   1       5454.33       4686.10        96.85 o
   2   2   1      24570.80      22806.50       157.77 o
   4   2   1       1575.10       1102.28        54.63 o
   6   2   1       3207.77       3408.64        59.97 o
   8   2   1       1359.65       1471.84        41.65 o
  10   2   1       1204.05       1111.67        36.67 o
  12   2   1       2432.19       2309.13        38.16 o
  14   2   1       1392.45       1247.57        45.15 o
  16   2   1         91.06        136.94        35.35 o
  18   2   1        570.50        587.90        30.47 o
  20   2   1        920.14        905.99        44.70 o
  22   2   1        432.80        282.76        44.11 o
 -23   3   1        103.07         88.57        58.65 o
 -21   3   1         98.49        145.27        44.64 o
 -19   3   1       8304.81       8147.37       100.11 o
 -17   3   1       6028.16       6437.94        81.78 o
 -15   3   1        459.27        468.14        46.89 o
 -13   3   1        146.54        145.54        40.25 o
 -11   3   1        186.73        265.16        35.52 o
  -9   3   1         12.07        -16.07        37.53 o
  -7   3   1      24604.94      23675.43       353.19 o
  -5   3   1      19881.09      18881.72       241.91 o
  -3   3   1      46775.45      47050.91       893.47 o
  -1   3   1       3242.08       2999.88        79.17 o
   1   3   1        598.64        479.37        71.61 o
   3   3   1      13191.69      12069.85       106.60 o
   5   3   1      14199.55      13046.16        85.31 o
   7   3   1       2963.94       2806.88        50.86 o
   9   3   1      15945.43      15405.59       131.94 o
  11   3   1       1592.01       1619.71        38.09 o
  13   3   1       3346.38       3444.12        56.00 o
  15   3   1       1381.77       1483.21        62.78 o
  17   3   1      10458.85      11050.69        82.24 o
  19   3   1        377.06        489.38        47.31 o
  21   3   1       1830.13       1803.12        57.43 o
 -22   4   1          0.74          7.50        43.74 o
 -20   4   1       2189.74       2265.97        51.16 o
 -18   4   1        349.64        357.55        43.10 o
 -16   4   1        121.16        120.38        42.82 o
 -14   4   1         33.85         41.81        50.75 o
 -12   4   1       3335.08       3462.05        63.36 o
 -10   4   1         69.12         29.13        44.52 o
  -8   4   1       4939.63       4443.49        83.71 o
  -6   4   1       1209.32       1010.30        57.21 o
  -4   4   1       4380.93       4463.09        76.24 o
  -2   4   1       4557.55       4438.57        87.36 o
   0   4   1       1078.71        928.02        57.68 o
   2   4   1        183.32         90.52        55.34 o
   4   4   1       2754.27       2418.22        56.80 o
   6   4   1        564.96        664.55        44.58 o
   8   4   1        104.89        116.78        38.66 o
  10   4   1        475.51        631.96        46.83 o
  12   4   1        629.79        618.53        41.46 o
  14   4   1       1365.08       1422.26        42.19 o
  16   4   1       1493.27       1575.76        45.89 o
  18   4   1       2326.00       2265.41        46.45 o
  20   4   1        288.71        306.64        46.15 o
 -21   5   1        956.78        764.25        45.12 o
 -19   5   1        333.10        295.76        41.14 o
 -17   5   1        120.72        120.81        33.26 o
 -15   5   1         78.75        110.98        54.27 o
 -13   5   1      14040.17      15065.71        86.92 o
 -11   5   1       2371.40       2474.79        62.11 o
  -9   5   1        794.48        802.61        50.85 o
  -7   5   1       3057.79       3009.02        71.57 o
  -5   5   1        749.99        848.06        63.84 o
  -3   5   1       1917.01       1729.90        62.44 o
  -1   5   1      56764.12      62299.43       586.15 o
   1   5   1       6263.24       5933.57        83.00 o
   3   5   1       1768.87       1270.74        53.84 o
   5   5   1       1341.19       1514.85        53.12 o
   7   5   1         92.33         89.97        41.55 o
   9   5   1       2131.84       2125.20        56.88 o
  11   5   1      13072.19      13775.59       157.82 o
  13   5   1       5530.81       5753.93        99.94 o
  15   5   1       4162.79       4351.07        75.42 o
  17   5   1         55.77         43.62        43.70 o
  19   5   1        469.72        533.80        43.49 o
  21   5   1        568.80        555.24        73.28 o
 -20   6   1        753.17        646.35        88.85 o
 -18   6   1        591.35        632.74        72.72 o
 -16   6   1         14.10         32.02        38.90 o
 -14   6   1        956.40        919.09        48.82 o
 -12   6   1       1651.87       1697.30        58.74 o
 -10   6   1        162.31        213.67        50.11 o
  -8   6   1        327.06        310.15        68.11 o
  -6   6   1       1334.53       1183.28        64.91 o
  -4   6   1        103.96         76.96        61.55 o
  -2   6   1       5824.54       5737.65        83.36 o
   0   6   1      11938.18      11555.33       101.15 o
   2   6   1       2792.48       2637.57        62.49 o
   4   6   1          1.11         21.81        50.14 o
   6   6   1       6148.24       6384.69        68.87 o
   8   6   1         17.94         16.27        55.43 o
  10   6   1        475.47        499.87        61.25 o
  12   6   1       2104.46       2033.08        44.12 o
  14   6   1       3913.54       4203.30        84.87 o
  16   6   1         44.55         71.88        45.52 o
  18   6   1         66.92         74.14        44.68 o
  20   6   1        245.74        268.87        61.60 o
 -19   7   1       1462.30       1398.36       119.63 o
 -17   7   1       1015.93        978.66        57.56 o
 -15   7   1        202.64        188.32        56.03 o
 -13   7   1          5.20         46.36        42.08 o
 -11   7   1       6087.52       6280.87       158.80 o
  -9   7   1        489.20        590.85        79.70 o
  -7   7   1       2089.17       2114.67        77.07 o
  -5   7   1        959.00        955.66        75.68 o
  -3   7   1       6344.33       6631.98        84.09 o
  -1   7   1       1299.82       1392.10        70.82 o
   1   7   1      12713.36      13231.83       120.78 o
   3   7   1       3598.22       3569.69        73.02 o
   5   7   1        558.78        723.02        52.79 o
   7   7   1          3.91         23.62        49.86 o
   9   7   1       2582.00       2686.23        60.12 o
  11   7   1        772.83        847.95        38.61 o
  13   7   1        759.73        839.94        39.36 o
  15   7   1        106.69         96.86        52.73 o
  17   7   1       1169.76       1021.74        48.03 o
 -18   8   1       1872.01       1641.61        70.81 o
 -16   8   1        126.44         72.15        76.09 o
 -14   8   1        703.30        645.82        88.45 o
 -12   8   1         23.04         58.01        56.02 o
 -10   8   1          5.28          9.81        59.35 o
  -8   8   1         26.99         27.04        60.93 o
  -6   8   1       4032.48       4186.13        94.79 o
  -4   8   1       7698.41       7950.47       204.83 o
  -2   8   1        634.08        710.59        55.82 o
   0   8   1        789.49        792.29        62.44 o
   2   8   1        781.74        809.99        61.51 o
   4   8   1         60.43        103.40        57.76 o
   6   8   1        640.53        712.11        57.85 o
   8   8   1       4373.28       4478.24        62.95 o
  10   8   1          0.88         57.98        38.51 o
  12   8   1        302.22        375.06        45.11 o
  14   8   1         85.35        102.44        57.05 o
  16   8   1        501.86        412.75        59.09 o
 -15   9   1        135.55        214.17       142.71 o
 -13   9   1         62.09        139.46        48.87 o
 -11   9   1         43.58         68.53        71.40 o
  -9   9   1       1123.81       1109.70        64.15 o
  -7   9   1        783.13        710.75        63.55 o
  -5   9   1      10190.35      10523.56       217.98 o
  -3   9   1        150.14        147.75        48.68 o
  -1   9   1        390.94        419.77        50.77 o
   1   9   1         43.21         70.47        48.97 o
   3   9   1       4206.61       4448.05        66.47 o
   5   9   1        227.32        282.15        46.16 o
   7   9   1       7265.12       6928.81       288.38 o
   9   9   1        222.10        232.77        70.90 o
  11   9   1         12.74        -12.41        49.72 o
  13   9   1        317.96        359.67        50.02 o
  15   9   1       1966.75       1838.69        71.30 o
 -12  10   1       1378.94       1295.60        73.69 o
 -10  10   1         34.75        -32.02        85.81 o
  -8  10   1        610.93        657.47        74.05 o
  -6  10   1        264.60        270.37        73.07 o
  -4  10   1         23.83         69.32        70.22 o
  -2  10   1        157.80        133.99        52.30 o
   0  10   1       5718.57       5656.83        73.55 o
   2  10   1        309.80        298.08        46.87 o
   4  10   1        330.96        374.15        72.83 o
   6  10   1         15.38         40.70        70.57 o
   8  10   1        615.00        593.92        71.89 o
  10  10   1         55.25        105.07        69.70 o
  12  10   1        214.31        331.67        83.26 o
  -9  11   1         57.02        108.36        63.14 o
  -7  11   1          9.01         76.22        69.57 o
  -5  11   1        423.02        369.94        74.31 o
  -3  11   1       1867.54       1839.57       120.06 o
  -1  11   1          2.71         12.34        60.19 o
   1  11   1       7091.64       7034.41        84.53 o
   3  11   1        114.93         79.86        60.86 o
   5  11   1        206.12        199.93        54.83 o
   7  11   1        238.75        265.39        70.25 o
   9  11   1        265.33        156.42        83.65 o
  -2  12   1        134.71        125.50        80.94 o
   0  12   1        113.58         99.80        80.62 o
   2  12   1        608.15        555.94       115.69 o
 -24   0   2        143.89        148.43        62.99 o
 -22   0   2      16338.70      17155.96       257.71 o
 -20   0   2        450.62        485.88        51.25 o
 -18   0   2         32.89         57.16        42.98 o
 -16   0   2          1.07          3.29        50.82 o
 -14   0   2      25120.48      27520.94       398.17 o
 -12   0   2       2054.80       1681.47       138.15 o
 -10   0   2      28733.11      25760.57       357.01 o
  -8   0   2        286.31        292.60        65.58 o
  -6   0   2         46.25         62.06        69.86 o
  -4   0   2        329.77        264.65        80.48 o
   0   0   2        194.29        242.42        62.84 o
   2   0   2      30679.40      28134.38       401.63 o
   4   0   2       7653.23       6908.79       110.12 o
   6   0   2        218.13        317.86        46.58 o
   8   0   2       2426.10       2483.60        68.70 o
  10   0   2      17886.78      16252.44        88.04 o
  12   0   2        428.25        414.60        41.21 o
  14   0   2      50257.34      55591.48       822.82 o
  16   0   2        721.56        674.47        44.85 o
  18   0   2         31.34         79.92        43.56 o
  20   0   2        613.32        658.37        50.75 o
  22   0   2       1202.53        830.46       161.71 o
 -23   1   2       1073.92       1041.96        41.29 o
 -21   1   2       2365.09       2665.09        53.71 o
 -19   1   2         28.40        -23.20        32.22 o
 -17   1   2       1188.16       1190.15        37.23 o
 -15   1   2      10525.95      11196.29        86.45 o
 -13   1   2         29.91        -14.18        37.33 o
 -11   1   2      14628.34      14767.17       152.73 o
  -9   1   2      10439.91       9452.92       144.52 o
  -7   1   2       1118.05       1035.37        52.25 o
  -5   1   2       2348.96       2141.06        82.34 o
  -3   1   2      28554.87      26138.75       443.55 o
  -1   1   2      34470.97      32040.23       280.47 o
   1   1   2      31277.33      28001.41       279.49 o
   3   1   2      38520.63      37043.26       312.02 o
   5   1   2        674.26        732.28        37.81 o
   7   1   2       1526.63       1706.93        34.71 o
   9   1   2      12405.92      10910.50        85.96 o
  11   1   2       5412.76       5482.15        57.03 o
  13   1   2       2552.37       2440.97        41.31 o
  15   1   2      11947.63      13461.84       110.52 o
  17   1   2        751.07        851.80        33.50 o
  19   1   2        170.06        194.78        45.99 o
  21   1   2       1128.41       1177.28        81.80 o
 -24   2   2       2871.42       2587.97        85.64 o
 -22   2   2        449.44        423.09        39.20 o
 -20   2   2       4626.30       4730.95        58.23 o
 -18   2   2        116.51        108.90        39.74 o
 -16   2   2       8598.00       9057.06        80.61 o
 -14   2   2        966.95        919.12        48.26 o
 -12   2   2        104.24         32.21        40.71 o
 -10   2   2       1404.67       1335.96        43.39 o
  -8   2   2      51820.21      52919.39       402.96 o
  -6   2   2        577.20        435.54        57.37 o
  -2   2   2        466.24        403.91        73.55 o
   0   2   2       4161.84       3756.75        77.07 o
   2   2   2       3899.56       3227.00        66.45 o
   4   2   2      50434.59      50929.91       408.35 o
   6   2   2        690.99        708.59        40.07 o
   8   2   2      41465.48      42161.25       205.15 o
  10   2   2         70.54         48.77        40.43 o
  12   2   2       3022.80       2966.00        48.97 o
  14   2   2        710.59        738.20        52.31 o
  16   2   2      12649.64      13401.96        63.46 o
  18   2   2         30.40         27.10        29.74 o
  20   2   2       3105.02       3257.67        65.09 o
  22   2   2         83.07         64.34        51.30 o
 -23   3   2        433.00        330.26        43.53 o
 -21   3   2       1147.10       1233.66        66.47 o
 -19   3   2       3019.08       3286.00        75.06 o
 -17   3   2       3121.47       3085.18        48.38 o
 -15   3   2       4982.99       5080.35        83.88 o
 -13   3   2        411.59        372.66        50.49 o
 -11   3   2         10.86          0.65        37.53 o
  -9   3   2        288.37        130.36        41.65 o
  -7   3   2      17863.93      17766.17       159.20 o
  -5   3   2      62486.69      67521.78       263.49 o
  -3   3   2      23207.95      22146.85       298.46 o
  -1   3   2        179.63        198.31        61.00 o
   1   3   2        398.81        434.88        55.75 o
   3   3   2        690.39        683.10        41.59 o
   5   3   2      16693.18      15692.38       146.73 o
   7   3   2      29249.97      30781.18       155.65 o
   9   3   2       4738.27       4309.28        50.87 o
  11   3   2         12.64         34.76        49.68 o
  13   3   2        148.41        163.02        47.48 o
  15   3   2       2657.77       2892.05        42.54 o
  17   3   2       3561.69       3551.49        67.11 o
  19   3   2       4062.77       4425.22        65.23 o
  21   3   2        736.65        642.98        44.32 o
 -22   4   2       4336.49       4077.09        58.87 o
 -20   4   2         38.56         47.59        42.96 o
 -18   4   2       3083.45       3142.88        58.44 o
 -16   4   2       1659.99       1619.77        40.67 o
 -14   4   2      10927.72      11074.45        68.07 o
 -12   4   2       2945.00       2908.92        55.42 o
 -10   4   2       6749.32       6689.78        68.48 o
  -8   4   2         16.38         53.91        44.23 o
  -6   4   2      20945.03      20338.68       405.61 o
  -4   4   2       1216.46       1077.10        71.26 o
  -2   4   2      31787.38      31959.86       232.80 o
   0   4   2       2003.08       1862.18        67.19 o
   2   4   2       4441.64       3558.25        63.88 o
   4   4   2       3841.52       3978.38        61.63 o
   6   4   2       9265.74       8727.38        62.95 o
   8   4   2        750.22        740.50        35.81 o
  10   4   2      14430.75      15285.39       205.46 o
  12   4   2        665.34        716.82        53.34 o
  14   4   2      11555.50      12835.70       146.23 o
  16   4   2         69.62         75.01        35.23 o
  18   4   2       3591.27       3864.68        54.88 o
  20   4   2         52.74         51.42        37.98 o
 -21   5   2        397.23        409.86        43.74 o
 -19   5   2        682.06        771.93        46.97 o
 -17   5   2          6.15         25.51        40.38 o
 -15   5   2        750.54        820.86        49.96 o
 -13   5   2       9529.58      10154.47        79.45 o
 -11   5   2       5766.69       5952.88        71.88 o
  -9   5   2        144.46        167.00        48.66 o
  -7   5   2       5208.07       5110.09       138.04 o
  -5   5   2         12.93          1.85        60.56 o
  -3   5   2        774.73        674.50        55.30 o
  -1   5   2      31855.50      32942.72       228.46 o
   1   5   2       9255.16       8297.89        86.51 o
   3   5   2        351.24        380.33        48.61 o
   5   5   2       3219.05       2737.31        50.28 o
   7   5   2        400.68        433.57        36.44 o
   9   5   2        340.07        451.63        50.31 o
  11   5   2       6903.12       7163.53        81.76 o
  13   5   2      13514.55      14436.67       102.42 o
  15   5   2        912.95        968.92        38.65 o
  17   5   2        390.00        478.34        53.36 o
  19   5   2        640.58        637.03        44.65 o
 -20   6   2       2130.57       2060.09        59.12 o
 -18   6   2       1007.40       1004.38        50.75 o
 -16   6   2       1846.10       1736.77        47.33 o
 -14   6   2        839.44        917.78        50.08 o
 -12   6   2       5332.87       5645.84        67.34 o
 -10   6   2        423.22        474.33        61.16 o
  -8   6   2      10712.19      10965.69       134.92 o
  -6   6   2       1737.37       1729.17        71.66 o
  -4   6   2      11878.29      11572.47       148.42 o
  -2   6   2       1509.46       1468.30        51.75 o
   0   6   2      38838.24      39855.58       211.49 o
   2   6   2        112.50        101.57        51.91 o
   4   6   2       8039.03       7512.05        80.68 o
   6   6   2        424.51        447.74        52.00 o
   8   6   2        724.95        811.44        44.06 o
  10   6   2        152.21        206.28        39.03 o
  12   6   2      18373.85      19358.57       201.40 o
  14   6   2        493.06        556.52        36.17 o
  16   6   2       1851.11       2033.98        53.66 o
  18   6   2        248.98        245.36        45.66 o
 -19   7   2       5362.74       4839.08       189.04 o
 -17   7   2        119.53         56.12        54.96 o
 -15   7   2         69.99         23.07        43.91 o
 -13   7   2       2059.37       1961.56       124.40 o
 -11   7   2        249.21        226.66        63.27 o
  -9   7   2         20.37         35.09        64.43 o
  -7   7   2       7062.57       7036.40       129.29 o
  -5   7   2       4659.28       4776.85        83.77 o
  -3   7   2       2978.42       2938.90        72.75 o
  -1   7   2       2016.67       1992.43        66.56 o
   1   7   2       2299.72       2241.03        56.02 o
   3   7   2        330.99        397.15        57.81 o
   5   7   2       1092.14       1120.71        46.98 o
   7   7   2       4397.27       4618.67        58.92 o
   9   7   2        334.26        308.61        42.29 o
  11   7   2       2039.90       2121.30        48.01 o
  13   7   2        434.34        441.36        39.97 o
  15   7   2        106.25         83.69        45.17 o
  17   7   2        647.50        537.69        46.32 o
 -18   8   2       5269.81       4566.01       224.32 o
 -16   8   2          0.53         77.40       205.17 o
 -14   8   2       1147.35       1052.98        74.65 o
 -12   8   2        105.09         81.53       144.08 o
 -10   8   2       1272.87       1229.13        80.61 o
  -8   8   2        111.39        166.64        55.10 o
  -6   8   2      16953.92      18176.17       136.77 o
  -4   8   2       1704.42       1805.46        67.59 o
  -2   8   2       2827.27       3072.94        66.32 o
   0   8   2       2974.57       3041.23        63.70 o
   2   8   2        283.40        344.32        53.13 o
   4   8   2        610.10        658.56        41.84 o
   6   8   2      11021.64      11773.04       113.59 o
   8   8   2         97.23         31.51        48.47 o
  10   8   2       3612.83       3550.60        48.92 o
  12   8   2        209.96        242.00        45.68 o
  14   8   2        866.51        783.68        48.53 o
  16   8   2        155.99        121.44        51.59 o
 -15   9   2        325.58        253.97       194.81 o
 -13   9   2        953.11       1001.05        64.77 o
 -11   9   2        532.09        658.36        73.95 o
  -9   9   2        554.99        542.11        73.10 o
  -7   9   2       1621.89       1664.87        80.16 o
  -5   9   2        102.14        208.54        76.39 o
  -3   9   2       1318.34       1418.14        84.78 o
  -1   9   2       1077.27       1099.84        51.07 o
   1   9   2         54.55         77.37        47.16 o
   3   9   2        767.44        822.10        50.64 o
   5   9   2       1056.19        990.31        39.83 o
   7   9   2        482.70        454.21        51.83 o
   9   9   2        180.05        168.42        61.69 o
  11   9   2        940.26       1009.47        78.15 o
  13   9   2       1665.70       1578.90        72.59 o
 -14  10   2         63.70         95.27       117.21 o
 -12  10   2       1496.39       1503.12       170.10 o
 -10  10   2        300.34        328.04        87.92 o
  -8  10   2       1482.05       1549.27        93.13 o
  -6  10   2        396.65        366.96        89.20 o
  -4  10   2       1826.47       1971.32        90.40 o
  -2  10   2         72.95         83.83        59.35 o
   0  10   2       6092.24       6069.64       120.65 o
   2  10   2        235.88        215.74        49.66 o
   4  10   2       3200.53       3329.70        65.18 o
   6  10   2        762.04        707.33        53.24 o
   8  10   2        353.34        408.81        61.51 o
  10  10   2        104.87         78.09        69.15 o
  12  10   2       2557.48       2400.65       165.89 o
  -9  11   2        627.60        531.56        88.37 o
  -7  11   2        661.84        627.97        90.52 o
  -5  11   2        857.76        762.16        91.63 o
  -3  11   2        575.85        564.90        87.39 o
  -1  11   2         22.05         17.52        67.86 o
   1  11   2        771.39        730.04        63.56 o
   3  11   2        532.91        551.10        59.65 o
   5  11   2          3.68         33.75        69.30 o
   7  11   2        584.38        449.05        63.59 o
  -2  12   2        937.06        834.61        96.25 o
   0  12   2        637.26        621.26        80.86 o
 -23   1   3       3329.23       3310.18        83.27 o
 -21   1   3       2081.29       2221.48        75.21 o
 -19   1   3        341.41        420.92        36.91 o
 -17   1   3       2150.87       2092.10        44.31 o
 -15   1   3       5032.42       5344.68        88.01 o
 -13   1   3       1965.46       1888.84        44.91 o
 -11   1   3       8958.70       7476.62        85.33 o
  -9   1   3       1720.64       1403.07        50.12 o
  -7   1   3      10913.13      10372.41        97.33 o
  -5   1   3      13125.36      12139.86       180.75 o
  -3   1   3      55161.96      55527.57       335.97 o
  -1   1   3      16350.22      13830.79       137.98 o
   1   1   3        860.08        671.30        44.78 o
   3   1   3        256.48        131.31        43.53 o
   5   1   3        284.68        195.14        35.44 o
   7   1   3      11332.75      10481.75        99.96 o
   9   1   3       1564.59       1461.95        34.45 o
  11   1   3       5407.54       5627.40        46.64 o
  13   1   3      17646.69      18342.40       131.24 o
  15   1   3        848.18        953.32        62.55 o
  17   1   3        240.07        196.34        35.76 o
  19   1   3        455.61        558.52        45.48 o
  21   1   3        184.47        206.74        45.94 o
 -24   2   3       1133.86       1031.20        42.08 o
 -22   2   3        688.38        644.99        38.01 o
 -20   2   3       1335.20       1400.64        38.46 o
 -18   2   3        562.77        614.20        52.86 o
 -16   2   3        632.94        719.13        52.45 o
 -14   2   3       2627.67       2738.14        49.40 o
 -12   2   3       6900.12       6689.83        60.36 o
 -10   2   3       1248.30       1162.40        47.42 o
  -8   2   3        186.40        105.32        48.46 o
  -6   2   3       8804.98       9336.76        96.36 o
  -4   2   3       1100.68       1131.93        88.62 o
  -2   2   3      10786.04       9891.56       112.75 o
   0   2   3      16399.08      14522.89       123.12 o
   2   2   3       2574.20       2152.63        56.57 o
   4   2   3       3367.13       3158.67        52.58 o
   6   2   3       4242.95       4650.88        51.76 o
   8   2   3        501.09        469.72        31.84 o
  10   2   3       1810.40       1674.39        40.36 o
  12   2   3        902.93        870.64        57.23 o
  14   2   3       1315.27       1296.70        53.26 o
  16   2   3        524.56        514.25        35.35 o
  18   2   3          1.79        -14.96        41.05 o
  20   2   3        249.61        331.22        49.45 o
 -23   3   3        435.00        350.75        41.45 o
 -21   3   3       1057.74       1094.06        55.58 o
 -19   3   3         86.44         47.41        38.04 o
 -17   3   3       7583.32       7931.40        73.92 o
 -15   3   3       1529.70       1618.01        48.66 o
 -13   3   3         17.52         40.48        38.97 o
 -11   3   3       1639.11       1577.27        43.73 o
  -9   3   3        229.91        271.15        42.36 o
  -7   3   3      16411.57      16391.24       132.22 o
  -5   3   3     125403.48     151002.16       576.22 o
  -3   3   3       2304.77       1993.34        83.17 o
  -1   3   3       7783.14       7792.19        92.92 o
   1   3   3         87.25        116.12        53.76 o
   3   3   3       3644.30       3377.10        55.46 o
   5   3   3      17128.35      16425.15       185.60 o
   7   3   3      51137.19      53580.32       262.90 o
   9   3   3        591.48        469.19        34.35 o
  11   3   3         20.22         65.52        40.01 o
  13   3   3       1032.47       1179.74        48.18 o
  15   3   3       1944.70       2113.40        50.41 o
  17   3   3       2317.32       2277.08       144.56 o
  19   3   3       2326.95       2418.69        49.95 o
  21   3   3         33.70        -25.77        50.75 o
 -22   4   3        152.45        168.10        46.15 o
 -20   4   3        426.34        351.59        46.94 o
 -18   4   3       3810.22       3701.74        62.91 o
 -16   4   3        687.63        696.26        39.83 o
 -14   4   3       1362.76       1341.14        48.02 o
 -12   4   3         39.76         34.67        43.32 o
 -10   4   3         29.71         71.97        38.70 o
  -8   4   3        161.78        208.56        51.43 o
  -6   4   3       3665.17       2989.52        79.55 o
  -4   4   3      10330.47       9703.38       136.65 o
  -2   4   3       5485.93       5676.13        80.94 o
   0   4   3         34.91         70.41        44.15 o
   2   4   3        520.26        520.41        43.20 o
   4   4   3          0.04          1.18        33.99 o
   6   4   3       3382.69       3228.54        44.32 o
   8   4   3       6633.83       6068.59        48.07 o
  10   4   3         82.26        119.72        45.94 o
  12   4   3       1283.41       1384.97        53.15 o
  14   4   3        272.35        355.10        40.41 o
  16   4   3         95.33        100.60        35.08 o
  18   4   3          3.68        -30.01        45.00 o
  20   4   3       1266.56       1154.41        45.38 o
 -21   5   3       1386.45       1312.25        62.91 o
 -19   5   3         13.70         26.04        48.46 o
 -17   5   3        332.74        366.07        45.57 o
 -15   5   3       3291.35       3129.80        53.46 o
 -13   5   3       3803.02       3881.18        64.47 o
 -11   5   3       8306.33       8426.44       102.55 o
  -9   5   3       3721.53       3704.59       111.27 o
  -7   5   3      14014.05      14631.77       234.15 o
  -5   5   3        560.56        584.45        56.49 o
  -3   5   3       2173.47       1825.82        73.17 o
  -1   5   3       2397.87       2074.04        58.07 o
   1   5   3      20583.93      20689.55       137.64 o
   3   5   3        417.89        368.30        39.94 o
   5   5   3       1715.58       1473.59        41.02 o
   7   5   3       2968.88       3072.64        46.08 o
   9   5   3       3126.56       3336.30        49.92 o
  11   5   3        844.98        907.59        52.29 o
  13   5   3      29949.88      31799.83       235.77 o
  15   5   3        544.74        494.31        36.45 o
  17   5   3        580.29        639.12        54.65 o
  19   5   3        148.14         84.57        38.60 o
 -20   6   3        629.35        708.53        50.35 o
 -18   6   3        426.48        496.33        55.28 o
 -16   6   3        220.18        249.33        48.08 o
 -14   6   3       1597.37       1590.99        49.94 o
 -12   6   3       2470.97       2600.22        66.02 o
 -10   6   3       2163.54       2213.04        79.62 o
  -8   6   3        483.18        521.23        64.54 o
  -6   6   3        938.94       1086.99        76.05 o
  -4   6   3        191.14        238.81        53.38 o
  -2   6   3        106.46        157.43        47.92 o
   0   6   3       2085.08       2052.45        55.97 o
   2   6   3       1194.00       1088.41        40.76 o
   4   6   3        233.55        277.64        48.36 o
   6   6   3       1978.60       1868.15        51.00 o
   8   6   3         11.45        -30.00        43.53 o
  10   6   3        284.08        259.05        33.72 o
  12   6   3        981.44       1121.09        38.41 o
  14   6   3       2569.70       2771.56       109.78 o
  16   6   3        108.66        116.94        53.55 o
  18   6   3        335.02        284.01        42.65 o
 -19   7   3        412.15        446.21        63.60 o
 -17   7   3        501.21        380.25        59.75 o
 -15   7   3         52.88          2.06        50.09 o
 -13   7   3       1254.38       1238.60       129.03 o
 -11   7   3        457.65        434.04        78.52 o
  -9   7   3        854.50        858.28        84.10 o
  -7   7   3        824.55        721.14        74.27 o
  -5   7   3       6568.03       7369.52       113.86 o
  -3   7   3        114.18        133.38        63.25 o
  -1   7   3       5725.10       5860.86        74.00 o
   1   7   3       1562.43       1693.79        60.88 o
   3   7   3       2390.44       2522.42        58.87 o
   5   7   3       1044.28        944.50        55.13 o
   7   7   3       4700.00       4918.20        65.09 o
   9   7   3        486.03        456.83        39.24 o
  11   7   3       4277.44       4333.91        52.96 o
  13   7   3        530.18        566.59        43.45 o
  15   7   3       1748.78       1792.42        49.83 o
  17   7   3          5.01        -27.92        38.70 o
 -18   8   3        113.63        111.73        70.40 o
 -16   8   3         79.93        122.21        61.13 o
 -14   8   3         67.95        145.55        61.61 o
 -12   8   3       1225.30       1234.27        75.76 o
 -10   8   3          1.99         46.77        52.09 o
  -8   8   3       3168.44       3276.86        79.10 o
  -6   8   3       2201.68       2176.44        77.75 o
  -4   8   3       3189.42       3238.91        76.35 o
  -2   8   3        479.12        534.68        59.94 o
   0   8   3        969.84       1053.54        54.90 o
   2   8   3       1747.68       1856.55        55.90 o
   4   8   3       2759.57       2742.54        58.07 o
   6   8   3       5893.58       6084.39        66.31 o
   8   8   3        332.71        349.56        37.32 o
  10   8   3       1000.14       1033.70        38.71 o
  12   8   3          8.60        -33.94        49.57 o
  14   8   3        482.11        480.67        43.40 o
  16   8   3         90.91         26.14        49.83 o
 -15   9   3       2595.63       2342.70       372.75 o
 -13   9   3        753.76        677.67        75.23 o
 -11   9   3         81.70         31.41        88.04 o
  -9   9   3        108.03        108.28        72.93 o
  -7   9   3       9855.27       9666.58       173.90 o
  -5   9   3        503.42        519.76       116.81 o
  -3   9   3      10636.09      11308.70       173.71 o
  -1   9   3        297.98        289.34        52.26 o
   1   9   3       1871.67       1775.12        54.77 o
   3   9   3          1.80        -19.87        44.93 o
   5   9   3       3610.14       3682.58        54.73 o
   7   9   3        715.47        680.11        40.57 o
   9   9   3       3949.12       4056.05        57.68 o
  11   9   3         85.94         71.14        44.26 o
  13   9   3          9.00         71.08        55.61 o
 -14  10   3       1639.49       1763.73        91.98 o
 -12  10   3          5.17        -12.27        97.72 o
 -10  10   3         51.84         74.93        70.26 o
  -8  10   3       2040.39       2044.29        82.38 o
  -6  10   3         58.21         66.08        89.35 o
  -4  10   3          1.70         19.28        89.81 o
  -2  10   3        631.32        700.34        75.84 o
   0  10   3        367.61        385.89        48.79 o
   2  10   3         49.41         67.50        53.37 o
   4  10   3       1079.02       1211.17        57.98 o
   6  10   3          3.78         17.81        54.56 o
   8  10   3        280.21        293.87        70.62 o
  10  10   3        190.28        110.40        54.71 o
  -9  11   3       1344.33       1346.16       119.45 o
  -7  11   3         42.38         60.71        71.81 o
  -5  11   3        111.33         15.44        87.86 o
  -3  11   3        174.20        144.66        85.09 o
  -1  11   3       4920.68       4871.48       187.04 o
   1  11   3          4.83          2.85        54.50 o
   3  11   3       1788.24       1803.34        66.00 o
   5  11   3        359.35        345.69        70.52 o
   7  11   3         24.62        -21.21        72.28 o
  -2  12   3         81.27         72.13       132.26 o
 -24   0   4       5678.63       5412.87        68.13 o
 -22   0   4        453.14        592.01        62.77 o
 -20   0   4       1549.10       1576.03        62.54 o
 -18   0   4        365.22        287.86        88.63 o
 -16   0   4        562.05        621.00        62.10 o
 -14   0   4        500.80        545.07        52.28 o
 -12   0   4      57256.75      58542.89       705.71 o
 -10   0   4        190.98        150.10        62.84 o
  -8   0   4      51799.36      54692.35       245.85 o
  -6   0   4         16.26         67.04        84.86 o
  -4   0   4      13600.61      12947.12       185.64 o
  -2   0   4          0.21         -8.64       100.62 o
   2   0   4         38.15         97.68        69.36 o
   4   0   4      66148.80      67892.59      1299.29 o
   6   0   4       1367.58       1248.01        41.84 o
   8   0   4       1882.13       2227.97        79.36 o
  10   0   4        296.96        278.55        49.64 o
  12   0   4      63077.96      70318.38       617.70 o
  14   0   4        144.55         58.13        59.48 o
  16   0   4       2273.49       2452.91        91.60 o
  18   0   4        593.47        527.56        72.08 o
  20   0   4        237.48        248.91        53.86 o
 -25   1   4       2467.32       2287.17        99.48 o
 -23   1   4        445.97        401.04        41.74 o
 -21   1   4        137.78        128.72        30.39 o
 -19   1   4       5750.93       6020.91        62.24 o
 -17   1   4         61.27        185.13        37.45 o
 -15   1   4         34.35        113.38        55.32 o
 -13   1   4       9685.43       9082.51       105.44 o
 -11   1   4       3031.46       2622.73        49.43 o
  -9   1   4       5632.21       5536.02        76.14 o
  -7   1   4      51241.29      51716.44       307.88 o
  -5   1   4       2167.03       2079.82        80.52 o
  -3   1   4      18606.01      16607.17       326.21 o
  -1   1   4       1048.73        799.66        56.64 o
   1   1   4       9905.43       8296.11        95.86 o
   3   1   4       5036.26       4297.47        47.06 o
   5   1   4       4152.14       3385.88        50.68 o
   7   1   4       8429.51       8557.18        53.68 o
   9   1   4        117.43        136.18        30.03 o
  11   1   4      10652.04      11458.31       124.80 o
  13   1   4       8439.40       8631.18        82.86 o
  15   1   4       2140.06       2158.76        38.42 o
  17   1   4        415.23        397.22        38.34 o
  19   1   4        197.20        200.53        65.69 o
  21   1   4         72.67        -25.96        58.67 o
 -24   2   4        225.34        184.39        37.14 o
 -22   2   4        293.05        310.71        41.04 o
 -20   2   4         12.13         40.32        37.55 o
 -18   2   4      14965.98      15903.79        87.78 o
 -16   2   4       1365.74       1346.86        42.82 o
 -14   2   4       6636.15       6814.72        72.92 o
 -12   2   4       1970.34       2038.88        52.52 o
 -10   2   4      15959.66      16133.04        88.81 o
  -8   2   4        500.24        583.21        50.99 o
  -6   2   4     124286.65     143938.67       580.03 o
  -4   2   4       2309.71       1934.50        77.92 o
  -2   2   4       4437.24       4400.25        90.68 o
   0   2   4         26.51         52.55        52.73 o
   2   2   4         58.39         73.00        40.04 o
   4   2   4       4708.98       4520.36        49.96 o
   6   2   4      58688.70      59845.59       648.07 o
   8   2   4        248.46        173.75        33.31 o
  10   2   4      21461.46      21842.41       131.49 o
  12   2   4         48.47         57.06        48.18 o
  14   2   4       2094.21       2257.33        68.06 o
  16   2   4        885.94        905.25        50.93 o
  18   2   4       6531.80       6882.63       129.57 o
  20   2   4        202.72        234.58        46.19 o
 -23   3   4        763.54        754.46        42.10 o
 -21   3   4        887.60        887.02        42.90 o
 -19   3   4       2725.24       2879.08        54.10 o
 -17   3   4       1485.89       1574.08        52.87 o
 -15   3   4        624.44        691.23        41.08 o
 -13   3   4       1847.47       1745.58        43.19 o
 -11   3   4       1361.71       1325.58        45.95 o
  -9   3   4       2114.22       2009.88        60.76 o
  -7   3   4      39040.48      41035.13       177.97 o
  -5   3   4      18390.23      17810.73       267.21 o
  -3   3   4      12906.90      11284.42       126.44 o
  -1   3   4        972.36        979.93        54.88 o
   1   3   4       1788.07       1877.03        57.24 o
   3   3   4       1640.44       1694.42        49.46 o
   5   3   4      14031.68      13154.84        66.86 o
   7   3   4      20110.16      20223.86        97.48 o
   9   3   4       9215.40       8687.98        58.60 o
  11   3   4       9490.56       9841.58        95.61 o
  13   3   4         31.70         98.26        38.00 o
  15   3   4         24.04          9.86        39.73 o
  17   3   4       1249.75       1452.26        54.58 o
  19   3   4        964.90        757.54        63.85 o
 -22   4   4         84.13        121.93        43.19 o
 -20   4   4       1551.64       1595.80        50.26 o
 -18   4   4        484.73        549.64        42.82 o
 -16   4   4       3271.77       3436.08        48.24 o
 -14   4   4         16.03         17.17        48.78 o
 -12   4   4      12734.28      13593.60       153.54 o
 -10   4   4        943.36        943.84        42.96 o
  -8   4   4      18919.86      18789.29       160.46 o
  -6   4   4       1942.65       1893.81        65.88 o
  -4   4   4      53692.57      56670.13       260.10 o
  -2   4   4         22.68         52.03        56.72 o
   0   4   4       5966.92       4746.06        60.86 o
   2   4   4       2540.45       2652.44        57.37 o
   4   4   4      22188.69      21814.80       106.14 o
   6   4   4       3265.75       3200.80        45.24 o
   8   4   4      35054.40      36429.86       397.34 o
  10   4   4        375.91        424.62        37.00 o
  12   4   4       1890.96       1923.73        41.68 o
  14   4   4        453.01        449.69        37.50 o
  16   4   4       3946.74       3997.32        69.26 o
  18   4   4         31.19        -15.65        53.83 o
  20   4   4       1725.80       1557.56        49.91 o
 -23   5   4       3471.83       3338.95        92.41 o
 -21   5   4        757.68        715.39        47.52 o
 -19   5   4        497.22        543.11        55.02 o
 -17   5   4        699.51        599.60        49.17 o
 -15   5   4       1908.70       2097.78        55.85 o
 -13   5   4          8.21          3.16        51.15 o
 -11   5   4       9983.33      10460.68       169.47 o
  -9   5   4      11745.50      11335.82       124.79 o
  -7   5   4       1634.26       1691.13       116.22 o
  -5   5   4         14.15         79.55        60.23 o
  -3   5   4       5240.35       4486.72        85.94 o
  -1   5   4       2765.52       2845.98        54.18 o
   1   5   4      12269.06      11576.41        80.50 o
   3   5   4      11324.54      11573.46       128.66 o
   5   5   4        301.38        266.99        41.67 o
   7   5   4          8.47         29.10        36.86 o
   9   5   4        265.08        268.32        42.02 o
  11   5   4       5803.00       6085.21        64.02 o
  13   5   4       3994.92       4119.55       112.98 o
  15   5   4       3622.02       3700.40       113.15 o
  17   5   4         17.53        -23.14        38.35 o
  19   5   4         62.49         65.22        47.20 o
 -22   6   4       3271.34       3158.52       119.92 o
 -20   6   4         17.27         33.55        52.37 o
 -18   6   4       1195.58       1323.60        55.50 o
 -16   6   4        214.58        215.15        47.49 o
 -14   6   4       5288.54       5240.33        70.65 o
 -12   6   4        463.24        444.86        66.54 o
 -10   6   4      21207.63      22667.70       381.26 o
  -8   6   4        102.98        157.94        63.51 o
  -6   6   4       1880.79       1864.95        69.21 o
  -4   6   4          0.70         30.74        60.21 o
  -2   6   4       8452.60       8192.79        78.57 o
   0   6   4        782.41        735.27        40.83 o
   2   6   4      15533.87      15100.16        86.75 o
   4   6   4        495.92        452.74        44.76 o
   6   6   4       1365.50       1530.93        47.31 o
   8   6   4         33.34         12.75        35.60 o
  10   6   4      10423.21      11491.60       135.43 o
  12   6   4         65.49         65.77        41.64 o
  14   6   4       9701.68      10063.97        77.24 o
  16   6   4          3.43        -19.71        45.24 o
  18   6   4         56.99         73.15        49.53 o
 -19   7   4        234.01        230.25        57.97 o
 -17   7   4       3865.04       3841.12       101.41 o
 -15   7   4       2681.38       2663.33        68.55 o
 -13   7   4        824.71        896.96        76.88 o
 -11   7   4       1856.71       1865.72        70.32 o
  -9   7   4       1545.91       1586.33        64.48 o
  -7   7   4        439.61        419.33        71.98 o
  -5   7   4      14279.43      16059.33       138.90 o
  -3   7   4       3339.13       3442.89        86.89 o
  -1   7   4       2944.14       2885.70        62.47 o
   1   7   4       1596.07       1530.68        59.88 o
   3   7   4       4583.63       4883.85        63.69 o
   5   7   4         17.23         40.55        45.92 o
   7   7   4       4008.66       4154.43        54.90 o
   9   7   4      11392.58      11946.26       125.96 o
  11   7   4         19.09         84.39        36.83 o
  13   7   4         15.54         12.91        52.98 o
  15   7   4       2557.82       2421.23        62.24 o
  17   7   4          5.28        -46.37        46.37 o
 -18   8   4        210.92        129.99        81.14 o
 -16   8   4       1591.75       1718.40        76.86 o
 -14   8   4         30.14        -15.27        71.84 o
 -12   8   4       2235.44       2199.54        69.06 o
 -10   8   4         30.07         54.13        61.05 o
  -8   8   4       4670.10       4994.10        84.49 o
  -6   8   4        962.81       1096.40        84.75 o
  -4   8   4      17624.80      18517.31       861.46 o
  -2   8   4       1092.13       1195.41        59.73 o
   0   8   4       1196.18       1248.94        50.95 o
   2   8   4        329.75        369.23        49.85 o
   4   8   4       2943.24       3131.60        57.96 o
   6   8   4          0.16          8.75        42.25 o
   8   8   4      12889.04      13053.90       182.78 o
  10   8   4         68.77          5.55        53.39 o
  12   8   4        341.12        320.67        49.06 o
  14   8   4         17.37          1.34        41.24 o
 -17   9   4         50.78         19.76       102.31 o
 -15   9   4       1323.04       1312.58        67.21 o
 -13   9   4        325.97        282.45        63.47 o
 -11   9   4       1204.65       1361.30       105.35 o
  -9   9   4       1702.81       1577.92        88.97 o
  -7   9   4        152.22        115.33        75.15 o
  -5   9   4         98.40        150.83        62.14 o
  -3   9   4       2207.38       2241.88        88.22 o
  -1   9   4       2849.78       3032.60        69.98 o
   1   9   4        601.17        590.17        49.20 o
   3   9   4       1588.06       1691.69        48.37 o
   5   9   4        423.49        389.96        36.01 o
   7   9   4        342.73        383.72        47.21 o
   9   9   4        180.57        184.35        46.11 o
  11   9   4        622.85        647.86        56.46 o
  13   9   4        365.96        286.55        57.09 o
 -14  10   4       1303.09       1045.73        90.06 o
 -12  10   4          2.21          8.01        86.69 o
 -10  10   4       3007.87       2976.98        86.94 o
  -8  10   4          0.82         -3.60        88.89 o
  -6  10   4       1430.04       1568.23       107.89 o
  -4  10   4          4.60        -16.39        88.99 o
  -2  10   4       1454.10       1588.32        93.35 o
   0  10   4         50.59         62.05        65.08 o
   2  10   4       2302.57       2389.90        63.24 o
   4  10   4        211.49        213.56        46.32 o
   6  10   4       2298.10       2328.34        63.99 o
   8  10   4          8.96         12.79        44.05 o
  10  10   4       1262.37       1127.98        68.99 o
  -9  11   4          3.04         35.15        69.70 o
  -7  11   4        595.25        558.07        90.87 o
  -5  11   4        485.24        432.56        89.38 o
  -3  11   4         73.14         22.81        84.90 o
  -1  11   4        957.27        900.27        78.33 o
   1  11   4        182.89        103.20        61.19 o
   3  11   4         22.68         20.45        51.34 o
   5  11   4        838.53        770.33        60.26 o
   7  11   4        735.26        622.84        84.22 o
 -25   1   5       1049.58        915.05        47.65 o
 -23   1   5          7.76        -15.36        38.54 o
 -21   1   5       2981.50       3110.18        75.04 o
 -19   1   5        916.79        928.62        37.50 o
 -17   1   5         52.35         34.24        51.72 o
 -15   1   5       4331.96       4405.35        61.43 o
 -13   1   5       5254.71       4673.69        57.70 o
 -11   1   5       5684.74       5364.43        62.03 o
  -9   1   5      44252.96      46027.58       199.48 o
  -7   1   5       7493.12       6810.73        77.01 o
  -5   1   5      18909.33      18291.18       135.73 o
  -3   1   5      23620.40      21313.83       195.81 o
  -1   1   5      25033.71      22732.41       191.13 o
   1   1   5        257.70        226.91        44.33 o
   3   1   5      31569.42      31392.52       184.35 o
   5   1   5       2883.16       2512.13        38.78 o
   7   1   5         40.08         88.98        29.99 o
   9   1   5       8279.13       7771.23       103.49 o
  11   1   5      10470.30      10754.30        74.41 o
  13   1   5        686.09        755.35        48.78 o
  15   1   5       1774.55       1832.34        68.09 o
  17   1   5       1243.78       1305.97        63.15 o
  19   1   5         28.76         80.71        37.63 o
 -24   2   5         68.24         97.61        37.78 o
 -22   2   5       1317.66       1374.23        60.61 o
 -20   2   5        241.58        183.50        39.08 o
 -18   2   5       3183.59       3136.89        50.66 o
 -16   2   5        303.07        320.89        46.00 o
 -14   2   5       2438.84       2347.09        50.50 o
 -12   2   5        795.01        743.07        48.68 o
 -10   2   5        712.30        550.62        40.00 o
  -8   2   5       2078.72       1778.38        53.76 o
  -6   2   5      13763.90      14125.50       105.86 o
  -4   2   5       1007.96        975.92        64.79 o
  -2   2   5      15599.92      14679.83       120.27 o
   0   2   5       3640.85       3332.95        56.77 o
   2   2   5        174.77        264.65        42.42 o
   4   2   5       4412.76       3469.86        44.23 o
   6   2   5         39.21         35.06        37.90 o
   8   2   5        304.20        360.04        38.41 o
  10   2   5       2047.72       2200.88        77.05 o
  12   2   5        275.56        338.31        37.93 o
  14   2   5       1413.50       1467.62        41.96 o
  16   2   5        649.52        697.47        41.35 o
  18   2   5         61.87         41.99        46.95 o
  20   2   5        486.49        443.99        53.14 o
 -23   3   5        240.74        224.25        38.81 o
 -21   3   5         88.54         34.18        38.57 o
 -19   3   5       5818.12       5909.03       110.10 o
 -17   3   5       4320.95       4504.68        53.27 o
 -15   3   5       2599.84       2533.47        45.19 o
 -13   3   5       2003.55       2143.32        95.34 o
 -11   3   5       3073.80       3133.13        54.49 o
  -9   3   5        543.94        561.79        49.41 o
  -7   3   5      30164.40      30410.07       312.40 o
  -5   3   5       2789.35       2372.25        69.35 o
  -3   3   5       7107.22       6055.89       104.15 o
  -1   3   5       3026.28       2612.97        57.92 o
   1   3   5       2570.75       2596.00        46.13 o
   3   3   5       6254.51       6175.34        64.70 o
   5   3   5       9898.60       8893.58        81.30 o
   7   3   5       7753.94       7509.25        70.35 o
   9   3   5      36737.03      39514.48       300.96 o
  11   3   5        832.97        834.03        36.83 o
  13   3   5       2951.60       2977.25        62.07 o
  15   3   5        186.53        152.53        35.38 o
  17   3   5       1345.08       1419.43        43.40 o
  19   3   5        652.78        562.00        85.35 o
 -24   4   5       2245.31       1850.06        56.94 o
 -22   4   5        110.24        131.27        45.71 o
 -20   4   5       1192.65       1125.72        45.86 o
 -18   4   5         33.14         17.24        36.29 o
 -16   4   5       1343.29       1417.54        48.72 o
 -14   4   5       1776.14       1947.81        66.34 o
 -12   4   5       2261.04       2172.50        54.48 o
 -10   4   5        579.49        546.89        41.28 o
  -8   4   5       5273.95       5421.80        81.28 o
  -6   4   5        785.70        725.67        58.77 o
  -4   4   5        422.27        500.64        64.10 o
  -2   4   5       1281.71        985.42        57.14 o
   0   4   5       1807.68       1561.41        48.21 o
   2   4   5          0.01         70.19        38.73 o
   4   4   5       3713.64       3436.17        50.73 o
   6   4   5          1.44          7.78        37.42 o
   8   4   5        181.07        211.66        43.75 o
  10   4   5        244.13        282.71        37.49 o
  12   4   5         81.67         56.47        33.78 o
  14   4   5        197.38        205.67        37.49 o
  16   4   5        601.79        637.84        46.74 o
  18   4   5          2.01          5.65        45.55 o
 -23   5   5        411.10        367.90        49.18 o
 -21   5   5        324.25        406.75        64.42 o
 -19   5   5        548.01        506.56        64.40 o
 -17   5   5        704.87        723.69        43.23 o
 -15   5   5         44.96          6.66        48.32 o
 -13   5   5       2140.40       2369.20        81.77 o
 -11   5   5       5022.65       5012.72        82.23 o
  -9   5   5      24483.92      25863.05       138.87 o
  -7   5   5       1763.83       1712.46        69.74 o
  -5   5   5       2263.88       2431.22        75.76 o
  -3   5   5       2711.27       2669.33        67.83 o
  -1   5   5      16570.69      16866.23       266.23 o
   1   5   5       3868.68       3582.72        56.03 o
   3   5   5      13195.18      12857.33        78.42 o
   5   5   5         42.52         14.89        34.73 o
   7   5   5         45.65          6.93        45.46 o
   9   5   5        574.47        594.39        40.87 o
  11   5   5      12725.88      13644.96       123.40 o
  13   5   5       1922.86       1922.19        57.70 o
  15   5   5       1202.55       1238.25        48.56 o
  17   5   5        690.60        710.44        51.09 o
 -22   6   5         28.00         63.29        63.29 o
 -20   6   5        280.83        285.08        56.25 o
 -18   6   5         63.89        117.59        50.93 o
 -16   6   5        143.48         68.71        48.07 o
 -14   6   5        675.10        617.00        59.03 o
 -12   6   5       2130.84       2181.01       196.22 o
 -10   6   5       1348.84       1661.29        92.52 o
  -8   6   5       1144.49       1272.57        78.07 o
  -6   6   5       4514.45       4612.30       117.64 o
  -4   6   5        888.88        955.07        65.57 o
  -2   6   5        343.93        291.79        47.45 o
   0   6   5       2199.90       1993.42        50.60 o
   2   6   5      14210.28      14828.59        87.71 o
   4   6   5       1459.46       1400.39        45.79 o
   6   6   5       2105.71       2068.85        52.88 o
   8   6   5        455.08        494.29        40.04 o
  10   6   5          5.76         52.98        34.45 o
  12   6   5       1626.12       1636.72        40.73 o
  14   6   5       1224.50       1229.42        46.86 o
  16   6   5        407.22        371.43        41.13 o
 -21   7   5        281.45        254.94        79.26 o
 -19   7   5       1637.14       1452.91        94.73 o
 -17   7   5       1740.92       1752.62        88.66 o
 -15   7   5         39.06        -21.20        51.25 o
 -13   7   5        185.33        193.71        53.65 o
 -11   7   5      12735.96      12709.85       343.32 o
  -9   7   5        321.58        366.21        67.30 o
  -7   7   5       5696.66       5852.47       198.64 o
  -5   7   5         88.11        173.58        89.58 o
  -3   7   5        132.21        212.30        69.48 o
  -1   7   5       1075.94       1082.44        54.76 o
   1   7   5       5240.08       5292.51        67.74 o
   3   7   5       3243.39       3410.86        58.46 o
   5   7   5       2500.43       2397.76        46.32 o
   7   7   5        194.26        256.06        44.60 o
   9   7   5       5411.38       5648.87        49.56 o
  11   7   5        183.60        161.29        43.99 o
  13   7   5       1002.53       1061.57        48.02 o
  15   7   5        241.75        193.02        48.80 o
 -18   8   5       1350.47       1058.99       191.90 o
 -16   8   5        369.87        536.33        72.26 o
 -14   8   5        120.92        175.61       124.79 o
 -12   8   5        236.43        323.51       110.35 o
 -10   8   5          2.73         21.27        61.16 o
  -8   8   5        173.74        164.67        78.61 o
  -6   8   5       4294.73       4378.66        79.37 o
  -4   8   5       1301.50       1436.45        86.05 o
  -2   8   5         21.54         71.29        52.59 o
   0   8   5         18.95         21.69        44.93 o
   2   8   5        736.47        675.85        46.87 o
   4   8   5        137.93        120.43        43.34 o
   6   8   5       1133.84       1147.43        38.41 o
   8   8   5       5834.16       5965.16        85.70 o
  10   8   5        114.29        118.22        40.22 o
  12   8   5         13.39         53.02        44.08 o
  14   8   5        115.37        107.77        50.89 o
 -17   9   5       1254.80       1063.52       121.71 o
 -15   9   5        479.05        423.37        97.20 o
 -13   9   5        271.06        264.34        74.26 o
 -11   9   5         96.67          5.21        68.03 o
  -9   9   5       1669.85       1711.83        79.40 o
  -7   9   5          4.79          1.79        92.27 o
  -5   9   5       7467.70       8106.35        98.40 o
  -3   9   5       1713.88       1747.52       115.34 o
  -1   9   5         39.84         54.30        48.99 o
   1   9   5          1.75        -32.28        45.40 o
   3   9   5        866.59        831.91        44.60 o
   5   9   5        195.06        231.29        37.14 o
   7   9   5       9898.96      10554.28       103.22 o
   9   9   5        145.00        119.16        48.38 o
  11   9   5        474.70        439.86        46.07 o
 -14  10   5        154.28        119.50        85.81 o
 -12  10   5       1767.43       1640.53        99.75 o
 -10  10   5        368.86        278.40        74.44 o
  -8  10   5          6.14        111.46        88.60 o
  -6  10   5         20.26        -10.62        71.65 o
  -4  10   5         15.39          0.86        73.06 o
  -2  10   5         65.84         23.46        64.54 o
   0  10   5       2222.32       2380.10        76.09 o
   2  10   5       1325.14       1354.35        58.83 o
   4  10   5         19.64         20.58        49.00 o
   6  10   5        395.78        440.10        51.03 o
   8  10   5         28.31         29.06        50.26 o
  10  10   5          4.44        -15.48        60.07 o
  -9  11   5         76.67         45.64        71.67 o
  -7  11   5        179.45        157.00        88.42 o
  -5  11   5         27.61        -22.28        71.06 o
  -3  11   5        554.93        647.46        89.27 o
  -1  11   5        452.03        456.76        62.15 o
   1  11   5       3134.49       2882.88        78.90 o
   3  11   5          3.19        -15.86        54.32 o
   5  11   5        428.17        376.54        61.54 o
 -24   0   6        150.52        204.30        50.02 o
 -22   0   6       9025.69      10020.66       292.51 o
 -20   0   6       1880.19       2039.05        89.11 o
 -18   0   6       6108.42       6386.55        87.04 o
 -16   0   6        115.46         72.88        71.46 o
 -14   0   6      13138.28      12980.63       308.73 o
 -12   0   6        826.73        993.58        78.99 o
 -10   0   6     105385.19     119800.76      2705.17 o
  -8   0   6       3782.06       3447.69       100.38 o
  -6   0   6      16942.22      16906.53       163.05 o
  -4   0   6      20336.04      19645.38       471.26 o
  -2   0   6       4282.52       3547.00       132.11 o
   0   0   6        375.19        332.88        77.39 o
   2   0   6      99664.40     109857.03      1174.89 o
   4   0   6        184.62        151.79        51.84 o
   6   0   6       7110.31       6790.88        72.35 o
   8   0   6         26.17        -35.41        48.94 o
  10   0   6       8903.10       9207.11        89.42 o
  12   0   6        138.45        135.41        63.94 o
  14   0   6      19474.25      20289.71       384.28 o
  16   0   6       2334.13       2055.29        58.78 o
  18   0   6       1358.80       1692.05       197.54 o
  20   0   6        449.83        292.81        85.59 o
 -25   1   6        168.20        110.04        36.85 o
 -23   1   6        627.95        666.14        40.26 o
 -21   1   6       1253.47       1256.74        44.60 o
 -19   1   6        418.96        389.74        48.84 o
 -17   1   6       1902.19       1955.36        56.81 o
 -15   1   6      10328.01      10688.45        77.28 o
 -13   1   6        903.05        982.00        42.68 o
 -11   1   6      35056.61      35111.76       188.58 o
  -9   1   6       9448.91       9158.22        88.21 o
  -7   1   6         44.83         25.58        61.23 o
  -5   1   6         33.59         68.25        55.30 o
  -3   1   6        265.36        233.25        60.91 o
  -1   1   6        408.54        265.41        49.08 o
   1   1   6      22922.96      22835.05       262.75 o
   3   1   6      42874.04      43445.98       284.08 o
   5   1   6        515.72        524.93        33.78 o
   7   1   6       3738.78       3208.88        48.15 o
   9   1   6       7365.68       7228.00        61.85 o
  11   1   6        389.19        330.03        37.29 o
  13   1   6       1745.64       1907.91        55.15 o
  15   1   6       3272.00       3392.58       115.18 o
  17   1   6          9.28        -54.42        54.42 o
  19   1   6        337.62        231.21        46.12 o
 -24   2   6        144.43        119.56        36.74 o
 -22   2   6        378.01        373.80        41.78 o
 -20   2   6       5305.59       5449.68        80.13 o
 -18   2   6        300.58        382.30        45.32 o
 -16   2   6       7920.72       8427.29       130.76 o
 -14   2   6        219.38        281.59        41.62 o
 -12   2   6       7110.24       6906.04       112.77 o
 -10   2   6        550.61        631.49        55.79 o
  -8   2   6      45754.56      47725.43       257.07 o
  -6   2   6        254.82        308.81        55.09 o
  -4   2   6      65460.51      66529.59       318.64 o
  -2   2   6       2505.25       2423.16        60.08 o
   0   2   6      32082.32      30936.76       395.60 o
   2   2   6       1963.86       2037.14        53.46 o
   4   2   6      10637.99       9436.64        55.57 o
   6   2   6        159.61         96.30        30.36 o
   8   2   6      57472.23      60205.57       241.69 o
  10   2   6        220.91        248.16        37.79 o
  12   2   6        840.24        968.02        42.59 o
  14   2   6         59.08         88.75        38.02 o
  16   2   6        642.68        640.63        58.20 o
  18   2   6         61.81         51.88        38.15 o
 -25   3   6         10.40         15.03        40.87 o
 -23   3   6        229.19         96.81        55.51 o
 -21   3   6        616.70        649.50        47.58 o
 -19   3   6        801.01        836.62        44.47 o
 -17   3   6       4088.31       4309.74        51.19 o
 -15   3   6       3286.00       3217.12        95.23 o
 -13   3   6         78.92         93.51        35.72 o
 -11   3   6      10200.92      10192.14        79.60 o
  -9   3   6        277.39        223.10        48.43 o
  -7   3   6      10755.47      10403.19        91.09 o
  -5   3   6      14652.74      14507.67       103.60 o
  -3   3   6       3735.16       3073.51        67.06 o
  -1   3   6       1357.18       1114.05        46.22 o
   1   3   6         68.77         20.14        40.54 o
   3   3   6       1855.83       1550.12        35.93 o
   5   3   6       8427.86       8127.66        59.23 o
   7   3   6      24632.18      25398.52       249.70 o
   9   3   6       7965.14       8445.17        59.96 o
  11   3   6        586.29        718.17        36.29 o
  13   3   6        282.12        337.48        34.74 o
  15   3   6        316.68        257.26        38.08 o
  17   3   6        838.45        813.88        44.47 o
  19   3   6       4502.64       4595.18        88.76 o
 -24   4   6         78.72        -12.24        54.35 o
 -22   4   6       2623.76       2385.53        81.32 o
 -20   4   6        214.78        162.86        31.93 o
 -18   4   6       2769.38       2750.85        71.30 o
 -16   4   6       2392.40       2393.91        57.66 o
 -14   4   6      21086.43      22836.76       287.50 o
 -12   4   6       1209.82       1266.58        60.47 o
 -10   4   6      19624.55      20072.01       108.55 o
  -8   4   6         31.29         82.92        50.45 o
  -6   4   6       1335.21       1107.11        49.30 o
  -4   4   6          8.52         35.54        45.82 o
  -2   4   6      12381.02      11470.07       117.88 o
   0   4   6        178.34        129.21        46.02 o
   2   4   6      15862.77      14191.26       141.88 o
   4   4   6         49.42         11.94        40.60 o
   6   4   6      14559.25      14258.07       100.24 o
   8   4   6         80.21         48.07        45.71 o
  10   4   6      13127.08      14363.81        77.45 o
  12   4   6         23.80         39.46        41.90 o
  14   4   6       2282.58       2431.68        46.09 o
  16   4   6        190.12        167.96        40.20 o
  18   4   6       3211.22       2980.76       122.99 o
 -23   5   6        345.66        344.63        71.22 o
 -21   5   6        469.28        512.20        50.21 o
 -19   5   6        889.80        987.99        39.91 o
 -17   5   6        158.73        223.74        45.59 o
 -15   5   6        966.51       1088.87        45.06 o
 -13   5   6       8639.44       8863.94       127.70 o
 -11   5   6       7936.79       8221.31        96.67 o
  -9   5   6       6169.85       6555.83        87.82 o
  -7   5   6       4019.47       3810.66        79.32 o
  -5   5   6       4985.40       4637.75        75.70 o
  -3   5   6         17.80         75.75        46.70 o
  -1   5   6      11414.95      11201.79        98.34 o
   1   5   6       7847.03       6987.42        59.31 o
   3   5   6       5468.00       5251.49        67.77 o
   5   5   6       9986.33      10093.93       132.47 o
   7   5   6        432.75        546.44        43.07 o
   9   5   6        646.61        650.92        40.45 o
  11   5   6       4419.28       4527.26        83.91 o
  13   5   6       3189.78       3172.19        46.02 o
  15   5   6        329.08        354.50        95.83 o
  17   5   6       1908.21       1822.29        78.52 o
 -22   6   6        354.92        278.50        60.61 o
 -20   6   6       1571.30       1461.47        75.48 o
 -18   6   6        301.56        316.38        59.16 o
 -16   6   6       3001.79       2945.49        68.02 o
 -14   6   6          4.30        -62.57        62.57 o
 -12   6   6       7456.02       8041.15       145.52 o
 -10   6   6       2476.69       2739.50        82.05 o
  -8   6   6      17394.97      18428.64       129.41 o
  -6   6   6       4451.56       4480.98       107.56 o
  -4   6   6        484.51        448.83        51.49 o
  -2   6   6        915.63        955.37        50.61 o
   0   6   6      30495.69      33219.31       268.13 o
   2   6   6        701.83        635.89        46.18 o
   4   6   6      17679.06      18589.76        83.15 o
   6   6   6        771.03        738.23        42.41 o
   8   6   6        260.57        273.81        34.78 o
  10   6   6        468.41        490.67        35.47 o
  12   6   6      10160.43      10024.49       101.93 o
  14   6   6         57.47         48.51        49.65 o
  16   6   6       1098.07       1110.22        48.35 o
 -21   7   6          4.89         40.67        83.88 o
 -19   7   6       4233.27       4300.03        77.22 o
 -17   7   6          5.18        -10.84        71.79 o
 -15   7   6        605.66        486.31        54.03 o
 -13   7   6       5456.56       5319.81        92.19 o
 -11   7   6         30.91         14.36        85.72 o
  -9   7   6        168.39        236.05        81.10 o
  -7   7   6       9204.72       9449.29       128.88 o
  -5   7   6        942.64       1032.01        92.86 o
  -3   7   6       3276.21       3142.66        73.66 o
  -1   7   6       5613.41       6018.26        76.13 o
   1   7   6         13.21         22.34        47.77 o
   3   7   6        241.69        355.08        51.36 o
   5   7   6       1971.27       2141.90        51.28 o
   7   7   6       3223.72       3609.66        49.96 o
   9   7   6       1609.42       1688.43        42.71 o
  11   7   6        950.96        998.99        43.44 o
  13   7   6          4.45         -4.57        45.02 o
  15   7   6         99.26         87.84        46.15 o
 -18   8   6       3277.29       3213.59       139.45 o
 -16   8   6        159.16        155.36        73.02 o
 -14   8   6       4509.49       4803.78       175.58 o
 -12   8   6         67.98        131.29        60.43 o
 -10   8   6       1170.82       1091.48        58.24 o
  -8   8   6        647.93        669.17        79.25 o
  -6   8   6      10736.53      11379.35       377.36 o
  -4   8   6         49.40         -1.59        80.77 o
  -2   8   6       2576.14       2715.01        62.14 o
   0   8   6          2.90        -12.55        47.85 o
   2   8   6        322.13        353.43        48.82 o
   4   8   6        202.95        212.71        47.44 o
   6   8   6      12387.83      12651.96       121.48 o
   8   8   6        694.81        744.42        43.45 o
  10   8   6       3500.40       3718.99        70.50 o
  12   8   6        268.30        251.05        53.22 o
 -17   9   6         53.08         79.55       104.56 o
 -15   9   6        284.92        216.19        72.48 o
 -13   9   6       1282.78       1387.40        83.78 o
 -11   9   6        574.53        529.24        92.28 o
  -9   9   6       1791.01       1787.65        69.64 o
  -7   9   6        429.62        442.94        62.27 o
  -5   9   6          4.12        -35.09        60.52 o
  -3   9   6        830.30        720.36        62.73 o
  -1   9   6        430.36        488.41        54.03 o
   1   9   6        818.08        815.15        49.81 o
   3   9   6        856.49        852.33        41.81 o
   5   9   6       1633.99       1820.53        54.44 o
   7   9   6        313.68        284.05        41.08 o
   9   9   6         50.42         60.75        39.44 o
  11   9   6        761.38        607.30        67.73 o
 -14  10   6         86.67        136.24        73.23 o
 -12  10   6       2693.19       2520.89       197.92 o
 -10  10   6        132.94        103.70        89.07 o
  -8  10   6       2864.67       3000.10       120.03 o
  -6  10   6         33.12         46.85        77.45 o
  -4  10   6        231.51        325.20        89.56 o
  -2  10   6         94.70         47.79        71.65 o
   0  10   6       3475.98       3725.93        81.32 o
   2  10   6        224.81        240.81        54.67 o
   4  10   6       4442.08       4554.57        69.01 o
   6  10   6        509.18        480.49        43.58 o
   8  10   6        826.13        723.82        44.96 o
  -9  11   6         11.32         41.12        69.13 o
  -7  11   6        750.85        572.98        66.38 o
  -5  11   6       2407.05       2153.28        84.88 o
  -3  11   6        506.51        496.21        75.11 o
  -1  11   6          7.32         33.21        57.84 o
   1  11   6        224.72        213.74        63.96 o
   3  11   6        407.04        418.99        64.48 o
   5  11   6        142.58        112.09        66.54 o
 -25   1   7        192.13        173.12        36.20 o
 -23   1   7       1853.77       1962.40        60.01 o
 -21   1   7        287.98        310.69        48.26 o
 -19   1   7        501.00        540.10        42.44 o
 -17   1   7       7673.34       8037.58        67.49 o
 -15   1   7       1941.49       2025.36       111.96 o
 -13   1   7       2350.84       2372.19        46.02 o
 -11   1   7      27738.20      26730.13       226.56 o
  -9   1   7         14.49         -5.63        56.94 o
  -7   1   7        181.48        131.86        45.67 o
  -5   1   7       8327.72       7506.80        80.04 o
  -3   1   7       1444.28       1294.45        54.94 o
  -1   1   7       9602.26       9082.75        76.96 o
   1   1   7      44142.21      43473.75       507.65 o
   3   1   7      10071.98       9691.70        92.31 o
   5   1   7        942.51        812.30        32.67 o
   7   1   7       2983.17       2594.63        38.22 o
   9   1   7        218.79        264.41        42.51 o
  11   1   7       2730.81       2995.17        54.38 o
  13   1   7       6038.45       6249.10        88.93 o
  15   1   7        256.52        307.04        45.34 o
  17   1   7        558.03        664.15        55.59 o
  19   1   7        311.84        308.40        59.63 o
 -24   2   7       1795.84       1714.33        76.01 o
 -22   2   7        312.40        415.21        48.18 o
 -20   2   7        133.45        191.81        34.45 o
 -18   2   7       1653.00       1729.06        50.24 o
 -16   2   7       2270.91       2308.24        56.34 o
 -14   2   7       5305.62       5353.22       120.42 o
 -12   2   7       7122.27       7265.74        73.16 o
 -10   2   7       4888.93       4814.19        63.18 o
  -8   2   7          0.04        -26.23        43.52 o
  -6   2   7       4430.72       4278.24        70.78 o
  -4   2   7       7037.62       6346.54        73.90 o
  -2   2   7       4307.23       4190.02        80.81 o
   0   2   7      12238.07      12030.82       118.87 o
   2   2   7        283.01        375.89        41.27 o
   4   2   7         39.67         94.65        34.26 o
   6   2   7        729.24        932.50        34.20 o
   8   2   7        511.53        576.52        41.50 o
  10   2   7         12.65         12.28        40.11 o
  12   2   7       1377.60       1382.43        43.22 o
  14   2   7          3.15         24.50        52.79 o
  16   2   7        227.13        163.04        46.29 o
  18   2   7        392.32        413.41        46.93 o
 -25   3   7        622.21        567.05        55.29 o
 -23   3   7        262.22        234.52        40.95 o
 -21   3   7        352.90        330.59        41.83 o
 -19   3   7        142.68        207.62        36.86 o
 -17   3   7       6262.23       6554.57       173.52 o
 -15   3   7       3157.16       3196.18        58.28 o
 -13   3   7      10915.23      12036.58       106.40 o
 -11   3   7       3563.93       3412.12        59.90 o
  -9   3   7       5605.90       5747.62        66.44 o
  -7   3   7       7763.65       7746.44       117.03 o
  -5   3   7      31259.74      29837.21       310.12 o
  -3   3   7         13.28         -3.82        45.42 o
  -1   3   7       1004.00        566.96        38.85 o
   1   3   7       2348.05       2121.46        49.72 o
   3   3   7        887.72       1097.93        40.01 o
   5   3   7       5086.82       4840.74        44.94 o
   7   3   7      46707.29      50738.35       456.09 o
   9   3   7       2662.45       2720.93        50.04 o
  11   3   7        177.79        179.51        33.96 o
  13   3   7        334.13        355.44        36.33 o
  15   3   7          8.58        -46.76        73.88 o
  17   3   7       1054.72        997.88       100.47 o
 -24   4   7        282.22        216.58        52.90 o
 -22   4   7        496.87        533.63        50.39 o
 -20   4   7        394.36        376.35        32.67 o
 -18   4   7       3354.17       3298.36        52.01 o
 -16   4   7        931.41       1014.47        48.69 o
 -14   4   7          1.54         96.16        55.32 o
 -12   4   7       1083.39       1203.65        55.69 o
 -10   4   7       3337.82       3477.99        63.61 o
  -8   4   7       2232.39       2073.28        60.76 o
  -6   4   7      12341.06      11312.46       186.89 o
  -4   4   7       1494.18       1292.72        53.37 o
  -2   4   7        235.43        286.37        44.25 o
   0   4   7       4081.78       3957.66        56.93 o
   2   4   7       2201.69       2195.07        47.69 o
   4   4   7       1448.86       1438.21        38.34 o
   6   4   7       4204.70       4384.73        52.74 o
   8   4   7       6491.56       6533.42        72.32 o
  10   4   7        117.73        127.43        36.51 o
  12   4   7         30.23         25.09        33.77 o
  14   4   7         47.16         50.61        49.60 o
  16   4   7       1665.13       1814.00        45.17 o
  18   4   7        582.50        536.24        49.36 o
 -23   5   7       1143.90        906.68       104.05 o
 -21   5   7       1547.05       1563.83        56.77 o
 -19   5   7        256.89        277.18        37.84 o
 -17   5   7         72.23         27.85        41.38 o
 -15   5   7       3566.57       3529.58        56.43 o
 -13   5   7        183.99        179.37        48.97 o
 -11   5   7      15811.45      16534.97       224.12 o
  -9   5   7       3671.06       3632.49        69.36 o
  -7   5   7        762.83        730.97        64.99 o
  -5   5   7       3494.54       3487.07        67.23 o
  -3   5   7       1138.47       1073.22        57.26 o
  -1   5   7       1198.80       1158.97        56.11 o
   1   5   7      25261.32      25090.09       166.16 o
   3   5   7       3339.62       3454.64        51.37 o
   5   5   7       7639.31       7725.89       107.85 o
   7   5   7        651.31        716.31        42.46 o
   9   5   7       2112.64       2179.25        41.12 o
  11   5   7        343.57        300.94        38.79 o
  13   5   7       4218.16       4357.62        53.05 o
  15   5   7        322.54        367.81        54.19 o
  17   5   7       3532.73       3182.23        98.41 o
 -22   6   7        135.21         19.91        53.79 o
 -20   6   7         59.06         55.73        52.82 o
 -18   6   7        116.09        155.78        64.99 o
 -16   6   7        138.95        159.47        46.19 o
 -14   6   7        464.33        432.97        57.33 o
 -12   6   7       2550.08       2751.12        67.92 o
 -10   6   7       5996.34       6618.20       108.88 o
  -8   6   7        134.08        123.82       104.04 o
  -6   6   7        632.52        736.31        77.39 o
  -4   6   7         37.87        115.05        59.09 o
  -2   6   7         91.14         93.17        63.37 o
   0   6   7       2997.61       2893.57        72.28 o
   2   6   7       1510.75       1616.60        51.82 o
   4   6   7       1189.64       1200.16        45.42 o
   6   6   7        635.86        680.78        43.90 o
   8   6   7          0.64         27.65        34.44 o
  10   6   7         47.22         52.91        29.06 o
  12   6   7         80.21         81.82        46.42 o
  14   6   7        938.74        851.28        48.25 o
  16   6   7        460.04        344.39        48.76 o
 -21   7   7       1442.91       1424.39       118.17 o
 -19   7   7        699.16        786.31        74.54 o
 -17   7   7       1475.12       1541.59        78.97 o
 -15   7   7        344.56        321.68        73.95 o
 -13   7   7       3937.14       3806.47       151.34 o
 -11   7   7         79.38        107.97        63.34 o
  -9   7   7        619.10        735.57        82.77 o
  -7   7   7       2425.75       2497.48       117.42 o
  -5   7   7        404.03        430.80        63.83 o
  -3   7   7         48.11         -9.59        56.63 o
  -1   7   7       3990.17       4262.86        69.33 o
   1   7   7        843.83        818.57        54.35 o
   3   7   7       6356.08       6632.21        58.92 o
   5   7   7        273.42        341.37        48.32 o
   7   7   7       4161.18       4462.62        50.50 o
   9   7   7        648.24        674.97        33.53 o
  11   7   7       1004.49       1058.24        52.17 o
  13   7   7       1249.75       1081.31        51.52 o
 -18   8   7          2.63         26.63        88.00 o
 -16   8   7         87.97        147.01        71.94 o
 -14   8   7        418.89        605.09       132.66 o
 -12   8   7        385.74        422.48        62.08 o
 -10   8   7         24.93         82.53        60.48 o
  -8   8   7       1434.28       1565.56        81.87 o
  -6   8   7        306.18        392.82        65.50 o
  -4   8   7        613.74        659.27        71.38 o
  -2   8   7       1544.48       1567.86        56.33 o
   0   8   7          0.52         20.48        47.80 o
   2   8   7       1313.57       1236.11        52.35 o
   4   8   7        902.85        935.73        44.80 o
   6   8   7       1255.83       1264.22        42.98 o
   8   8   7       1707.46       1851.53        45.77 o
  10   8   7       1077.18       1090.98        42.94 o
  12   8   7         65.11         28.40        47.52 o
 -17   9   7         81.03         59.85       112.73 o
 -15   9   7       5123.00       4504.33       401.19 o
 -13   9   7        241.05        123.70        64.41 o
 -11   9   7        168.20        109.18       107.96 o
  -9   9   7         77.35         21.59        58.89 o
  -7   9   7       1890.94       1818.10        81.15 o
  -5   9   7       1328.17       1441.18        79.94 o
  -3   9   7       7372.82       7494.04       127.28 o
  -1   9   7        180.04        207.71        47.12 o
   1   9   7        232.58        243.83        50.71 o
   3   9   7        151.76        166.62        45.10 o
   5   9   7       1398.92       1570.37        51.13 o
   7   9   7         92.28         90.94        42.39 o
   9   9   7       4120.06       3699.40       118.96 o
  11   9   7        117.03        153.08       141.57 o
 -14  10   7        955.22        861.22        77.42 o
 -12  10   7          4.87        -12.46        88.39 o
 -10  10   7       1858.59       1933.79        81.31 o
  -8  10   7         53.47         46.48        63.52 o
  -6  10   7        560.35        593.16        75.07 o
  -4  10   7       1082.69        971.64        71.20 o
  -2  10   7        416.50        454.87        72.13 o
   0  10   7         25.44         23.39        56.27 o
   2  10   7         42.31         27.10        60.54 o
   4  10   7       2619.71       2568.63        65.63 o
   6  10   7          7.26          3.42        47.75 o
   8  10   7         47.13         42.43        56.66 o
  -9  11   7       1498.77       1314.93       196.63 o
  -7  11   7         39.98         29.69        86.39 o
  -5  11   7        376.12        348.54        73.82 o
  -3  11   7        144.13        199.10        87.36 o
  -1  11   7       1702.41       1642.33        74.91 o
   1  11   7          3.11        -13.33        59.42 o
   3  11   7       5861.53       5513.81       301.25 o
 -26   0   8       1724.31       1625.29        87.59 o
 -24   0   8       6723.11       6457.57       202.49 o
 -22   0   8          7.66         53.93        57.76 o
 -20   0   8        394.21        480.64        79.07 o
 -18   0   8       2483.96       2668.81        75.67 o
 -16   0   8       9500.41      10338.37       270.98 o
 -14   0   8        945.39        849.37        63.54 o
 -12   0   8      41979.35      43620.74       821.23 o
 -10   0   8        169.64        110.48        64.42 o
  -8   0   8       3560.09       2285.36        74.04 o
  -6   0   8          9.45         36.22        69.82 o
  -4   0   8      12980.64      11970.25       120.41 o
  -2   0   8        245.62        212.09        66.60 o
   0   0   8      54342.62      53938.33       298.91 o
   2   0   8         41.38         49.68        43.62 o
   4   0   8     100783.84     112504.55      1442.40 o
   6   0   8         25.90         74.40        49.54 o
   8   0   8       4330.42       4641.75        84.47 o
  10   0   8        500.15        401.27        79.30 o
  12   0   8      13821.75      14192.23       154.53 o
  14   0   8        279.15        213.04        57.55 o
  16   0   8      16900.87      18149.67       304.64 o
  18   0   8        354.62        274.61        72.40 o
 -25   1   8       1624.28       1372.58        49.38 o
 -23   1   8         15.89        -28.65        61.75 o
 -21   1   8        369.62        442.04        56.14 o
 -19   1   8      10042.93      10189.17       112.16 o
 -17   1   8         17.89         53.49        45.02 o
 -15   1   8       5391.98       5467.57        90.10 o
 -13   1   8      14751.79      14454.82        85.89 o
 -11   1   8        287.63        439.39        46.57 o
  -9   1   8        191.96        168.00        52.08 o
  -7   1   8      13461.25      12754.60       192.50 o
  -5   1   8         12.95        -24.08        59.77 o
  -3   1   8      10622.52      10240.93       346.31 o
  -1   1   8      33030.70      31462.80       466.39 o
   1   1   8       9028.90       8928.09       102.46 o
   3   1   8       5630.87       4955.24        52.03 o
   5   1   8      11762.33      11233.18        85.47 o
   7   1   8        590.45        623.84        38.28 o
   9   1   8        200.52        195.41        34.28 o
  11   1   8       2360.07       2689.92        67.13 o
  13   1   8       1249.36       1240.52        55.20 o
  15   1   8       4058.51       4130.25        56.06 o
  17   1   8       3294.58       3334.49       123.98 o
 -24   2   8        860.99        804.83        80.73 o
 -22   2   8       1911.09       2030.22        52.20 o
 -20   2   8        131.18         82.11        39.86 o
 -18   2   8      12335.29      12793.71       171.86 o
 -16   2   8        107.87        110.01        47.08 o
 -14   2   8      26848.97      28903.93       113.68 o
 -12   2   8        103.33         58.01        43.29 o
 -10   2   8         44.56         99.41        54.63 o
  -8   2   8        461.16        663.73        49.79 o
  -6   2   8      45041.36      45498.87       699.13 o
  -4   2   8       3695.93       3634.30        59.21 o
  -2   2   8      25044.51      23106.10       170.50 o
   0   2   8         43.07         72.19        38.39 o
   2   2   8       2475.10       2362.83        40.33 o
   4   2   8        186.80        182.42        33.84 o
   6   2   8      36471.43      37144.85       489.53 o
   8   2   8       1556.91       1607.49        48.42 o
  10   2   8       6232.18       6796.38        64.31 o
  12   2   8        575.30        575.30        43.56 o
  14   2   8        557.85        564.89        45.52 o
  16   2   8        746.40        692.17        64.27 o
  18   2   8       5673.75       5402.24       104.68 o
 -25   3   8         68.85         33.01        50.97 o
 -23   3   8        729.71        753.00        51.67 o
 -21   3   8        688.74        646.71        39.36 o
 -19   3   8       3249.71       3428.79        57.05 o
 -17   3   8       3338.54       3433.86        53.68 o
 -15   3   8       4738.66       5198.24        85.45 o
 -13   3   8       2351.66       2676.40        60.80 o
 -11   3   8        453.87        463.60        49.34 o
  -9   3   8        315.00        298.92        42.51 o
  -7   3   8       1703.31       1257.69        51.76 o
  -5   3   8       4822.18       4383.23        77.95 o
  -3   3   8      28480.75      28107.53       297.59 o
  -1   3   8      10291.52      10134.28       163.92 o
   1   3   8        597.88        545.98        47.15 o
   3   3   8        405.67        311.67        36.90 o
   5   3   8       3477.99       3382.61        45.34 o
   7   3   8       4576.70       4812.99        53.49 o
   9   3   8       6333.26       6645.50        88.91 o
  11   3   8       4142.80       4296.00        91.19 o
  13   3   8         98.93         87.85        44.43 o
  15   3   8        105.87        132.90        45.36 o
  17   3   8       1191.97       1069.94        61.85 o
 -24   4   8       2706.81       2277.70        97.95 o
 -22   4   8         17.19         17.26        50.33 o
 -20   4   8       1938.69       1938.93        43.70 o
 -18   4   8         81.72         84.01        33.22 o
 -16   4   8       5591.12       6429.73       254.37 o
 -14   4   8        727.86        771.60        57.35 o
 -12   4   8      13183.91      14045.14        94.17 o
 -10   4   8       1620.85       1419.49        52.90 o
  -8   4   8       7129.56       6465.73        74.01 o
  -6   4   8         10.18        113.11        54.61 o
  -4   4   8      27065.80      28142.06       399.85 o
  -2   4   8       1612.47       1533.76        48.81 o
   0   4   8      13261.79      12193.35       103.59 o
   2   4   8       1550.46       1582.20        45.42 o
   4   4   8      24583.43      25942.05       102.56 o
   6   4   8        397.93        434.60        43.65 o
   8   4   8       8882.52       9261.15       144.90 o
  10   4   8       1046.71       1137.95        57.86 o
  12   4   8        897.92        956.92        41.12 o
  14   4   8        290.18        283.80        60.16 o
  16   4   8       5180.85       4935.25       197.52 o
 -23   5   8       3030.42       2643.55       184.96 o
 -21   5   8        485.82        561.26        49.89 o
 -19   5   8         16.31          6.45        36.47 o
 -17   5   8       1803.54       1738.33        46.38 o
 -15   5   8       1273.58       1250.87        47.10 o
 -13   5   8          6.61         -2.29        47.70 o
 -11   5   8      14901.33      15794.38       204.32 o
  -9   5   8       2396.55       2637.44        70.73 o
  -7   5   8          7.64         38.19        41.69 o
  -5   5   8       3768.62       3741.01        91.38 o
  -3   5   8        658.18        538.10        38.24 o
  -1   5   8        712.03        804.81        45.82 o
   1   5   8      18175.60      18362.07       407.15 o
   3   5   8      13233.04      14152.72       107.18 o
   5   5   8        957.59       1050.94        51.17 o
   7   5   8         17.10         74.24        34.49 o
   9   5   8         63.17         34.58        31.53 o
  11   5   8        134.82        142.98        33.53 o
  13   5   8       1951.73       1956.48        58.65 o
  15   5   8       6441.78       5787.01       177.78 o
 -22   6   8       3029.87       2816.18       122.92 o
 -20   6   8        141.25         60.47        69.05 o
 -18   6   8       4094.86       4224.26        77.06 o
 -16   6   8        230.76        141.52        48.59 o
 -14   6   8       5785.91       6111.66        85.14 o
 -12   6   8        174.68        141.45        75.32 o
 -10   6   8      11910.44      12595.74       109.47 o
  -8   6   8         19.50         24.77        77.70 o
  -6   6   8        314.94        372.39        62.11 o
  -4   6   8         43.41         39.49        52.27 o
  -2   6   8       9381.41       9424.69       171.27 o
   0   6   8         76.18         99.54        55.13 o
   2   6   8      23106.25      24006.21       232.10 o
   4   6   8        603.83        604.53        57.93 o
   6   6   8        908.81       1059.62        38.67 o
   8   6   8       2023.27       2212.42        75.46 o
  10   6   8       2190.06       2296.88        52.85 o
  12   6   8        292.04        324.39        43.82 o
  14   6   8       7552.17       7622.80       208.39 o
 -21   7   8         63.78         99.38        92.58 o
 -19   7   8         74.43         74.60       123.75 o
 -17   7   8       5901.76       6639.15        95.04 o
 -15   7   8       4323.73       4510.98       190.01 o
 -13   7   8         18.15         19.56        75.55 o
 -11   7   8        324.34        341.06       119.74 o
  -9   7   8         75.60        106.17        79.96 o
  -7   7   8        464.97        360.20        71.67 o
  -5   7   8       9121.18      10009.74        89.29 o
  -3   7   8       3874.79       3559.50        63.95 o
  -1   7   8        174.88        202.37        52.23 o
   1   7   8       2175.61       2238.27        62.84 o
   3   7   8        885.35        981.57        53.19 o
   5   7   8        102.36         90.07        40.26 o
   7   7   8       6344.81       6672.65        50.42 o
   9   7   8       1569.32       1664.03        56.64 o
  11   7   8         19.24         19.58        42.92 o
  13   7   8       1170.68       1081.69        44.35 o
 -18   8   8         36.91        -10.33        62.69 o
 -16   8   8       4513.75       4635.66       286.21 o
 -14   8   8        360.67        302.10        91.16 o
 -12   8   8       1884.14       1800.72       188.09 o
 -10   8   8        395.87        332.83        61.52 o
  -8   8   8        738.30        738.56        56.80 o
  -6   8   8        735.13        766.71        68.35 o
  -4   8   8      15254.79      16320.58       242.46 o
  -2   8   8         56.58         76.03        44.37 o
   0   8   8       4186.81       4397.57        68.09 o
   2   8   8         15.98         17.44        41.35 o
   4   8   8       2366.56       2531.80        52.54 o
   6   8   8        525.45        604.36        48.64 o
   8   8   8       5252.86       5323.76        57.12 o
  10   8   8         62.91         74.02        39.83 o
  12   8   8        401.51        381.67        63.87 o
 -17   9   8          2.83         44.08        90.00 o
 -15   9   8        401.95        376.78        64.54 o
 -13   9   8          6.15         -6.11        62.71 o
 -11   9   8       3648.38       3846.25        93.40 o
  -9   9   8       1734.82       1657.04       203.63 o
  -7   9   8         89.85        134.51        58.28 o
  -5   9   8         54.79         94.32        52.69 o
  -3   9   8        214.55        230.64        57.85 o
  -1   9   8        797.52        851.66        57.09 o
   1   9   8       2627.68       2799.67        75.65 o
   3   9   8       2680.74       3008.40        66.10 o
   5   9   8          4.98         74.35        49.60 o
   7   9   8         40.73         37.19        49.16 o
   9   9   8        286.28        249.17        45.41 o
 -14  10   8        845.33        697.15        77.11 o
 -12  10   8         53.85        -27.19        88.55 o
 -10  10   8       3010.53       3063.70       144.40 o
  -8  10   8        611.10        693.60        90.22 o
  -6  10   8        757.93        688.36       116.09 o
  -4  10   8       1066.04       1109.01        78.32 o
  -2  10   8        893.73        893.69        63.85 o
   0  10   8        502.81        606.48        66.44 o
   2  10   8       3452.05       3611.92        80.26 o
   4  10   8        185.22        149.51        54.69 o
   6  10   8       1259.24       1151.30        58.19 o
  -9  11   8        400.70        362.21        88.48 o
  -7  11   8        968.05        801.09        75.00 o
  -5  11   8         29.71        -87.26        87.26 o
  -3  11   8        127.63         87.20        70.98 o
  -1  11   8        520.64        450.34        71.02 o
   1  11   8         11.43        -40.52        71.39 o
 -25   1   9        421.72        409.00        43.53 o
 -23   1   9        311.51        259.71        51.60 o
 -21   1   9       9598.31       9848.56       129.46 o
 -19   1   9        415.05        442.18        46.20 o
 -17   1   9         66.84         27.99        45.10 o
 -15   1   9       9373.12       9694.51       124.43 o
 -13   1   9        854.20        736.05        40.91 o
 -11   1   9       1247.07       1238.12        54.25 o
  -9   1   9      22306.84      21729.69       107.58 o
  -7   1   9        383.81        172.10        49.69 o
  -5   1   9       1709.61       1800.76        51.54 o
  -3   1   9      30476.33      30102.23       114.78 o
  -1   1   9      14801.70      14725.17       123.71 o
   1   1   9        900.12        699.66        41.08 o
   3   1   9      32136.77      31662.21       209.08 o
   5   1   9       3066.20       3018.70        42.33 o
   7   1   9        847.94        821.07        43.99 o
   9   1   9       1045.65       1089.20        36.10 o
  11   1   9       1278.67       1237.76        39.92 o
  13   1   9       1248.14       1378.52        43.71 o
  15   1   9       5815.20       6151.19        94.53 o
  17   1   9       1348.97       1293.43        50.17 o
 -24   2   9         58.24         55.27        49.94 o
 -22   2   9       1762.38       1994.80        72.82 o
 -20   2   9         40.42         62.92        46.65 o
 -18   2   9        447.51        508.43        57.23 o
 -16   2   9        560.01        635.02        48.29 o
 -14   2   9        520.55        579.35        55.27 o
 -12   2   9        427.57        355.29        41.81 o
 -10   2   9       6886.48       6531.89        67.48 o
  -8   2   9         11.10          9.46        42.92 o
  -6   2   9       6172.00       6044.83        70.52 o
  -4   2   9       3993.77       4237.49        60.60 o
  -2   2   9          2.01         27.63        45.09 o
   0   2   9       2359.10       2321.88        44.47 o
   2   2   9       3114.76       2908.87        42.59 o
   4   2   9       2586.87       2296.57        63.47 o
   6   2   9        528.21        559.62        39.60 o
   8   2   9         10.30         28.05        43.35 o
  10   2   9        314.29        387.99        38.16 o
  12   2   9        417.85        449.36        36.14 o
  14   2   9         12.82        -38.26        60.52 o
  16   2   9       1087.32       1005.17        71.68 o
 -25   3   9        670.77        752.83        54.93 o
 -23   3   9         51.69         98.16        45.34 o
 -21   3   9        485.26        504.24        39.49 o
 -19   3   9       1881.80       1887.07        68.71 o
 -17   3   9        932.94       1000.33        53.81 o
 -15   3   9      17316.84      18716.78       250.01 o
 -13   3   9       6363.58       6911.35        71.75 o
 -11   3   9       2340.21       2179.25        53.49 o
  -9   3   9         25.60          7.93        44.55 o
  -7   3   9      19083.32      19671.09       110.86 o
  -5   3   9       2745.00       2550.17        55.76 o
  -3   3   9      30871.16      30026.53       257.28 o
  -1   3   9       6565.75       6366.37        62.80 o
   1   3   9       1936.40       2178.53        42.97 o
   3   3   9        462.67        465.00        34.53 o
   5   3   9       4748.95       4693.00        53.51 o
   7   3   9       6820.91       7132.83       118.90 o
   9   3   9      10203.62      10938.66       158.08 o
  11   3   9        101.37        109.53        35.61 o
  13   3   9        105.67        221.40        67.29 o
  15   3   9        245.15        217.19        43.60 o
  17   3   9        607.08        429.61        56.43 o
 -24   4   9       1778.73       1446.89       123.12 o
 -22   4   9          0.40         15.95        54.09 o
 -20   4   9        130.68        132.95        38.49 o
 -18   4   9        238.88        315.39        49.96 o
 -16   4   9       2652.97       2749.08        55.15 o
 -14   4   9       8623.69       9264.65       151.40 o
 -12   4   9       3537.26       3454.51        63.29 o
 -10   4   9       1461.25       1350.66        48.94 o
  -8   4   9       1538.64       1738.13        57.53 o
  -6   4   9       2325.00       2219.48        63.18 o
  -4   4   9       7453.58       6974.98       108.33 o
  -2   4   9       4278.10       3862.38        52.76 o
   0   4   9       1918.93       1696.22        44.40 o
   2   4   9         64.15         -3.73        37.86 o
   4   4   9        416.50        447.45        51.42 o
   6   4   9         71.64         73.00        44.62 o
   8   4   9        602.94        696.60        39.66 o
  10   4   9        177.21        213.24        41.58 o
  12   4   9        121.29        155.56        41.68 o
  14   4   9         80.96         18.94        60.97 o
  16   4   9        909.81        933.61        60.59 o
 -23   5   9        150.16         88.25        52.87 o
 -21   5   9        663.70        605.74        50.93 o
 -19   5   9       1692.86       1712.01        42.89 o
 -17   5   9       3853.61       3868.73        77.04 o
 -15   5   9          3.73        -14.98        43.87 o
 -13   5   9        363.16        372.84        57.43 o
 -11   5   9       1284.96       1286.66        65.18 o
  -9   5   9       1070.12       1063.87        54.64 o
  -7   5   9       2254.00       2107.91        61.59 o
  -5   5   9       5606.88       5287.81        66.80 o
  -3   5   9        947.10        894.19        42.22 o
  -1   5   9       8921.25       9443.62       133.06 o
   1   5   9       1957.53       1956.78        57.48 o
   3   5   9      14317.69      15671.69       119.67 o
   5   5   9       1822.39       1837.70        48.85 o
   7   5   9        114.82        158.52        35.92 o
   9   5   9         16.75        -35.74        35.74 o
  11   5   9       1066.52       1160.78        46.05 o
  13   5   9        882.59        870.43        56.72 o
  15   5   9       5262.00       4816.61       458.74 o
 -22   6   9        137.77         82.54        60.07 o
 -20   6   9        294.09        368.34        50.42 o
 -18   6   9         40.28          3.68        66.27 o
 -16   6   9         12.36         38.55        60.88 o
 -14   6   9        527.87        390.12       116.63 o
 -12   6   9        356.05        312.49        58.34 o
 -10   6   9        647.47        680.64        72.44 o
  -8   6   9       1100.38       1201.72        69.10 o
  -6   6   9       1956.26       1918.80        67.52 o
  -4   6   9        110.21        130.77        56.41 o
  -2   6   9         10.13          8.62        43.37 o
   0   6   9        580.79        588.80        51.83 o
   2   6   9       7855.23       8167.38       150.57 o
   4   6   9       4584.78       4853.53        96.88 o
   6   6   9        273.62        269.80        33.91 o
   8   6   9       1208.66       1209.57        41.56 o
  10   6   9        526.54        532.53        51.80 o
  12   6   9          8.88          4.79        49.49 o
  14   6   9       2139.34       1859.40        94.87 o
 -21   7   9        173.62        355.91        86.80 o
 -19   7   9       3028.09       2780.02       125.99 o
 -17   7   9        466.17        501.96        75.57 o
 -15   7   9       1054.07       1050.65        57.07 o
 -13   7   9       1581.20       1558.08        60.39 o
 -11   7   9       2000.49       1897.61        82.20 o
  -9   7   9        284.49        270.56       122.00 o
  -7   7   9       7543.79       8149.98        89.23 o
  -5   7   9         63.36         97.41        56.25 o
  -3   7   9       1910.42       1974.67        66.09 o
  -1   7   9        915.17        885.79        54.05 o
   1   7   9       3124.81       3177.89        50.77 o
   3   7   9        480.34        515.50        49.72 o
   5   7   9       2469.91       2461.62        50.49 o
   7   7   9       1121.03       1109.23        39.22 o
   9   7   9        108.56        132.62        54.85 o
  11   7   9         35.78         46.85        43.40 o
  13   7   9       3781.21       3398.70       176.37 o
 -18   8   9       2279.56       2007.51        73.10 o
 -16   8   9        269.66        344.53        70.06 o
 -14   8   9        337.74        241.66        75.08 o
 -12   8   9         36.36         87.88        72.20 o
 -10   8   9       1073.61       1136.44        66.91 o
  -8   8   9        128.38        177.70        62.90 o
  -6   8   9       2484.76       2472.60        66.87 o
  -4   8   9       1703.62       1750.00        54.34 o
  -2   8   9         12.75        -31.08        43.84 o
   0   8   9        874.62        858.59        46.77 o
   2   8   9         74.61        152.12        46.07 o
   4   8   9        814.99        815.78        41.67 o
   6   8   9       1321.42       1379.72        54.64 o
   8   8   9       1303.73       1315.13        51.23 o
  10   8   9          5.45         20.62        53.22 o
 -17   9   9        765.70        512.86       106.79 o
 -15   9   9        319.88        361.33        64.37 o
 -13   9   9        714.93        713.28        75.20 o
 -11   9   9        496.22        495.00        75.33 o
  -9   9   9         13.23         44.80        90.05 o
  -7   9   9         40.57         12.31        59.57 o
  -5   9   9       4740.56       4931.82       304.96 o
  -3   9   9        575.50        548.35        48.41 o
  -1   9   9       3862.83       3891.43        66.78 o
   1   9   9         45.37         32.94        55.75 o
   3   9   9         23.72         77.31        49.77 o
   5   9   9        327.54        330.80        47.04 o
   7   9   9       4035.66       3900.96        91.63 o
   9   9   9        140.82        158.74        57.93 o
 -14  10   9        189.73        175.22        86.96 o
 -12  10   9       1810.28       1724.18        94.83 o
 -10  10   9          1.46         -8.11        71.98 o
  -8  10   9        362.18        312.00        89.00 o
  -6  10   9        695.98        642.20        90.20 o
  -4  10   9         11.73         40.16        62.60 o
  -2  10   9         33.05         44.53        64.93 o
   0  10   9       1843.79       1860.48        69.91 o
   2  10   9        574.07        488.20        53.79 o
   4  10   9        590.72        597.83        56.34 o
   6  10   9        280.43        239.69        70.52 o
  -9  11   9        441.21        272.65       104.44 o
  -7  11   9        265.78        161.89       104.65 o
  -5  11   9         31.47         45.70        71.25 o
  -3  11   9        915.92        781.64        99.21 o
  -1  11   9        310.53        320.05        71.66 o
 -26   0  10        450.61        457.15        84.88 o
 -24   0  10        808.62        685.98       189.68 o
 -22   0  10       4401.78       4501.70        88.62 o
 -20   0  10       2644.99       2962.90        85.55 o
 -18   0  10      25459.75      27191.68       875.66 o
 -16   0  10        438.11        524.49        64.74 o
 -14   0  10        587.76        694.32        91.43 o
 -12   0  10        207.11        228.64        78.09 o
 -10   0  10      35744.46      35404.16       635.75 o
  -8   0  10       4861.89       5543.89       162.93 o
  -6   0  10      13058.74      12558.18       223.18 o
  -4   0  10        215.08        258.14        58.12 o
  -2   0  10       1645.37       1713.02       105.96 o
   0   0  10        485.86        479.00        73.99 o
   2   0  10      67997.27      73064.11       732.01 o
   4   0  10       1777.43       1840.87        87.75 o
   6   0  10        556.28        743.70        55.53 o
   8   0  10        387.89        425.84        61.35 o
  10   0  10        935.31        882.62        55.16 o
  12   0  10        163.56        236.74        50.96 o
  14   0  10      25009.29      25620.11       127.64 o
  16   0  10        619.71        448.63        86.44 o
 -25   1  10        316.35        297.04        51.39 o
 -23   1  10       2739.90       2933.46        62.62 o
 -21   1  10       2092.62       2110.16        53.60 o
 -19   1  10        170.59        175.08        45.60 o
 -17   1  10       3749.68       3929.43        63.61 o
 -15   1  10       3166.62       3227.19        75.99 o
 -13   1  10         11.15         14.85        43.03 o
 -11   1  10      16832.14      16534.68       191.74 o
  -9   1  10       1943.27       1898.29        58.54 o
  -7   1  10       3089.72       2755.53        64.28 o
  -5   1  10      10997.15       9688.65        89.36 o
  -3   1  10       8737.90       9077.00       108.75 o
  -1   1  10         76.34         95.21        42.55 o
   1   1  10      14671.46      15085.81       106.83 o
   3   1  10       9977.45       9692.15       109.92 o
   5   1  10        243.19        175.51        38.78 o
   7   1  10       4603.86       4928.80        83.90 o
   9   1  10       1102.14       1084.38        42.18 o
  11   1  10        303.18        347.91        52.02 o
  13   1  10       5882.36       6198.42       194.78 o
  15   1  10       3714.82       3858.22       151.34 o
 -26   2  10        346.15        261.99        52.13 o
 -24   2  10        418.55        509.00        52.26 o
 -22   2  10         34.51         38.01        57.34 o
 -20   2  10       7333.55       7657.29       154.71 o
 -18   2  10        645.27        619.83        44.37 o
 -16   2  10       9559.29       9995.83        84.89 o
 -14   2  10          1.05         41.42        53.12 o
 -12   2  10        149.62         93.43        38.08 o
 -10   2  10          7.80         56.43        44.99 o
  -8   2  10      15784.46      16001.71       259.42 o
  -6   2  10        168.15        189.65        46.14 o
  -4   2  10      64660.98      63945.72       520.13 o
  -2   2  10        327.44        394.97        44.78 o
   0   2  10      41715.85      43571.23       639.57 o
   2   2  10        274.49        275.94        41.63 o
   4   2  10        267.58        213.02        37.65 o
   6   2  10       1300.01       1372.07        40.53 o
   8   2  10      18904.38      20172.50       210.02 o
  10   2  10        489.98        518.09        39.82 o
  12   2  10       5033.61       5388.95        69.40 o
  14   2  10          6.47         -0.59        42.25 o
  16   2  10        434.37        355.76        51.70 o
 -25   3  10         61.49         32.25        44.49 o
 -23   3  10        578.79        521.82        57.12 o
 -21   3  10        636.46        693.25        68.28 o
 -19   3  10       2427.47       2506.33        51.41 o
 -17   3  10       6124.06       6395.07       113.15 o
 -15   3  10        823.55        863.41        58.94 o
 -13   3  10        608.49        627.68        55.17 o
 -11   3  10       1718.52       1639.47        59.13 o
  -9   3  10        674.92        704.30        44.51 o
  -7   3  10      16638.31      17190.36       154.98 o
  -5   3  10      16923.46      16947.17       214.05 o
  -3   3  10       8768.81       8200.40       105.11 o
  -1   3  10       1821.44       1391.86        43.47 o
   1   3  10        694.27        617.95        37.52 o
   3   3  10        123.03         63.40        50.62 o
   5   3  10       1588.99       1762.58        67.61 o
   7   3  10       6468.19       6918.43        67.78 o
   9   3  10       1911.58       2065.54        52.39 o
  11   3  10       5207.56       5163.17       100.05 o
  13   3  10        541.81        583.73        56.50 o
  15   3  10         18.45         27.43        57.20 o
 -24   4  10         27.89         -8.39        49.43 o
 -22   4  10       4727.56       4811.32       115.44 o
 -20   4  10        321.05        329.13        42.55 o
 -18   4  10       4761.10       4812.34        89.05 o
 -16   4  10        318.55        388.60        51.62 o
 -14   4  10       8653.44       9249.88        94.30 o
 -12   4  10        385.56        354.03        64.60 o
 -10   4  10       9806.87      10535.05       118.77 o
  -8   4  10        557.04        557.00        46.50 o
  -6   4  10       7244.90       6834.82       117.18 o
  -4   4  10       1131.41       1091.46        46.44 o
  -2   4  10      15361.72      15098.42       187.23 o
   0   4  10          1.02         44.63        40.60 o
   2   4  10      11905.11      12570.24       204.81 o
   4   4  10       2242.58       2283.38        61.69 o
   6   4  10       2436.80       2605.39        47.26 o
   8   4  10        735.48        707.21        36.81 o
  10   4  10       5510.20       5639.33        92.81 o
  12   4  10         64.28         -2.98        49.83 o
  14   4  10       6412.15       6034.60       224.60 o
 -23   5  10        246.04        179.22        49.84 o
 -21   5  10       1857.32       1984.02        51.76 o
 -19   5  10       2483.45       2378.17        51.85 o
 -17   5  10         10.06        -19.94        38.45 o
 -15   5  10         10.18         -8.07        49.89 o
 -13   5  10       3034.07       3054.77        59.34 o
 -11   5  10       2944.71       3124.23       117.89 o
  -9   5  10       3370.08       3564.31        80.29 o
  -7   5  10       9997.10      10357.88       165.60 o
  -5   5  10        411.05        449.72        49.71 o
  -3   5  10        208.15        217.48        51.87 o
  -1   5  10       4979.90       5592.96       125.52 o
   1   5  10       3374.07       3254.44        70.12 o
   3   5  10       6573.50       6588.38        68.41 o
   5   5  10       3293.86       3457.60        46.04 o
   7   5  10         15.20         31.27        34.84 o
   9   5  10         12.47        117.51        40.32 o
  11   5  10       1894.09       2147.77        72.50 o
  13   5  10       1245.95       1177.26        46.99 o
 -22   6  10         98.06        148.13        48.95 o
 -20   6  10       4141.34       4040.88       105.57 o
 -18   6  10         99.40         92.69        53.93 o
 -16   6  10       1401.32       1234.14        63.26 o
 -14   6  10        921.63       1077.44        72.43 o
 -12   6  10       3283.72       3605.07        78.71 o
 -10   6  10       2133.74       2325.69        77.86 o
  -8   6  10       9916.50      10517.22       174.55 o
  -6   6  10        833.66        900.28        58.62 o
  -4   6  10       6395.53       6668.01       175.81 o
  -2   6  10        230.91        177.11        54.98 o
   0   6  10      16741.12      17465.94       216.65 o
   2   6  10       3179.63       2982.63        63.49 o
   4   6  10       7891.04       8355.29        64.86 o
   6   6  10        808.17        827.61        41.29 o
   8   6  10        102.98        158.98        34.87 o
  10   6  10          8.14         14.04        54.39 o
  12   6  10       5394.37       4982.38       173.92 o
 -21   7  10        134.70         29.13        87.39 o
 -19   7  10       1576.17       1543.82       111.02 o
 -17   7  10         59.02        111.25       142.85 o
 -15   7  10       5332.01       5227.11        74.15 o
 -13   7  10       2482.40       2535.73        69.90 o
 -11   7  10       1918.68       2103.77        91.70 o
  -9   7  10        634.47        708.16        67.03 o
  -7   7  10       2907.59       3083.16        63.27 o
  -5   7  10         13.54         13.99        56.44 o
  -3   7  10      11382.75      11610.62       144.42 o
  -1   7  10       9755.75      10479.09        84.73 o
   1   7  10        399.23        370.54        41.90 o
   3   7  10         87.43         87.78        39.43 o
   5   7  10        998.57       1119.85        49.83 o
   7   7  10        462.23        493.21        45.61 o
   9   7  10       1231.13       1164.87        44.64 o
  11   7  10       3325.00       3042.91       119.04 o
 -18   8  10       2771.27       2448.12        84.71 o
 -16   8  10         49.75         75.92        85.84 o
 -14   8  10       3627.23       3748.21       137.06 o
 -12   8  10        197.51        145.65        60.46 o
 -10   8  10        183.82        121.56        74.63 o
  -8   8  10        569.52        556.68        75.73 o
  -6   8  10       7742.15       8074.07       216.21 o
  -4   8  10          1.33         -7.68        43.27 o
  -2   8  10       6831.84       7140.67        69.11 o
   0   8  10        238.00        283.41        42.74 o
   2   8  10         73.33         94.94        50.21 o
   4   8  10        421.33        485.73        52.40 o
   6   8  10       4309.74       4346.42        98.23 o
   8   8  10        294.81        359.02        50.70 o
  10   8  10       3764.58       3538.33       101.62 o
 -17   9  10         10.65        102.38       103.89 o
 -15   9  10         45.52         30.84        73.25 o
 -13   9  10       1218.46       1106.02        77.61 o
 -11   9  10        790.56        781.12        80.38 o
  -9   9  10        484.61        621.72        64.16 o
  -7   9  10       1229.49       1224.41        80.33 o
  -5   9  10          6.50         54.44        89.96 o
  -3   9  10          9.07         -2.96        59.04 o
  -1   9  10        791.86        821.84        59.06 o
   1   9  10       1286.98       1333.68        66.33 o
   3   9  10       1463.69       1505.96        64.53 o
   5   9  10        335.94        342.65        51.25 o
   7   9  10         34.69          8.35        41.66 o
 -14  10  10        153.81        -45.62       105.55 o
 -12  10  10       2223.14       1980.60        81.54 o
 -10  10  10        376.01        460.18        74.79 o
  -8  10  10       2516.88       2507.09        93.31 o
  -6  10  10        194.69        158.20        74.28 o
  -4  10  10       1147.88       1134.06       103.69 o
  -2  10  10         59.08          2.38        68.15 o
   0  10  10       2132.19       1955.89       114.52 o
   2  10  10         79.38        109.34        60.52 o
   4  10  10       1246.52       1201.64        62.39 o
  -7  11  10         10.68         40.55        83.82 o
  -5  11  10       1730.73       1562.75        92.77 o
  -3  11  10        873.65        758.37        88.00 o
 -25   1  11        734.22        748.21        82.83 o
 -23   1  11        820.40        815.66        50.63 o
 -21   1  11        167.41        146.38        44.13 o
 -19   1  11       5949.15       6054.37       108.63 o
 -17   1  11       6742.13       7422.23        79.17 o
 -15   1  11       1284.00       1388.74        53.04 o
 -13   1  11         76.88        120.81        43.92 o
 -11   1  11      15417.84      15229.46       163.29 o
  -9   1  11        578.04        453.16        44.94 o
  -7   1  11      16409.66      16239.83        90.46 o
  -5   1  11       9314.38       9206.77       102.17 o
  -3   1  11        132.76        203.17        44.45 o
  -1   1  11       8444.81       8121.93        76.69 o
   1   1  11      16953.07      16911.21       158.36 o
   3   1  11       1952.00       2075.90        45.74 o
   5   1  11        729.78        780.82        48.92 o
   7   1  11        266.89        280.12        37.21 o
   9   1  11        146.99        172.98        34.65 o
  11   1  11       4757.45       4709.86        53.45 o
  13   1  11       4301.31       4402.62        71.93 o
  15   1  11        309.43        235.35        74.48 o
 -26   2  11        293.48        243.39        55.29 o
 -24   2  11        625.19        675.30        52.38 o
 -22   2  11         47.25         44.96        51.85 o
 -20   2  11        288.90        370.63        43.97 o
 -18   2  11       3648.99       3748.87        77.26 o
 -16   2  11       3329.98       3492.28        54.20 o
 -14   2  11       6276.41       6596.06        71.18 o
 -12   2  11       2775.06       2759.53        51.29 o
 -10   2  11        220.05        238.35        50.27 o
  -8   2  11       1590.47       1728.52        52.81 o
  -6   2  11      11264.69      10860.99        74.80 o
  -4   2  11       6243.32       6251.32       131.21 o
  -2   2  11       3212.25       3214.91        53.80 o
   0   2  11       3205.29       3076.68        43.25 o
   2   2  11         79.98        139.77        36.72 o
   4   2  11        446.51        634.63        43.57 o
   6   2  11         57.09         88.70        36.11 o
   8   2  11       1150.91       1162.52        33.25 o
  10   2  11        136.55        148.57        33.82 o
  12   2  11       1918.67       1932.29        70.76 o
  14   2  11         65.01        160.46        49.74 o
 -25   3  11       1203.37       1031.63        68.58 o
 -23   3  11       1029.76       1142.52        77.97 o
 -21   3  11        375.25        375.50        42.74 o
 -19   3  11         38.07         92.76        42.87 o
 -17   3  11       3019.97       3057.14        56.06 o
 -15   3  11        817.21        879.41        64.89 o
 -13   3  11       1509.19       1555.78        57.63 o
 -11   3  11       5379.65       4855.38       121.03 o
  -9   3  11       1526.16       1420.21        54.50 o
  -7   3  11       4393.25       4412.90        59.75 o
  -5   3  11      13339.80      12983.19       199.79 o
  -3   3  11       1983.40       1720.91        42.61 o
  -1   3  11       9287.28       8625.03        79.80 o
   1   3  11        839.49        818.23        43.47 o
   3   3  11       2266.22       2257.28        45.29 o
   5   3  11        190.75        185.92        40.32 o
   7   3  11      13137.37      13891.65        93.83 o
   9   3  11       3523.65       3657.40        66.35 o
  11   3  11       5240.52       5842.78       104.20 o
  13   3  11        327.11        408.90        54.24 o
  15   3  11        532.55        496.24        76.94 o
 -24   4  11        612.67        676.86        47.79 o
 -22   4  11        549.91        507.53        48.55 o
 -20   4  11        175.38        110.80        42.15 o
 -18   4  11       1826.08       1832.31        76.42 o
 -16   4  11        391.61        367.41        56.55 o
 -14   4  11        107.81        107.12        49.22 o
 -12   4  11        888.16        916.45        59.18 o
 -10   4  11       5903.35       6109.61        69.29 o
  -8   4  11       2285.48       2170.74        86.87 o
  -6   4  11      11189.13      11037.94       159.48 o
  -4   4  11        458.86        462.48        41.08 o
  -2   4  11       2028.32       2142.15        61.72 o
   0   4  11       5848.10       5732.49        75.61 o
   2   4  11       5091.74       5572.75        58.10 o
   4   4  11       2148.82       2236.68        60.12 o
   6   4  11        969.31       1057.03        43.64 o
   8   4  11        512.66        516.75        40.38 o
  10   4  11        538.30        660.21        72.76 o
  12   4  11       1768.94       1870.71        48.58 o
  14   4  11        124.23         85.32        43.29 o
 -23   5  11       1132.15       1041.06        49.94 o
 -21   5  11       1367.12       1391.38        49.74 o
 -19   5  11       2617.69       2465.75       100.22 o
 -17   5  11       1925.31       1931.06        50.87 o
 -15   5  11         96.43         88.15        47.18 o
 -13   5  11       1013.57       1103.37        49.75 o
 -11   5  11      15839.50      17080.92       111.31 o
  -9   5  11       2261.78       2355.05        65.13 o
  -7   5  11       2431.06       2566.59        62.41 o
  -5   5  11       3604.80       3787.86        77.39 o
  -3   5  11       1196.38       1343.48        48.05 o
  -1   5  11        667.61        835.84        45.07 o
   1   5  11      13332.06      13857.21       214.85 o
   3   5  11       3436.38       3542.03        63.12 o
   5   5  11        541.62        619.22        49.30 o
   7   5  11         66.97         79.52        37.72 o
   9   5  11        536.59        649.67        51.67 o
  11   5  11        378.38        344.61        51.06 o
  13   5  11       1409.29       1307.88        49.79 o
 -22   6  11        423.31        359.22        55.57 o
 -20   6  11         87.32        160.72        46.16 o
 -18   6  11        136.74         83.06        57.52 o
 -16   6  11        359.06        276.04        45.79 o
 -14   6  11        182.78        124.22        64.62 o
 -12   6  11        862.56        909.33        75.51 o
 -10   6  11       1299.10       1464.02        55.50 o
  -8   6  11       1270.57       1377.38        52.48 o
  -6   6  11        683.81        602.44        46.90 o
  -4   6  11        716.49        663.80        55.59 o
  -2   6  11          4.30         23.65        51.88 o
   0   6  11       1165.78       1243.25        44.00 o
   2   6  11        744.33        882.10        54.05 o
   4   6  11        676.21        649.27        49.08 o
   6   6  11        335.27        352.56        34.67 o
   8   6  11         27.28        108.98        43.55 o
  10   6  11        263.52        281.38        44.08 o
  12   6  11       1010.62        916.48        52.97 o
 -21   7  11       1230.06       1151.17        90.92 o
 -19   7  11        195.41        229.53        82.18 o
 -17   7  11       1716.26       1802.04       116.06 o
 -15   7  11        708.57        642.07       111.13 o
 -13   7  11         21.29         24.33        52.37 o
 -11   7  11        179.70        185.82        63.10 o
  -9   7  11       6670.86       6701.12        92.84 o
  -7   7  11        577.44        648.82        55.43 o
  -5   7  11       2083.02       2072.47        59.87 o
  -3   7  11        769.23        882.14        52.74 o
  -1   7  11       1004.89       1172.03        52.35 o
   1   7  11        114.71        153.12        47.21 o
   3   7  11       2753.46       2726.05        47.32 o
   5   7  11          3.04        -33.67        51.94 o
   7   7  11        621.56        674.98        48.66 o
   9   7  11        676.50        593.58        42.76 o
  11   7  11       3224.53       2868.97       105.62 o
 -18   8  11         37.07         -0.25       132.56 o
 -16   8  11        404.23        423.74        74.50 o
 -14   8  11        209.32        166.49        77.47 o
 -12   8  11       1651.67       1612.48       124.22 o
 -10   8  11        537.43        524.72        62.24 o
  -8   8  11        715.93        580.46        64.97 o
  -6   8  11        107.23        157.96        51.99 o
  -4   8  11       1789.01       1822.80        60.02 o
  -2   8  11       1795.17       1985.33        64.51 o
   0   8  11         12.39         15.82        40.64 o
   2   8  11         54.07        109.73        50.55 o
   4   8  11          9.38          1.35        50.48 o
   6   8  11        391.20        373.61        59.59 o
   8   8  11        686.68        646.92        66.96 o
 -17   9  11        206.77         44.20        75.20 o
 -15   9  11       2238.38       2255.95       121.86 o
 -13   9  11        141.39         96.51        89.33 o
 -11   9  11        393.89        415.35        63.63 o
  -9   9  11          7.26         89.92        73.00 o
  -7   9  11       1732.47       1829.18       146.42 o
  -5   9  11        545.05        632.23        73.75 o
  -3   9  11       6499.93       6871.84       202.54 o
  -1   9  11        305.21        356.32        56.94 o
   1   9  11        163.80        189.38        61.41 o
   3   9  11        325.85        296.29        55.56 o
   5   9  11         77.18         74.77        43.13 o
 -12  10  11         43.93          1.77        77.15 o
 -10  10  11       1472.79       1397.81        70.47 o
  -8  10  11        145.14        132.40       111.45 o
  -6  10  11        121.90        126.77        87.99 o
  -4  10  11       1030.13        980.28        68.85 o
  -2  10  11        354.55        415.27        62.76 o
   0  10  11         84.00        158.86        54.13 o
   2  10  11        329.46        323.70        65.15 o
 -26   0  12        450.92        446.10       114.47 o
 -24   0  12       5019.44       4902.57       218.58 o
 -22   0  12       1426.96       1553.41        77.67 o
 -20   0  12       2285.93       2544.90       169.52 o
 -18   0  12       2680.20       2858.55        78.32 o
 -16   0  12         71.71        200.09       116.09 o
 -14   0  12         89.55        148.62        75.43 o
 -12   0  12      31971.90      32325.01       760.44 o
 -10   0  12        469.44        420.53       129.94 o
  -8   0  12      34383.74      30654.90       305.31 o
  -6   0  12        374.40        368.35        79.27 o
  -4   0  12      11032.73      10602.85       290.27 o
  -2   0  12        146.00        219.90        59.77 o
   0   0  12      16209.00      14920.35       103.26 o
   2   0  12        106.18        117.56        61.81 o
   4   0  12      19370.73      20372.59       237.17 o
   6   0  12        170.89        192.50        45.15 o
   8   0  12        954.35        998.48        45.24 o
  10   0  12        178.47        203.77        49.42 o
  12   0  12       8078.67       8465.93        95.17 o
  14   0  12        164.15         60.78        60.54 o
 -25   1  12       1711.22       1609.98        52.15 o
 -23   1  12         60.34          0.18        57.19 o
 -21   1  12       1650.90       1769.22        63.74 o
 -19   1  12       4836.91       4923.72        59.37 o
 -17   1  12       1423.28       1466.23        63.68 o
 -15   1  12       4931.63       5157.43        66.41 o
 -13   1  12       6700.08       7255.01       100.45 o
 -11   1  12         41.22         67.02        49.63 o
  -9   1  12       9687.92       8948.71       125.30 o
  -7   1  12      12782.16      12344.18        89.67 o
  -5   1  12       1282.79       1346.43        43.58 o
  -3   1  12       4719.85       4533.74        60.09 o
  -1   1  12      15368.27      14853.68       213.67 o
   1   1  12         51.05         80.46        42.41 o
   3   1  12       4383.57       4458.22        76.26 o
   5   1  12       6134.63       6358.62        47.92 o
   7   1  12         14.31        -30.73        37.36 o
   9   1  12       1928.23       1922.96        41.94 o
  11   1  12       3055.82       3393.30        50.14 o
  13   1  12        116.26         68.48        45.39 o
  15   1  12       1097.92        846.89        61.07 o
 -26   2  12       2937.16       2513.54        82.56 o
 -24   2  12        555.38        524.72        57.50 o
 -22   2  12       5637.66       5959.54       122.20 o
 -20   2  12        296.85        306.12        44.64 o
 -18   2  12       4065.16       4313.04        58.27 o
 -16   2  12        181.88        243.83        54.73 o
 -14   2  12      11966.01      12625.99       197.05 o
 -12   2  12          3.84          8.23        60.17 o
 -10   2  12       5548.89       5567.36       132.46 o
  -8   2  12          0.02        -41.84        41.84 o
  -6   2  12      20620.46      20876.35       144.77 o
  -4   2  12        614.16        544.25        45.19 o
  -2   2  12      29265.73      29247.75       101.11 o
   0   2  12        271.43        267.39        38.48 o
   2   2  12        553.73        437.51        41.52 o
   4   2  12        269.77        313.74        37.43 o
   6   2  12      12882.02      13564.71       116.53 o
   8   2  12        847.92        855.74        42.77 o
  10   2  12      21601.38      21921.85       180.10 o
  12   2  12        215.61        195.77        43.22 o
  14   2  12         76.31         76.32        49.10 o
 -25   3  12        446.21        378.18        67.33 o
 -23   3  12        516.43        546.16        54.76 o
 -21   3  12        452.68        457.39        72.67 o
 -19   3  12       1378.69       1439.23        50.65 o
 -17   3  12       2015.18       2124.03        64.34 o
 -15   3  12       2354.94       2595.42        69.82 o
 -13   3  12        348.69        304.88        55.10 o
 -11   3  12       4190.12       4317.84        73.54 o
  -9   3  12       1148.70       1114.06        48.04 o
  -7   3  12       1732.95       1503.73        43.85 o
  -5   3  12       6485.14       6178.91        63.36 o
  -3   3  12       6954.96       7291.40        60.32 o
  -1   3  12       4470.04       4725.71        77.62 o
   1   3  12        495.52        639.59        61.49 o
   3   3  12         50.04         13.32        47.58 o
   5   3  12        571.82        570.56        37.88 o
   7   3  12       2239.06       2181.02        44.56 o
   9   3  12       7797.40       7855.88       124.60 o
  11   3  12       3331.79       3589.40        61.14 o
  13   3  12        206.33         35.16        66.33 o
 -24   4  12       2399.81       1996.29       111.95 o
 -22   4  12         74.49         49.77        55.40 o
 -20   4  12       2814.03       2770.29        56.23 o
 -18   4  12         27.63         25.71        52.32 o
 -16   4  12        705.29        819.22        64.89 o
 -14   4  12        805.88        802.13        47.68 o
 -12   4  12       4067.71       4191.65        64.15 o
 -10   4  12        219.94        199.41        58.34 o
  -8   4  12      36996.38      39583.60       545.50 o
  -6   4  12        351.91        432.35        54.50 o
  -4   4  12      11212.32      12163.26       193.66 o
  -2   4  12       1275.94       1216.84        44.76 o
   0   4  12       4108.60       4381.98        75.16 o
   2   4  12        407.59        431.25        47.82 o
   4   4  12       8342.01       8313.19       119.08 o
   6   4  12          4.16         -0.01        46.08 o
   8   4  12       6609.24       6847.32       100.39 o
  10   4  12        891.27        922.54       103.58 o
  12   4  12       3921.36       3760.84        65.27 o
 -23   5  12       2527.27       2458.50        90.25 o
 -21   5  12        445.49        390.99        54.08 o
 -19   5  12        418.92        490.72        65.92 o
 -17   5  12        288.04        290.11        45.77 o
 -15   5  12        416.16        506.04        46.60 o
 -13   5  12        426.28        434.49        47.62 o
 -11   5  12      14985.36      16338.55       164.76 o
  -9   5  12       1582.19       1610.47        61.16 o
  -7   5  12       1522.86       1486.60        52.20 o
  -5   5  12       5791.39       6096.60        90.05 o
  -3   5  12         25.81         -5.61        49.60 o
  -1   5  12         53.28         95.49        40.61 o
   1   5  12       9608.64       9618.51       101.36 o
   3   5  12       4018.18       4149.25       130.28 o
   5   5  12        255.03        367.99        43.41 o
   7   5  12       2704.78       2837.24        54.70 o
   9   5  12         15.82        -43.30        43.30 o
  11   5  12         16.64         -9.30        56.19 o
 -22   6  12       2877.76       2519.58        62.06 o
 -20   6  12        731.31        805.08        72.51 o
 -18   6  12       3489.15       3572.04        63.94 o
 -16   6  12         71.58         91.44        45.57 o
 -14   6  12       1465.91       1441.95        57.20 o
 -12   6  12        381.19        381.66        51.07 o
 -10   6  12      11801.18      12549.30       278.58 o
  -8   6  12       3171.20       3273.57        62.25 o
  -6   6  12       4319.38       4551.97       103.12 o
  -4   6  12       1107.71       1121.58        48.70 o
  -2   6  12       2165.70       2265.27        53.37 o
   0   6  12         81.21        115.43        48.44 o
   2   6  12       8997.32       9197.46       147.32 o
   4   6  12       1806.37       1789.34        56.58 o
   6   6  12       1497.62       1789.70        56.25 o
   8   6  12       2273.59       2296.14        51.92 o
  10   6  12       2923.78       2770.24       217.67 o
 -21   7  12         89.21        137.89       112.79 o
 -19   7  12        216.76        188.44        90.80 o
 -17   7  12       3712.90       3955.32       252.26 o
 -15   7  12       3995.52       4332.38        89.13 o
 -13   7  12          5.48        -69.33        74.64 o
 -11   7  12        899.28        947.31        82.05 o
  -9   7  12         39.77         -1.07        58.89 o
  -7   7  12         53.62         84.54        50.45 o
  -5   7  12       5712.18       5718.71       115.02 o
  -3   7  12       4363.01       4318.25        62.66 o
  -1   7  12        560.23        582.42        53.62 o
   1   7  12        119.07        187.90        42.52 o
   3   7  12        107.63         64.46        35.40 o
   5   7  12        688.12        710.58        50.13 o
   7   7  12       3213.08       3295.48        72.22 o
   9   7  12       1021.18        920.75        50.11 o
 -18   8  12        330.85        107.52        90.46 o
 -16   8  12       3220.08       2885.39       201.08 o
 -14   8  12        232.29        213.84        73.75 o
 -12   8  12       1531.69       1630.85       115.07 o
 -10   8  12          3.84        -26.58        58.98 o
  -8   8  12       1808.24       1708.53        81.74 o
  -6   8  12         27.09          9.80        47.21 o
  -4   8  12       8084.71       8122.26        79.25 o
  -2   8  12        514.16        533.39        47.77 o
   0   8  12       3372.54       3601.79       118.79 o
   2   8  12        418.59        406.20        51.86 o
   4   8  12        637.13        681.32        48.93 o
   6   8  12        327.15        241.09        40.37 o
   8   8  12       3778.23       3478.84        91.78 o
 -15   9  12         35.73        -44.94        99.19 o
 -13   9  12         96.81         56.61       184.55 o
 -11   9  12       1800.14       1862.41        81.92 o
  -9   9  12        966.86       1000.88        76.32 o
  -7   9  12       1259.03       1267.78        78.75 o
  -5   9  12       1062.82       1124.88        67.02 o
  -3   9  12         33.54         95.18        55.38 o
  -1   9  12        107.06         86.12        55.74 o
   1   9  12       2068.65       2114.92        71.93 o
   3   9  12       1345.87       1265.79        84.13 o
   5   9  12          4.35          9.22        58.93 o
 -12  10  12        521.69        417.98       106.08 o
 -10  10  12       2364.79       1973.64       181.31 o
  -8  10  12        567.66        446.90        73.18 o
  -6  10  12       2112.36       1949.31       136.39 o
  -4  10  12        795.79        752.54        64.58 o
  -2  10  12        227.07        245.64        50.74 o
   0  10  12          1.38         13.30        54.82 o
 -25   1  13        297.06        282.24        47.86 o
 -23   1  13        138.50        180.62        56.50 o
 -21   1  13       7359.59       7382.29       173.89 o
 -19   1  13        186.65        217.12        42.24 o
 -17   1  13        273.45        300.89        48.58 o
 -15   1  13       5508.56       5664.83        66.80 o
 -13   1  13        515.56        589.35        76.03 o
 -11   1  13       3230.53       3456.33       102.17 o
  -9   1  13      19366.12      19495.39       134.83 o
  -7   1  13       2101.39       1799.94        62.59 o
  -5   1  13        552.81        474.07        44.95 o
  -3   1  13       5310.84       5123.33        85.61 o
  -1   1  13         69.12         63.02        47.82 o
   1   1  13        684.25        678.68        42.50 o
   3   1  13      20172.51      21421.93       228.46 o
   5   1  13       1117.18       1123.82        59.66 o
   7   1  13        796.27        810.16        40.63 o
   9   1  13       2446.40       2449.65        48.61 o
  11   1  13         10.16         35.59        37.85 o
  13   1  13       1124.38        921.57        56.84 o
 -26   2  13         47.33         20.61        73.71 o
 -24   2  13         38.48        146.19        63.88 o
 -22   2  13        518.68        542.50        50.62 o
 -20   2  13         76.67         70.24        42.51 o
 -18   2  13          0.08          8.67        45.34 o
 -16   2  13         27.61        -15.53        48.56 o
 -14   2  13        811.09        919.29        54.93 o
 -12   2  13        521.37        513.64        51.77 o
 -10   2  13       4142.68       4265.57        72.36 o
  -8   2  13        588.78        599.56        43.11 o
  -6   2  13          2.34         55.63        43.60 o
  -4   2  13       1730.90       1951.30        49.39 o
  -2   2  13       2971.57       3158.93        57.17 o
   0   2  13       1265.35       1335.53        42.29 o
   2   2  13       1793.84       1772.44        43.86 o
   4   2  13        351.36        378.15        37.38 o
   6   2  13        151.20        175.00        33.00 o
   8   2  13        575.48        542.24        44.55 o
  10   2  13         21.08         20.01        38.70 o
  12   2  13        820.83        840.67        60.29 o
 -25   3  13       1908.99       1680.04        72.17 o
 -23   3  13       1137.51       1026.22        64.36 o
 -21   3  13        235.04        235.31        57.63 o
 -19   3  13        431.32        488.61        47.76 o
 -17   3  13        142.32        152.38        51.05 o
 -15   3  13      15933.15      16936.03        86.37 o
 -13   3  13       7674.01       8421.14        77.25 o
 -11   3  13        758.32        780.78        52.33 o
  -9   3  13        867.73       1017.03        70.01 o
  -7   3  13       4087.85       4429.60        62.00 o
  -5   3  13       2694.47       2713.88        65.98 o
  -3   3  13      23003.05      23934.95       163.13 o
  -1   3  13       2639.26       2854.16        65.38 o
   1   3  13       1810.87       1896.45        50.32 o
   3   3  13         14.02        -13.96        36.66 o
   5   3  13        899.47        964.24        32.54 o
   7   3  13       4719.28       5030.97        52.23 o
   9   3  13       9886.47      10516.33       107.24 o
  11   3  13        372.81        381.81        53.04 o
  13   3  13        455.35        231.11        72.79 o
 -24   4  13        278.28        339.74        51.67 o
 -22   4  13        344.48        321.67        47.89 o
 -20   4  13        307.38        399.91        56.98 o
 -18   4  13       1868.56       1888.23        46.75 o
 -16   4  13       2078.19       2230.47        57.00 o
 -14   4  13       3623.93       3784.40        65.88 o
 -12   4  13        215.95        221.56        60.97 o
 -10   4  13       3393.64       3471.48        63.79 o
  -8   4  13        271.18        299.02        54.71 o
  -6   4  13       6990.36       7315.29       154.49 o
  -4   4  13       8214.19       8677.47       128.75 o
  -2   4  13       3668.32       3894.05       116.90 o
   0   4  13       1139.70       1119.53        46.20 o
   2   4  13         41.55        100.12        36.08 o
   4   4  13        114.14        181.82        35.10 o
   6   4  13        923.08        887.91        44.13 o
   8   4  13       4105.41       4403.12        84.24 o
  10   4  13       2986.33       2918.15       109.25 o
  12   4  13        500.76        428.23        51.55 o
 -23   5  13          8.06         27.47        48.71 o
 -21   5  13        610.06        619.93        56.31 o
 -19   5  13       1958.28       2024.41        86.21 o
 -17   5  13        263.81        289.61        42.45 o
 -15   5  13        235.53        240.56        52.18 o
 -13   5  13       6248.17       6617.78        90.48 o
 -11   5  13         78.23        114.67        51.80 o
  -9   5  13         54.81        145.44        49.13 o
  -7   5  13       4224.59       4263.83       119.61 o
  -5   5  13       5618.87       6001.14       135.99 o
  -3   5  13          4.98         27.68        46.53 o
  -1   5  13       1865.36       1856.66        42.18 o
   1   5  13        446.21        483.48        42.50 o
   3   5  13       3433.57       3689.03        50.80 o
   5   5  13       2094.73       2038.53        60.01 o
   7   5  13       3428.19       3782.35        62.07 o
   9   5  13         91.10         85.13        40.87 o
  11   5  13         88.29        122.26        54.10 o
 -22   6  13        623.41        521.17        58.95 o
 -20   6  13        460.46        450.24        55.48 o
 -18   6  13       1148.92       1222.36        52.91 o
 -16   6  13        717.54        721.48        74.18 o
 -14   6  13       1010.02        994.59        52.99 o
 -12   6  13          2.85         16.81        39.87 o
 -10   6  13       3315.94       3329.36        84.15 o
  -8   6  13       4078.93       4269.09       110.69 o
  -6   6  13       1178.75       1202.22        48.78 o
  -4   6  13         10.34        -40.58        40.58 o
  -2   6  13        353.96        470.53        48.76 o
   0   6  13          8.42        -26.28        43.01 o
   2   6  13       1831.60       1911.30        60.99 o
   4   6  13       1657.55       1644.63        60.30 o
   6   6  13        808.69        903.18        48.17 o
   8   6  13         10.65          0.18        43.43 o
  10   6  13        341.15        313.93        54.77 o
 -21   7  13         24.16        110.61        84.72 o
 -19   7  13        917.00        890.06       109.55 o
 -17   7  13         29.91        -17.09        73.19 o
 -15   7  13       1033.06       1053.16        68.66 o
 -13   7  13       1497.31       1525.79        59.02 o
 -11   7  13       2551.29       2430.11        84.80 o
  -9   7  13        415.43        403.57        47.29 o
  -7   7  13       8009.21       8014.97       102.86 o
  -5   7  13        489.59        644.31        54.79 o
  -3   7  13        862.00        875.46        45.34 o
  -1   7  13        675.29        712.22        53.08 o
   1   7  13        385.84        413.07        42.44 o
   3   7  13        110.94        114.80        50.58 o
   5   7  13       2723.74       2763.55        53.96 o
   7   7  13        423.37        427.67        55.78 o
 -18   8  13       1049.75        776.73        66.67 o
 -16   8  13         10.56        -74.44        74.44 o
 -14   8  13        334.24        478.48        90.64 o
 -12   8  13        972.08        864.24        77.67 o
 -10   8  13        206.46        193.02        91.33 o
  -8   8  13          4.84         15.87        64.44 o
  -6   8  13       3119.29       3146.90        57.88 o
  -4   8  13        751.36        700.39        54.50 o
  -2   8  13         15.11        -16.62        56.39 o
   0   8  13        189.38        210.51        50.04 o
   2   8  13       1643.67       1778.24        60.79 o
   4   8  13         11.56        -17.14        47.15 o
   6   8  13       1187.88       1054.73        51.32 o
 -15   9  13         84.10         -8.22        67.56 o
 -13   9  13       1932.94       1906.69        94.82 o
 -11   9  13        274.57        238.93        74.47 o
  -9   9  13        242.39        172.71        98.17 o
  -7   9  13         67.98         58.59        89.35 o
  -5   9  13       1081.15       1169.98        58.81 o
  -3   9  13          2.89         15.90        55.04 o
  -1   9  13       2413.34       2384.46        64.48 o
   1   9  13        191.57        210.07        55.61 o
   3   9  13          8.27         43.25        57.76 o
 -10  10  13         15.51         62.49        73.78 o
  -8  10  13         91.93        188.46        97.72 o
  -6  10  13        965.97        849.46       112.13 o
  -4  10  13        127.83         94.36        59.78 o
  -2  10  13        123.34        117.85        59.62 o
 -26   0  14       1306.57       1038.18       215.36 o
 -24   0  14        319.43        330.96        74.26 o
 -22   0  14       1406.38       1551.30        71.14 o
 -20   0  14        497.82        531.49        77.85 o
 -18   0  14       8740.74       9683.54       310.73 o
 -16   0  14         38.40         52.68        67.93 o
 -14   0  14       8283.91       8726.70       174.18 o
 -12   0  14        238.27        170.64        86.17 o
 -10   0  14      23100.93      24651.97      1229.90 o
  -8   0  14         39.14        -18.86        80.39 o
  -6   0  14      17711.87      17861.04       120.59 o
  -4   0  14       4871.62       5139.66       208.51 o
  -2   0  14       2582.69       2542.94        80.60 o
   0   0  14       1717.93       1820.56        91.82 o
   2   0  14      30795.94      33017.46       780.62 o
   4   0  14       1027.17       1038.82        56.84 o
   6   0  14      14219.03      14997.74       189.04 o
   8   0  14          0.05        -43.18        44.01 o
  10   0  14        249.81        211.75        81.38 o
  12   0  14         47.91         21.96        68.21 o
 -25   1  14        384.42        295.74        56.95 o
 -23   1  14       3642.45       3729.07        58.99 o
 -21   1  14        335.98        379.17        48.38 o
 -19   1  14        107.54        178.57        41.66 o
 -17   1  14       2427.18       2603.80        67.80 o
 -15   1  14        708.91        689.60        49.16 o
 -13   1  14       1461.33       1538.47        57.65 o
 -11   1  14      16474.97      17504.91       137.44 o
  -9   1  14       1016.24        975.67        63.95 o
  -7   1  14        315.30        371.31        45.07 o
  -5   1  14       8540.40       8637.83       140.70 o
  -3   1  14       1839.46       2184.01        61.76 o
  -1   1  14         30.43         93.53        43.43 o
   1   1  14       8906.04       9421.08       118.91 o
   3   1  14       1011.93        930.69        38.65 o
   5   1  14        940.98       1000.64        32.43 o
   7   1  14       8997.31       9119.53       101.56 o
   9   1  14        176.19        213.36        46.14 o
  11   1  14        102.54         75.68        40.46 o
  13   1  14       2039.79       2010.61       126.68 o
 -24   2  14       2789.23       2641.01        86.14 o
 -22   2  14        730.76        732.02        50.85 o
 -20   2  14         78.10         56.94        49.74 o
 -18   2  14        345.90        451.14        50.42 o
 -16   2  14      12065.78      12514.43       274.14 o
 -14   2  14         23.32        -16.30        51.50 o
 -12   2  14      14448.26      15002.96       222.28 o
 -10   2  14         48.99         41.44        54.41 o
  -8   2  14       1527.15       1650.01        67.81 o
  -6   2  14        253.46        222.37        50.44 o
  -4   2  14      27077.39      27959.40       294.00 o
  -2   2  14         34.11         29.63        46.99 o
   0   2  14       5990.55       6435.98       103.49 o
   2   2  14         52.59         39.95        42.24 o
   4   2  14       5365.76       5336.79        91.12 o
   6   2  14        785.63        760.74        37.43 o
   8   2  14      15827.14      16770.24       129.66 o
  10   2  14         40.58         23.90        42.65 o
  12   2  14       2156.77       2052.27        88.36 o
 -25   3  14        170.48        191.20        57.51 o
 -23   3  14        337.10        351.18        45.73 o
 -21   3  14         17.01        -48.36        48.36 o
 -19   3  14        707.13        752.07        40.04 o
 -17   3  14       3863.00       3929.82        51.72 o
 -15   3  14       1686.28       1868.89        57.97 o
 -13   3  14        654.96        740.59        49.20 o
 -11   3  14        899.79        927.15        51.75 o
  -9   3  14        165.19         92.38        46.77 o
  -7   3  14       8208.62       9192.45       113.41 o
  -5   3  14       8034.39       8247.27        72.34 o
  -3   3  14       3839.25       4028.72       104.82 o
  -1   3  14        529.13        518.88        42.55 o
   1   3  14        218.46        271.26        44.52 o
   3   3  14        215.95        225.69        45.66 o
   5   3  14       2196.09       2191.23        42.52 o
   7   3  14       4387.07       4353.92        82.71 o
   9   3  14       1257.79       1277.12        46.57 o
  11   3  14       2332.61       2028.04        50.38 o
 -24   4  14        266.26        195.09        63.29 o
 -22   4  14       3177.45       3232.56       170.18 o
 -20   4  14        299.35        258.64        52.98 o
 -18   4  14        972.59       1021.84        50.17 o
 -16   4  14          0.54        -37.66        48.27 o
 -14   4  14      10817.80      11553.73       122.98 o
 -12   4  14       1982.84       2115.74        54.81 o
 -10   4  14      14090.12      15044.66       223.00 o
  -8   4  14       2133.70       2328.47        58.46 o
  -6   4  14       3658.54       4015.05        61.12 o
  -4   4  14       2201.14       2284.57        47.51 o
  -2   4  14       2150.71       2331.17        68.44 o
   0   4  14          6.80         -0.57        36.11 o
   2   4  14       6969.85       7205.55       106.86 o
   4   4  14       2259.71       2263.95        41.42 o
   6   4  14       8910.81       9216.73       126.39 o
   8   4  14        263.56        243.87        44.35 o
  10   4  14       1658.89       1417.90       114.50 o
 -23   5  14         91.44         92.02        50.21 o
 -21   5  14       1709.42       1725.81        80.21 o
 -19   5  14       1565.67       1632.28       110.85 o
 -17   5  14        189.13        219.93        45.70 o
 -15   5  14        479.42        432.73        44.02 o
 -13   5  14       2097.80       2049.51        52.27 o
 -11   5  14        979.00       1021.55        65.23 o
  -9   5  14       5742.97       6193.53       102.84 o
  -7   5  14       5871.83       6247.83       167.25 o
  -5   5  14        187.12        116.50        40.44 o
  -3   5  14         30.08         50.45        47.06 o
  -1   5  14        346.18        456.32        45.17 o
   1   5  14       1236.15       1313.31        49.56 o
   3   5  14       5285.61       5207.25        53.74 o
   5   5  14       5193.03       5693.29       205.53 o
   7   5  14        135.63        118.86        43.64 o
   9   5  14        116.74        115.00        49.85 o
 -22   6  14          1.25         -9.07        61.44 o
 -20   6  14       1855.29       1845.94        65.97 o
 -18   6  14        418.08        429.72        60.99 o
 -16   6  14        913.09        983.78        60.31 o
 -14   6  14        511.65        611.44        54.02 o
 -12   6  14       7156.11       7053.91       155.33 o
 -10   6  14        165.78        134.98        43.53 o
  -8   6  14       6184.33       6793.25       126.55 o
  -6   6  14        251.01        293.14        39.15 o
  -4   6  14       3135.21       3405.71       104.73 o
  -2   6  14       1768.79       1716.50        47.85 o
   0   6  14       3565.07       3475.23        56.58 o
   2   6  14       1690.89       1646.70        43.82 o
   4   6  14       9434.34      10371.87       223.68 o
   6   6  14         13.11        -42.81        43.63 o
   8   6  14       1226.23       1024.21        60.59 o
 -19   7  14          6.61         29.74        63.34 o
 -17   7  14          9.45        -30.26        73.62 o
 -15   7  14       5549.72       5625.44        84.36 o
 -13   7  14       1941.67       2084.99       184.28 o
 -11   7  14         56.44         71.10        48.11 o
  -9   7  14       1176.77       1252.70        58.95 o
  -7   7  14        468.29        556.80        48.75 o
  -5   7  14        483.46        431.13        40.70 o
  -3   7  14       8125.08       8172.88       182.25 o
  -1   7  14       5289.49       5104.77       122.46 o
   1   7  14        313.79        367.86        62.49 o
   3   7  14        812.56        859.86        58.16 o
   5   7  14         63.79         92.98        43.75 o
   7   7  14         16.05        -59.59        59.59 o
 -18   8  14        930.42        867.62        97.17 o
 -16   8  14         32.92         24.03        63.58 o
 -14   8  14       4174.25       4505.35       125.37 o
 -12   8  14          2.52        -21.11        73.52 o
 -10   8  14       1273.48       1304.34        79.33 o
  -8   8  14          4.96         -4.24        68.76 o
  -6   8  14       1824.85       1876.47        63.57 o
  -4   8  14        108.06        105.23        55.47 o
  -2   8  14       3727.12       3979.23        98.34 o
   0   8  14         98.17         92.76        54.49 o
   2   8  14        390.04        424.88        52.34 o
   4   8  14         14.94          8.69        45.58 o
 -15   9  14         49.57        107.27        89.46 o
 -13   9  14        432.13        445.80        88.27 o
 -11   9  14        128.86         88.80       145.49 o
  -9   9  14       1618.62       1405.83        80.18 o
  -7   9  14       1738.30       1637.89        68.94 o
  -5   9  14         28.24         -0.51        55.57 o
  -3   9  14        102.39          8.78        62.36 o
  -1   9  14        125.25         83.37        44.30 o
   1   9  14        625.00        512.22        60.32 o
  -8  10  14       2307.35       2097.63       225.33 o
  -6  10  14          7.31         46.33       148.78 o
  -4  10  14       1178.33       1002.47        93.26 o
 -25   1  15         67.95         66.41        44.23 o
 -23   1  15         43.38         72.43        48.02 o
 -21   1  15        203.10        246.43        41.25 o
 -19   1  15       4276.31       4300.86        57.41 o
 -17   1  15       3652.19       3879.51        84.17 o
 -15   1  15        819.24        741.53        47.98 o
 -13   1  15       2224.66       2175.97        57.70 o
 -11   1  15       3219.02       3507.22        67.43 o
  -9   1  15        119.62        209.51        53.73 o
  -7   1  15      11602.71      11978.04       207.69 o
  -5   1  15        977.55        961.56        48.08 o
  -3   1  15        370.39        434.24        56.30 o
  -1   1  15       6874.15       7268.30       110.19 o
   1   1  15       1700.13       1699.67        55.41 o
   3   1  15       1631.77       1585.20        37.58 o
   5   1  15      11573.14      12116.56       210.81 o
   7   1  15        471.68        477.26        44.20 o
   9   1  15         94.88        127.57        41.80 o
  11   1  15       1632.35       1398.91        76.16 o
 -24   2  15          1.98         -1.60        51.75 o
 -22   2  15          3.48        -17.07        53.16 o
 -20   2  15        562.53        610.22        45.42 o
 -18   2  15       1654.72       1702.42        67.90 o
 -16   2  15       1196.00       1192.20        51.37 o
 -14   2  15        421.34        456.39        55.51 o
 -12   2  15        793.14        942.89        86.22 o
 -10   2  15       1119.17       1136.46        52.49 o
  -8   2  15       1717.76       1845.80        58.30 o
  -6   2  15       7993.27       8184.84       110.57 o
  -4   2  15       4167.15       4460.50        58.60 o
  -2   2  15       2414.76       2540.75        47.79 o
   0   2  15        847.32        930.15        39.64 o
   2   2  15         49.06         74.10        37.52 o
   4   2  15       1539.65       1566.29        36.63 o
   6   2  15       2166.78       2210.38        42.73 o
   8   2  15       1249.41       1186.48        42.44 o
  10   2  15       1021.38       1011.62        43.35 o
 -25   3  15       1772.87       1575.33        62.80 o
 -23   3  15       1862.57       1870.13       112.13 o
 -21   3  15         26.92         37.15        52.81 o
 -19   3  15         89.85         45.44        43.03 o
 -17   3  15       2184.43       2241.59        61.53 o
 -15   3  15       1119.85       1086.41        55.84 o
 -13   3  15       3424.23       3453.20        58.57 o
 -11   3  15       6979.83       7367.46       108.26 o
  -9   3  15       1382.37       1397.59        59.92 o
  -7   3  15         33.56         72.05        59.21 o
  -5   3  15       1303.94       1378.44        80.62 o
  -3   3  15       1904.98       2008.66        56.04 o
  -1   3  15       8920.97       9509.42       128.26 o
   1   3  15        670.35        678.73        35.64 o
   3   3  15         18.02         44.37        31.16 o
   5   3  15        659.43        688.76        37.43 o
   7   3  15       2643.97       2752.37        44.54 o
   9   3  15        998.23        954.53        53.08 o
  11   3  15       4264.38       3768.99       123.58 o
 -24   4  15        462.44        329.21        74.01 o
 -22   4  15        974.49        862.84        62.58 o
 -20   4  15        737.46        673.42        52.76 o
 -18   4  15       1492.82       1528.86        84.99 o
 -16   4  15        112.04        100.18        48.52 o
 -14   4  15       1559.37       1552.63        51.49 o
 -12   4  15       3937.05       3995.34        56.14 o
 -10   4  15       6085.31       6289.09        65.07 o
  -8   4  15       1730.85       1802.27        58.58 o
  -6   4  15        913.65       1013.52        52.04 o
  -4   4  15         19.27          1.77        42.84 o
  -2   4  15       4164.04       4253.39        87.94 o
   0   4  15       2411.62       2463.78        41.42 o
   2   4  15        999.86       1077.70        39.10 o
   4   4  15         65.58         85.86        30.44 o
   6   4  15        166.45        181.92        50.90 o
   8   4  15        129.15        170.73        49.97 o
  10   4  15        454.30        301.27        55.97 o
 -23   5  15        212.43        264.21        66.17 o
 -21   5  15        771.12        842.16        64.00 o
 -19   5  15       1782.99       1908.00        76.18 o
 -17   5  15       2582.02       2397.04        80.46 o
 -15   5  15        914.91        958.42        64.74 o
 -13   5  15         97.27         84.96        48.00 o
 -11   5  15       9082.32       9676.20        95.66 o
  -9   5  15        593.49        709.47        47.12 o
  -7   5  15       1862.52       1987.19        45.59 o
  -5   5  15       1295.97       1410.60        45.36 o
  -3   5  15        238.72        237.09        44.22 o
  -1   5  15        274.50        260.40        35.64 o
   1   5  15       7563.72       7656.44       114.21 o
   3   5  15       2244.49       2221.65        42.35 o
   5   5  15       3457.56       3700.17        68.85 o
   7   5  15        437.25        410.63        44.71 o
   9   5  15        167.53         98.50        46.31 o
 -22   6  15         64.49         43.62        63.71 o
 -20   6  15         80.16         43.64        57.10 o
 -18   6  15        121.73        101.32        54.60 o
 -16   6  15         68.21        116.47        52.28 o
 -14   6  15        317.48        290.14        47.22 o
 -12   6  15         77.71         56.43        44.48 o
 -10   6  15         26.10         37.48        40.56 o
  -8   6  15       1832.11       1942.91        49.47 o
  -6   6  15        386.96        430.92        38.42 o
  -4   6  15       1450.60       1526.82        44.06 o
  -2   6  15        151.64        186.14        39.26 o
   0   6  15        218.75        273.61        41.79 o
   2   6  15        324.17        477.68        56.41 o
   4   6  15       3039.85       3014.93        58.06 o
   6   6  15        545.18        589.05        51.38 o
 -19   7  15          5.31         34.08        63.10 o
 -17   7  15       2606.12       2355.55       158.90 o
 -15   7  15        534.05        487.26        73.14 o
 -13   7  15         26.43         48.55        54.40 o
 -11   7  15        693.79        759.92        51.79 o
  -9   7  15       3216.66       3121.65        96.90 o
  -7   7  15         41.18         34.29        44.66 o
  -5   7  15       2072.60       2022.74        68.53 o
  -3   7  15       1387.24       1456.32        56.91 o
  -1   7  15         72.68         79.29        51.17 o
   1   7  15        177.63        195.12        51.66 o
   3   7  15       3910.07       3645.75        88.04 o
   5   7  15          8.40         -2.23        50.04 o
 -16   8  15       1656.26       1632.67       120.15 o
 -14   8  15         78.72        122.50       104.28 o
 -12   8  15         83.05         58.12        73.82 o
 -10   8  15        113.81        166.17        61.81 o
  -8   8  15         15.13         22.53        62.11 o
  -6   8  15         21.99         78.31        63.15 o
  -4   8  15       2074.25       2158.80        58.96 o
  -2   8  15        408.31        457.94        48.90 o
   0   8  15        194.53        177.30        47.74 o
   2   8  15       1421.88       1264.85        59.74 o
 -13   9  15        240.82        451.87       104.65 o
 -11   9  15       1146.43       1063.65        66.53 o
  -9   9  15        104.90         33.96        88.91 o
  -7   9  15         90.43         48.46        51.90 o
  -5   9  15          2.67        -10.81        55.13 o
  -3   9  15       3477.78       3143.77        62.93 o
  -1   9  15        743.26        608.97        58.42 o
 -24   0  16        116.64         86.22       106.73 o
 -22   0  16       1542.84       1559.31        73.39 o
 -20   0  16       9225.54       9645.60       495.06 o
 -18   0  16        970.24       1048.13        69.25 o
 -16   0  16        890.50        982.34        71.51 o
 -14   0  16          1.94         28.93        75.55 o
 -12   0  16       6666.00       6632.38       286.90 o
 -10   0  16        912.34        971.24        99.22 o
  -8   0  16      24592.46      25135.58       733.28 o
  -6   0  16        597.39        640.25        90.88 o
  -4   0  16        111.78         67.61        69.66 o
  -2   0  16          2.90        -44.66        67.38 o
   0   0  16      25443.69      27076.45       134.53 o
   2   0  16         60.06         81.63        53.50 o
   4   0  16      12736.23      12764.21       303.07 o
   6   0  16         13.38         -6.36        83.59 o
   8   0  16         57.96         -4.30        49.23 o
  10   0  16          0.03         25.99        48.61 o
 -25   1  16        454.30        355.86        59.05 o
 -23   1  16        419.68        459.48        58.09 o
 -21   1  16       1686.25       1779.19        66.65 o
 -19   1  16       1710.59       1809.26       112.57 o
 -17   1  16          6.56          6.00        50.51 o
 -15   1  16       8279.87       8403.50       100.16 o
 -13   1  16       1317.44       1522.86        65.40 o
 -11   1  16        145.39        154.34        45.20 o
  -9   1  16       8721.23       9145.99       172.15 o
  -7   1  16       4620.10       5082.58        88.66 o
  -5   1  16       2795.13       2991.14        63.97 o
  -3   1  16       3530.56       3597.78        62.32 o
  -1   1  16       3768.51       3877.09        63.39 o
   1   1  16        113.32         93.45        38.57 o
   3   1  16      14217.21      14553.08       173.46 o
   5   1  16       3327.53       3294.25        51.39 o
   7   1  16        436.19        469.54        37.44 o
   9   1  16       1303.68       1206.00        85.40 o
 -24   2  16        151.08        140.62        48.20 o
 -22   2  16       1437.45       1512.52        53.91 o
 -20   2  16         13.71        -41.92        43.11 o
 -18   2  16       9574.64       9724.66       188.33 o
 -16   2  16        105.47         87.64        50.61 o
 -14   2  16      12590.61      13616.16       137.76 o
 -12   2  16        467.55        437.73        44.31 o
 -10   2  16       2571.16       2938.28       108.56 o
  -8   2  16        941.01       1026.71        52.83 o
  -6   2  16        841.97        946.50        49.11 o
  -4   2  16       3024.23       3062.54        98.79 o
  -2   2  16      19140.82      20082.77       260.98 o
   0   2  16        180.68        172.34        34.94 o
   2   2  16       4312.25       4363.52        89.43 o
   4   2  16         43.25         79.18        38.56 o
   6   2  16       1942.99       1933.63        43.18 o
   8   2  16         15.92         46.58        40.46 o
  10   2  16       9568.99       9244.50       289.95 o
 -23   3  16         13.87         77.86        48.58 o
 -21   3  16          8.43        113.48        57.60 o
 -19   3  16       1051.87       1060.31        55.27 o
 -17   3  16       2285.29       2276.40        51.56 o
 -15   3  16       3220.36       3380.71       109.77 o
 -13   3  16       2775.70       3080.46       119.82 o
 -11   3  16       1570.91       1678.25        47.35 o
  -9   3  16        145.85        215.90        45.59 o
  -7   3  16       1618.52       1583.62        57.37 o
  -5   3  16       1695.75       1776.45        51.47 o
  -3   3  16       1978.31       2137.91        70.58 o
  -1   3  16       3293.10       3368.33        83.00 o
   1   3  16       2532.91       2686.81        48.45 o
   3   3  16        630.43        597.02        35.84 o
   5   3  16        328.10        336.16        39.48 o
   7   3  16       1532.18       1591.66        64.75 o
   9   3  16       1694.06       1419.40       149.20 o
 -24   4  16        159.97        228.86        66.08 o
 -22   4  16         42.31          2.93        46.96 o
 -20   4  16       3911.99       3831.87        70.33 o
 -18   4  16         53.00         22.50        48.83 o
 -16   4  16       2999.13       3175.32        63.87 o
 -14   4  16        402.92        430.73        50.32 o
 -12   4  16       1146.77       1327.72        54.56 o
 -10   4  16        171.82        222.23        51.66 o
  -8   4  16      16684.24      17481.26       129.97 o
  -6   4  16        193.86        205.04        37.29 o
  -4   4  16       3086.35       3231.48        93.79 o
  -2   4  16       1001.08        992.52        45.02 o
   0   4  16       6453.97       6846.43       103.54 o
   2   4  16        114.07        160.50        42.78 o
   4   4  16       8162.26       8204.57       108.46 o
   6   4  16         15.91         84.70        43.03 o
   8   4  16       1736.73       1577.52        78.32 o
 -23   5  16        624.11        545.83        73.90 o
 -21   5  16        510.03        415.43        56.77 o
 -19   5  16        841.91        965.78        66.36 o
 -17   5  16        964.26       1033.05        59.47 o
 -15   5  16        119.63        123.46        50.16 o
 -13   5  16         88.47        102.34        47.26 o
 -11   5  16       8976.90       9479.29        79.05 o
  -9   5  16        753.58        770.46        50.39 o
  -7   5  16       2090.27       2182.60        63.60 o
  -5   5  16       2183.40       2327.31        70.92 o
  -3   5  16        882.47        895.06        39.70 o
  -1   5  16        235.19        263.22        33.16 o
   1   5  16       5193.54       5014.53        99.78 o
   3   5  16       1756.32       1831.74        45.34 o
   5   5  16       1769.58       1895.07        61.54 o
   7   5  16       2239.11       2029.24        75.80 o
 -20   6  16       1029.84       1039.67        58.82 o
 -18   6  16       6366.14       6045.04       207.61 o
 -16   6  16         37.57         16.26        55.58 o
 -14   6  16       2753.56       2800.80        81.99 o
 -12   6  16       1344.72       1341.83        42.45 o
 -10   6  16       2488.33       2750.33        76.90 o
  -8   6  16       3358.58       3322.46        77.32 o
  -6   6  16       3136.50       3313.68        98.75 o
  -4   6  16        448.06        427.09        44.71 o
  -2   6  16        973.32        965.03        42.35 o
   0   6  16        370.12        361.89        82.09 o
   2   6  16       7912.93       8109.63       126.32 o
   4   6  16        872.11        775.68        43.32 o
   6   6  16       2182.11       2023.98        85.66 o
 -19   7  16         40.35        -62.45        87.96 o
 -17   7  16       2420.24       2405.06        88.45 o
 -15   7  16        973.91        871.74        57.51 o
 -13   7  16        753.27        747.97        57.60 o
 -11   7  16       1909.93       2024.73        74.51 o
  -9   7  16        212.29        286.96        50.43 o
  -7   7  16        441.16        461.71        48.20 o
  -5   7  16       1612.35       1834.70        68.85 o
  -3   7  16       2573.34       2508.76        63.71 o
  -1   7  16        896.19        939.99        49.38 o
   1   7  16       2683.64       3011.74        80.60 o
   3   7  16          5.73        -26.84        49.09 o
 -16   8  16       2268.24       1837.29       103.22 o
 -14   8  16          1.79        -64.71        89.68 o
 -12   8  16       3654.73       3790.69       140.42 o
 -10   8  16        128.28        164.15        54.97 o
  -8   8  16        298.72        288.20        52.03 o
  -6   8  16        282.69        282.38        52.43 o
  -4   8  16       1915.96       1975.08        97.27 o
  -2   8  16        198.33        181.22        59.58 o
   0   8  16       6010.68       5425.74       127.79 o
   2   8  16          1.83        -54.07        95.74 o
 -11   9  16       1060.04        902.45       138.60 o
  -9   9  16        305.20        224.78        70.76 o
  -7   9  16        442.06        415.88        58.85 o
  -5   9  16       1071.99       1017.86        67.06 o
  -3   9  16         91.95        192.22        60.35 o
 -25   1  17         12.67         53.30        53.14 o
 -23   1  17        141.33         28.11        49.45 o
 -21   1  17       3395.52       3582.39       158.69 o
 -19   1  17       2369.06       2380.30        62.56 o
 -17   1  17       2378.43       2361.30        78.41 o
 -15   1  17       3334.01       3509.47        65.72 o
 -13   1  17        597.87        537.88        77.85 o
 -11   1  17        699.92        805.74        64.93 o
  -9   1  17       6585.87       6802.08        69.48 o
  -7   1  17        949.63        911.01        55.63 o
  -5   1  17       2663.60       2688.48        48.45 o
  -3   1  17       1201.77       1235.63        52.63 o
  -1   1  17        133.23        197.80        51.49 o
   1   1  17       4470.20       4446.02        59.01 o
   3   1  17      11505.55      11468.54       136.45 o
   5   1  17          9.80         75.15        40.70 o
   7   1  17        880.35        799.26        45.01 o
   9   1  17       1004.00        976.48        46.63 o
 -24   2  17        111.49        106.66        52.65 o
 -22   2  17        389.92        409.72        53.21 o
 -20   2  17        115.30         58.78        53.94 o
 -18   2  17         16.30        -10.21        48.09 o
 -16   2  17        464.87        514.99        57.23 o
 -14   2  17        634.20        628.99        48.42 o
 -12   2  17       1721.47       1731.41        48.95 o
 -10   2  17        861.83        880.35        54.86 o
  -8   2  17        382.17        402.39        45.21 o
  -6   2  17        781.06        767.89        42.52 o
  -4   2  17        754.51        793.35        52.10 o
  -2   2  17       1302.57       1398.10        38.03 o
   0   2  17        466.96        622.40        35.87 o
   2   2  17        415.70        414.66        44.56 o
   4   2  17        102.90         82.61        36.20 o
   6   2  17        145.23         71.96        37.07 o
   8   2  17        666.63        574.36        74.23 o
 -23   3  17        776.66        690.02        60.91 o
 -21   3  17        260.89        256.23        52.70 o
 -19   3  17        437.59        470.57        51.18 o
 -17   3  17         15.13         22.24        40.77 o
 -15   3  17       4198.40       4411.20        97.75 o
 -13   3  17       1347.22       1517.68        47.47 o
 -11   3  17       3840.51       4236.40        67.07 o
  -9   3  17        892.60        935.71        46.03 o
  -7   3  17        332.47        359.55        88.98 o
  -5   3  17       1192.67       1238.63        46.20 o
  -3   3  17      11231.18      11774.90       175.47 o
  -1   3  17       2815.20       2997.89        49.29 o
   1   3  17       3534.70       3594.66        44.66 o
   3   3  17        346.66        368.75        48.05 o
   5   3  17        753.09        844.95        44.86 o
   7   3  17        477.82        348.87        42.14 o
 -22   4  17        237.98        119.03        52.59 o
 -20   4  17        130.60        157.25        67.52 o
 -18   4  17        102.13         73.00        49.00 o
 -16   4  17       1193.16       1366.87        48.04 o
 -14   4  17         66.27         70.86        48.49 o
 -12   4  17         36.58         67.91        41.32 o
 -10   4  17       5927.19       6186.35       124.55 o
  -8   4  17       1862.05       1905.44        51.36 o
  -6   4  17       4433.55       4622.50        65.12 o
  -4   4  17       4449.76       4676.52        82.65 o
  -2   4  17        369.57        404.55        38.30 o
   0   4  17        317.15        354.12        45.83 o
   2   4  17       2146.83       2220.75       105.65 o
   4   4  17       1599.64       1565.79        72.31 o
   6   4  17       3319.51       2725.89        82.21 o
 -21   5  17       1268.85       1155.05        59.32 o
 -19   5  17       2064.83       1918.50        59.94 o
 -17   5  17       1576.58       1633.94        84.19 o
 -15   5  17        438.00        415.02        55.48 o
 -13   5  17       2218.36       2403.76        94.71 o
 -11   5  17          6.68        -24.53        43.45 o
  -9   5  17         86.77        101.64        39.52 o
  -7   5  17       2148.84       2134.27        60.15 o
  -5   5  17        427.75        428.29        35.51 o
  -3   5  17         10.11         14.45        45.33 o
  -1   5  17       4246.29       4273.85       103.39 o
   1   5  17        264.04        260.49        41.22 o
   3   5  17       2638.46       2545.74        73.49 o
   5   5  17        473.70        390.00        56.02 o
 -20   6  17       1202.65       1029.95       103.40 o
 -18   6  17        133.80        104.02        52.73 o
 -16   6  17         35.06         42.42        54.35 o
 -14   6  17        171.17        111.76        54.67 o
 -12   6  17        572.05        546.71        42.20 o
 -10   6  17       2935.57       2779.99        50.03 o
  -8   6  17       1725.74       1669.85        42.37 o
  -6   6  17         14.78        -20.10        35.00 o
  -4   6  17         31.00         38.17        41.57 o
  -2   6  17         70.10         17.42        51.17 o
   0   6  17         55.78         55.76        43.08 o
   2   6  17       1072.23        956.12        53.91 o
   4   6  17        824.92        599.93        59.70 o
 -17   7  17        103.32        179.59        59.42 o
 -15   7  17        726.40        625.70        52.46 o
 -13   7  17        181.39        175.10        48.71 o
 -11   7  17        847.84        866.45        48.85 o
  -9   7  17        368.52        350.07        48.06 o
  -7   7  17       2161.57       2265.86        69.17 o
  -5   7  17        639.52        672.60        43.03 o
  -3   7  17        996.25        979.44        68.31 o
  -1   7  17        322.86        287.66        57.23 o
   1   7  17       2726.76       2571.95       114.22 o
   3   7  17        406.23        366.75        87.85 o
 -14   8  17        935.90        801.88       108.14 o
 -12   8  17        162.77        106.39        59.79 o
 -10   8  17        555.44        536.47        59.47 o
  -8   8  17         50.68        -13.84        58.27 o
  -6   8  17        675.80        558.57        58.34 o
  -4   8  17        501.75        406.81        57.71 o
  -2   8  17        706.51        595.97        93.19 o
   0   8  17        599.15        520.70       109.83 o
 -24   0  18          3.95        -85.78        85.78 o
 -22   0  18       6132.52       6029.62       224.92 o
 -20   0  18         44.84         24.59        77.18 o
 -18   0  18       7809.68       7956.52       195.38 o
 -16   0  18       1379.27       1176.20        96.24 o
 -14   0  18        939.97        991.67        60.93 o
 -12   0  18        999.67        884.41        83.55 o
 -10   0  18       4788.03       5178.20        86.74 o
  -8   0  18        267.91        262.27        58.09 o
  -6   0  18      15221.86      16102.51       112.10 o
  -4   0  18       3850.76       3914.49       157.43 o
  -2   0  18        807.39        842.77        87.68 o
   0   0  18        571.92        532.02        78.91 o
   2   0  18       9424.09       9234.40       164.77 o
   4   0  18        181.78         39.21       101.67 o
   6   0  18       7107.93       7062.99       220.11 o
   8   0  18         85.55         41.76        75.40 o
 -25   1  18        180.74        139.40        77.97 o
 -23   1  18       2052.45       1904.28        74.82 o
 -21   1  18        436.69        408.88        60.06 o
 -19   1  18       1733.84       1969.03        57.35 o
 -17   1  18       2356.27       2494.99        96.86 o
 -15   1  18         21.66        -21.11        42.41 o
 -13   1  18        534.99        589.13        58.83 o
 -11   1  18       6251.10       6765.16        71.92 o
  -9   1  18          8.62         83.73        57.03 o
  -7   1  18        119.87         87.41        47.59 o
  -5   1  18       5048.26       5010.18        71.14 o
  -3   1  18       1094.82       1191.04        43.74 o
  -1   1  18       2673.87       2665.47        47.31 o
   1   1  18       7638.91       7946.39       127.68 o
   3   1  18         98.46        115.64        44.36 o
   5   1  18        238.59        191.82        41.10 o
   7   1  18       2205.44       1744.94        60.06 o
 -24   2  18       4511.85       4333.77        82.66 o
 -22   2  18        548.87        464.59        58.93 o
 -20   2  18         80.32        138.76        58.16 o
 -18   2  18         14.77        -42.70        42.70 o
 -16   2  18       5535.04       5776.04       161.47 o
 -14   2  18        283.01        386.00        50.91 o
 -12   2  18       9815.39      10602.81       178.11 o
 -10   2  18        462.69        500.79        51.99 o
  -8   2  18         48.48         82.43        67.79 o
  -6   2  18        320.15        335.28        51.11 o
  -4   2  18      20393.89      21511.17       297.29 o
  -2   2  18        133.71        122.53        35.12 o
   0   2  18       8198.69       8368.03       109.77 o
   2   2  18        261.02        325.71        48.02 o
   4   2  18        316.27        353.87        43.67 o
   6   2  18         54.85         92.74        42.38 o
 -23   3  18        409.58        313.36        53.88 o
 -21   3  18        517.95        504.74        53.87 o
 -19   3  18       1140.68       1023.42        49.32 o
 -17   3  18       1057.24       1085.15        44.17 o
 -15   3  18       1750.37       1967.90       102.19 o
 -13   3  18        823.60        830.91        51.33 o
 -11   3  18        252.33        405.15        42.46 o
  -9   3  18         32.49         31.06        45.20 o
  -7   3  18        871.53        856.45        47.20 o
  -5   3  18       4591.04       4733.94        49.59 o
  -3   3  18       4083.44       4024.22       105.70 o
  -1   3  18       3116.68       3191.12        49.51 o
   1   3  18       1430.07       1493.12        54.46 o
   3   3  18        133.86        232.51        40.95 o
   5   3  18        142.69        228.97        50.00 o
   7   3  18        913.48        845.69        63.27 o
 -22   4  18       5518.95       4582.01       213.48 o
 -20   4  18        225.76        147.68        52.27 o
 -18   4  18       1926.76       2107.93        94.53 o
 -16   4  18        130.55        112.35        49.99 o
 -14   4  18       2492.15       2789.18        75.10 o
 -12   4  18        282.20        315.76        44.46 o
 -10   4  18       4681.14       4727.24        55.78 o
  -8   4  18        636.08        703.13        43.20 o
  -6   4  18       2812.01       2695.35        91.42 o
  -4   4  18        362.16        372.81        43.11 o
  -2   4  18       6337.27       6487.31       168.47 o
   0   4  18        305.46        353.97        40.48 o
   2   4  18       2961.78       2741.47       133.28 o
   4   4  18        671.79        500.80        66.46 o
   6   4  18       2310.16       1895.50       114.58 o
 -21   5  18       2411.83       2231.13       115.29 o
 -19   5  18        757.65        621.97        54.09 o
 -17   5  18        207.43        234.29        56.25 o
 -15   5  18        821.36        994.71        66.11 o
 -13   5  18          4.51         89.66        60.24 o
 -11   5  18          5.38         45.00        39.87 o
  -9   5  18       3617.16       3685.09       104.99 o
  -7   5  18       3132.88       3153.46        50.38 o
  -5   5  18          5.16         45.32        38.17 o
  -3   5  18       1568.19       1645.38        47.98 o
  -1   5  18        230.81        193.01        42.29 o
   1   5  18          9.29         53.21        42.47 o
   3   5  18       3683.45       3469.50        97.68 o
   5   5  18       2893.36       2909.55       112.81 o
 -20   6  18       2435.43       2238.91       269.20 o
 -18   6  18        234.67        206.44        55.27 o
 -16   6  18       2649.44       2634.40       100.97 o
 -14   6  18         58.01         40.12        49.42 o
 -12   6  18        278.00        243.71        50.65 o
 -10   6  18        185.73        153.35        43.44 o
  -8   6  18       5274.89       5610.34       103.60 o
  -6   6  18        690.90        744.10        43.55 o
  -4   6  18       4202.06       4186.68       117.69 o
  -2   6  18        382.06        467.30        51.15 o
   0   6  18       2038.63       1980.64        46.72 o
   2   6  18         48.72         39.77        49.96 o
 -17   7  18         34.31        135.74        63.17 o
 -15   7  18       3200.05       2670.93       142.60 o
 -13   7  18       1790.46       1663.11        86.45 o
 -11   7  18         14.86         35.59        49.43 o
  -9   7  18        275.53        234.58        50.70 o
  -7   7  18          3.49        -31.98        49.28 o
  -5   7  18          5.08        -35.88        49.41 o
  -3   7  18       4098.00       3957.56       144.82 o
  -1   7  18       2065.68       1635.18        69.80 o
   1   7  18        284.64        342.55        56.02 o
 -14   8  18       2123.22       1732.96       286.07 o
 -12   8  18         49.32        -29.69        75.53 o
 -10   8  18        908.58        637.40        57.12 o
  -8   8  18          1.22         67.55        64.02 o
  -6   8  18        483.79        381.23        48.44 o
  -4   8  18        164.74        147.74        61.07 o
 -23   1  19        646.11        447.92        54.60 o
 -21   1  19        675.42        623.53        60.24 o
 -19   1  19       1920.36       2127.35        56.12 o
 -17   1  19        405.32        401.00        45.11 o
 -15   1  19       1613.82       1593.94        59.01 o
 -13   1  19       2576.81       2498.65        53.91 o
 -11   1  19         39.19         18.44        49.35 o
  -9   1  19          6.41         62.38        41.47 o
  -7   1  19       9267.89       9617.77       101.27 o
  -5   1  19       1417.49       1454.29        53.66 o
  -3   1  19       1662.58       1616.30       107.07 o
  -1   1  19       5746.97       5484.73       123.00 o
   1   1  19        721.76        750.00        40.91 o
   3   1  19         42.66        126.09        46.53 o
   5   1  19       6908.37       6389.44       105.04 o
 -24   2  19          2.01          9.21        61.30 o
 -22   2  19        155.70        127.95        49.04 o
 -20   2  19        354.17        317.14        59.49 o
 -18   2  19        324.12        347.25        54.48 o
 -16   2  19       1023.59        943.23        55.51 o
 -14   2  19         22.27         27.28        46.56 o
 -12   2  19        281.75        262.74        49.73 o
 -10   2  19       1361.13       1387.61        69.45 o
  -8   2  19       1427.05       1479.15        53.40 o
  -6   2  19       2306.44       2301.81        47.32 o
  -4   2  19       1041.82       1157.68        43.11 o
  -2   2  19          0.61        -32.97        41.60 o
   0   2  19         32.53         43.18        51.36 o
   2   2  19       1574.34       1642.50        72.62 o
   4   2  19        748.13        596.41        41.60 o
   6   2  19       2513.35       2298.36        79.82 o
 -23   3  19       2711.15       2422.01       143.07 o
 -21   3  19        811.74        777.40        59.93 o
 -19   3  19         16.12          8.02        64.06 o
 -17   3  19        123.71        197.47        52.74 o
 -15   3  19        169.75        283.59        43.46 o
 -13   3  19       3545.93       3658.54       104.97 o
 -11   3  19       3484.52       3645.95        54.36 o
  -9   3  19         24.89         28.38        39.85 o
  -7   3  19        101.41        169.19        49.56 o
  -5   3  19       2436.81       2492.99        96.40 o
  -3   3  19        865.53        867.17        41.06 o
  -1   3  19       7688.48       8035.17       159.55 o
   1   3  19        544.30        624.32        42.38 o
   3   3  19         52.72        107.76        39.24 o
   5   3  19        538.77        471.11        50.80 o
 -22   4  19        338.83        301.98        57.26 o
 -20   4  19         30.00         71.27        58.38 o
 -18   4  19         38.22        127.06        56.39 o
 -16   4  19        255.43        186.27        53.90 o
 -14   4  19       2521.53       2720.59        85.72 o
 -12   4  19       2179.58       2158.64        50.88 o
 -10   4  19       2225.64       2330.94        50.14 o
  -8   4  19        201.49        253.62        39.88 o
  -6   4  19         12.82          6.55        36.12 o
  -4   4  19        120.29        157.61        44.16 o
  -2   4  19       3742.75       3633.09        81.15 o
   0   4  19       1902.98       2029.43        51.44 o
   2   4  19       1023.88       1040.97        60.65 o
   4   4  19          1.59         66.12        51.09 o
 -21   5  19        358.38        378.90        66.48 o
 -19   5  19        793.33        690.03        52.50 o
 -17   5  19        776.83        683.20        49.98 o
 -15   5  19       1021.22       1026.39        58.74 o
 -13   5  19        280.33        310.02        48.71 o
 -11   5  19        971.77        959.01        51.45 o
  -9   5  19         94.71        107.27        52.41 o
  -7   5  19       4424.63       4737.79        63.03 o
  -5   5  19       1588.04       1710.48        48.22 o
  -3   5  19        382.64        460.97        49.73 o
  -1   5  19         99.12         90.84        50.59 o
   1   5  19        632.81        508.52        45.08 o
   3   5  19        320.03        211.73        42.89 o
 -18   6  19        353.43        385.22        54.56 o
 -16   6  19         57.85          1.60        65.19 o
 -14   6  19        117.01        123.42        46.30 o
 -12   6  19         65.92         13.12        54.19 o
 -10   6  19          3.58         11.80        54.45 o
  -8   6  19       1211.19       1145.91        54.79 o
  -6   6  19         84.71         47.14        46.95 o
  -4   6  19         12.52          8.93        43.30 o
  -2   6  19          8.04         11.72        54.59 o
   0   6  19        300.36        288.23        43.11 o
 -15   7  19        358.95        354.23        60.06 o
 -13   7  19         58.13         50.38        45.57 o
 -11   7  19        282.38        240.57        54.69 o
  -9   7  19        134.71        120.98        49.80 o
  -7   7  19          2.58         -8.60        43.60 o
  -5   7  19       4914.25       4515.85        79.31 o
  -3   7  19        194.93        231.40        55.90 o
 -10   8  19         32.24         85.99        72.29 o
  -8   8  19        456.34        299.85        75.67 o
 -22   0  20        289.48        236.37        65.86 o
 -20   0  20       3850.69       3897.80        81.77 o
 -18   0  20        106.36        -33.08        92.87 o
 -16   0  20       1529.70       1711.30        81.61 o
 -14   0  20         13.00        -31.51        76.21 o
 -12   0  20        307.23        314.67        76.55 o
 -10   0  20       1258.03       1151.94        73.06 o
  -8   0  20      17772.28      18339.40       116.26 o
  -6   0  20        289.71        359.55        62.83 o
  -4   0  20       3946.84       3757.72        93.01 o
  -2   0  20         76.60         67.85        73.83 o
   0   0  20       2063.99       2066.80        76.00 o
   2   0  20          0.17         48.19        63.97 o
   4   0  20       7529.72       7763.22       501.95 o
 -23   1  20         83.17          9.44        57.07 o
 -21   1  20       1383.63       1385.36        61.47 o
 -19   1  20         99.75        159.67        53.17 o
 -17   1  20         26.19         50.10        52.97 o
 -15   1  20       2854.24       2865.42        78.09 o
 -13   1  20         18.63         19.47        40.72 o
 -11   1  20         44.62        113.08        40.30 o
  -9   1  20       6417.73       6598.57       111.73 o
  -7   1  20       3663.70       3932.48        51.70 o
  -5   1  20         99.20         38.12        43.11 o
  -3   1  20       5396.24       5034.09        86.61 o
  -1   1  20        126.46        182.85        61.12 o
   1   1  20        275.19        173.86        41.94 o
   3   1  20       6752.81       6753.80       101.69 o
   5   1  20        691.34        720.20        87.37 o
 -22   2  20       2097.96       1798.80       132.79 o
 -20   2  20        118.42        106.11        48.95 o
 -18   2  20       1831.08       1887.01        66.34 o
 -16   2  20        958.89       1004.82        72.35 o
 -14   2  20       6426.96       6629.04        75.84 o
 -12   2  20       1373.52       1366.31        51.91 o
 -10   2  20       2754.82       2833.80        53.59 o
  -8   2  20        419.42        524.49       104.32 o
  -6   2  20       3000.27       3071.88        96.03 o
  -4   2  20        428.60        484.50        44.23 o
  -2   2  20       8003.38       8160.15       135.06 o
   0   2  20        110.43        165.27        50.85 o
   2   2  20       1402.74       1529.86        71.96 o
   4   2  20          0.32         10.84        45.78 o
 -21   3  20        336.72        306.41        53.22 o
 -19   3  20         13.05        -37.59        57.46 o
 -17   3  20         47.18         62.88        53.74 o
 -15   3  20       1265.95       1280.82        50.57 o
 -13   3  20       2460.22       2673.34        75.89 o
 -11   3  20        758.72        782.32        50.02 o
  -9   3  20         29.52         32.94        39.84 o
  -7   3  20       1982.05       1842.10        80.16 o
  -5   3  20       1154.44       1276.51       100.04 o
  -3   3  20       2310.94       2515.87        56.70 o
  -1   3  20       2309.31       2285.10       103.65 o
   1   3  20        217.96        221.61        58.57 o
   3   3  20          8.34          3.96        45.87 o
 -20   4  20       2523.33       2303.20        96.88 o
 -18   4  20        224.70        220.95        57.90 o
 -16   4  20        270.86        233.39        49.67 o
 -14   4  20        245.44        243.05        53.85 o
 -12   4  20       1776.18       2001.21        59.18 o
 -10   4  20        120.12         70.89        50.05 o
  -8   4  20       6547.86       7036.03       126.08 o
  -6   4  20        253.27        284.10        47.06 o
  -4   4  20       6976.13       6861.32       127.92 o
  -2   4  20        836.15        851.21        73.26 o
   0   4  20        818.65        812.52        85.30 o
   2   4  20         21.71         -9.04        40.10 o
 -19   5  20        862.31        685.56        63.23 o
 -17   5  20        971.05        896.52       109.33 o
 -15   5  20        203.40        163.87        44.68 o
 -13   5  20         23.16         96.62        49.19 o
 -11   5  20       1595.29       1546.29        70.43 o
  -9   5  20       1175.16       1222.43        45.24 o
  -7   5  20       4720.96       5101.30       123.02 o
  -5   5  20       2185.60       2197.42        65.54 o
  -3   5  20        112.57         77.48        43.72 o
  -1   5  20          5.51         40.45        38.56 o
   1   5  20        603.28        565.30        63.13 o
 -18   6  20       3066.25       2961.70       280.13 o
 -16   6  20         47.24         85.89        49.72 o
 -14   6  20       1579.04       1252.60       116.30 o
 -12   6  20        268.13        203.60        45.96 o
 -10   6  20        487.80        437.98        44.57 o
  -8   6  20        425.65        388.18        44.82 o
  -6   6  20       6025.37       6235.22       166.78 o
  -4   6  20        142.18         96.15        46.08 o
  -2   6  20        928.37        746.10        90.57 o
 -13   7  20        588.60        452.35        56.68 o
 -11   7  20       2308.03       2022.23       137.66 o
  -9   7  20        292.16        248.23        51.25 o
  -7   7  20         17.32         50.26        53.00 o
  -5   7  20       1244.08       1123.48        54.98 o
 -23   1  21         12.72         39.77        74.93 o
 -21   1  21        542.94        475.03        54.12 o
 -19   1  21        310.72        260.82        70.40 o
 -17   1  21       1769.49       1766.98        51.12 o
 -15   1  21       2472.80       2731.75       109.81 o
 -13   1  21        590.36        522.19        50.69 o
 -11   1  21        801.88        667.86        45.04 o
  -9   1  21       5313.96       5514.57        91.01 o
  -7   1  21        559.81        539.37        41.43 o
  -5   1  21       3946.89       4150.37        67.33 o
  -3   1  21        794.28        871.03        62.23 o
  -1   1  21        724.84        669.06        47.38 o
   1   1  21        968.13        935.61        50.54 o
   3   1  21       2018.26       1981.07        53.04 o
 -22   2  21        272.94        198.31        63.92 o
 -20   2  21         49.86         45.78        44.86 o
 -18   2  21         47.51         99.85        64.82 o
 -16   2  21        934.26       1031.61        55.56 o
 -14   2  21        774.43        885.52        48.77 o
 -12   2  21       1127.06       1108.60        53.13 o
 -10   2  21        548.81        658.16        59.69 o
  -8   2  21         11.04         53.47        48.97 o
  -6   2  21        702.58        693.46        60.78 o
  -4   2  21       1711.49       1791.68        57.50 o
  -2   2  21        830.68        861.98        45.06 o
   0   2  21        903.45        863.44        44.36 o
   2   2  21        165.32        285.50        61.18 o
 -21   3  21        548.56        471.58        63.76 o
 -19   3  21        181.86        203.15        55.57 o
 -17   3  21          2.46         16.36        57.16 o
 -15   3  21        261.78        232.93        50.13 o
 -13   3  21         78.58        196.56        59.99 o
 -11   3  21       7176.16       7604.87        72.16 o
  -9   3  21       2341.32       2354.67        58.92 o
  -7   3  21         15.35         50.45        70.58 o
  -5   3  21        264.77        275.73        44.88 o
  -3   3  21       1525.69       1529.13        54.29 o
  -1   3  21        858.35        842.88        58.42 o
   1   3  21       3161.96       2878.83       167.34 o
 -20   4  21        376.99        300.21        74.83 o
 -18   4  21         22.05        -29.73        51.99 o
 -16   4  21       1076.82        978.96        60.96 o
 -14   4  21         12.51        110.25        56.98 o
 -12   4  21         42.62         65.01        49.13 o
 -10   4  21       1323.05       1414.33        56.12 o
  -8   4  21        681.70        719.30        43.32 o
  -6   4  21         36.91        -20.28        51.56 o
  -4   4  21        492.16        458.24        42.50 o
  -2   4  21        168.49        187.34        50.90 o
   0   4  21        559.31        501.38        56.13 o
 -17   5  21       1875.80       1675.95        57.44 o
 -15   5  21        202.58        158.34        44.25 o
 -13   5  21          7.72         15.78        64.01 o
 -11   5  21        139.83        179.08        48.11 o
  -9   5  21       4108.73       4043.55        92.10 o
  -7   5  21        581.12        590.32        48.87 o
  -5   5  21        633.29        566.94        60.04 o
  -3   5  21        365.08        314.29        86.17 o
  -1   5  21         50.09         41.19        54.93 o
 -16   6  21          0.57         42.10        59.20 o
 -14   6  21        707.16        518.89        56.42 o
 -12   6  21        398.43        313.16        43.56 o
 -10   6  21       1333.85       1172.39        49.87 o
  -8   6  21        779.41        847.24        70.69 o
  -6   6  21        580.08        498.20        47.11 o
  -4   6  21        235.42        102.20        60.25 o
 -22   0  22       1141.48       1007.53       112.63 o
 -20   0  22          8.76        -64.59        64.59 o
 -18   0  22       7177.85       7393.46       356.71 o
 -16   0  22       1564.05       1370.50        69.68 o
 -14   0  22         89.74         41.46        74.57 o
 -12   0  22        466.76        394.58        66.73 o
 -10   0  22       4918.93       5125.78       101.86 o
  -8   0  22         40.32          1.03        64.03 o
  -6   0  22       9684.28       9920.02       408.82 o
  -4   0  22        174.94        144.55       128.23 o
  -2   0  22         38.77         86.84        59.64 o
   0   0  22         30.48        -10.74        50.63 o
 -21   1  22          9.92        -33.40        56.77 o
 -19   1  22       1799.94       1864.18        55.69 o
 -17   1  22        872.38        907.11        48.19 o
 -15   1  22         28.30         33.18        57.46 o
 -13   1  22        861.83        989.39        55.18 o
 -11   1  22       3264.53       3295.55        63.21 o
  -9   1  22        132.53        190.33        49.33 o
  -7   1  22       1772.04       1894.96        53.28 o
  -5   1  22       1259.20       1279.58        68.95 o
  -3   1  22        475.32        512.15        46.73 o
  -1   1  22       1165.07       1020.59        90.99 o
   1   1  22       3225.45       3018.68        67.50 o
 -20   2  22        150.00        139.61        48.26 o
 -18   2  22         19.91        101.52        48.04 o
 -16   2  22        688.41        708.97        54.28 o
 -14   2  22        341.29        345.96        89.99 o
 -12   2  22       8950.67       9776.54       219.31 o
 -10   2  22        397.02        383.17        50.45 o
  -8   2  22       3912.05       4108.71       124.71 o
  -6   2  22          4.47         84.11        65.84 o
  -4   2  22        882.45        815.53        81.06 o
  -2   2  22        307.67        257.75        42.11 o
   0   2  22       5743.62       5623.57       167.74 o
 -19   3  22        132.27         39.20        51.12 o
 -17   3  22        361.80        226.54        49.98 o
 -15   3  22        569.96        591.06        67.30 o
 -13   3  22        761.43        720.76       123.88 o
 -11   3  22       2633.97       2817.89        76.48 o
  -9   3  22        431.48        523.89        53.65 o
  -7   3  22        217.90        153.63        51.68 o
  -5   3  22        278.60        288.47        44.44 o
  -3   3  22        409.78        425.23        47.98 o
  -1   3  22       1769.15       1576.78       115.11 o
 -18   4  22       1049.09        924.38        78.61 o
 -16   4  22        416.16        473.09        74.65 o
 -14   4  22       1223.34       1260.19       128.10 o
 -12   4  22         18.95         46.01        57.25 o
 -10   4  22       5462.69       5613.77       135.14 o
  -8   4  22          0.20        -51.58        51.58 o
  -6   4  22       1509.08       1289.64        77.97 o
  -4   4  22        220.69        179.72        43.78 o
  -2   4  22       1105.53       1018.45       111.37 o
 -15   5  22       1007.66        967.65       111.53 o
 -13   5  22        139.11        123.37        44.93 o
 -11   5  22         94.74         88.85        43.63 o
  -9   5  22       2711.93       2364.67       243.20 o
  -7   5  22       1159.71        990.09        78.44 o
  -5   5  22        345.62        223.35        94.42 o
 -10   6  22        207.06        147.71        82.72 o
 -19   1  23       1957.59       1814.94        58.43 o
 -17   1  23        475.23        489.14        47.06 o
 -15   1  23       1329.05       1208.98        59.03 o
 -13   1  23       2509.70       2499.98        85.13 o
 -11   1  23          9.08         55.27        57.67 o
  -9   1  23         64.48         79.12        51.77 o
  -7   1  23       3728.08       3497.43       138.85 o
  -5   1  23        187.69        170.77        48.15 o
  -3   1  23        327.10        306.34        63.37 o
 -20   2  23        403.63        284.40       108.89 o
 -18   2  23         89.38        163.87        56.21 o
 -16   2  23        589.53        411.00        50.45 o
 -14   2  23          1.75        -47.49        57.10 o
 -12   2  23         45.39        116.16        45.42 o
 -10   2  23          7.34        -37.24        56.59 o
  -8   2  23        815.18        895.55        65.67 o
  -6   2  23         49.97         67.49        41.56 o
  -4   2  23        530.13        515.35        54.07 o
  -2   2  23        291.12        193.28        53.42 o
 -17   3  23        344.50        317.02        53.52 o
 -15   3  23          2.80        -38.69        51.47 o
 -13   3  23       4809.11       4761.08       196.71 o
 -11   3  23       2171.11       2308.10        55.49 o
  -9   3  23        257.30        438.41        54.98 o
  -7   3  23        449.85        377.44       110.32 o
  -5   3  23          9.44         83.96        54.62 o
  -3   3  23        127.64         24.99        53.00 o
 -16   4  23        336.83        249.60        68.05 o
 -14   4  23       2492.31       2215.72        74.79 o
 -12   4  23        528.32        513.67        90.76 o
 -10   4  23        166.47        119.86        47.77 o
  -8   4  23        424.41        269.45        51.98 o
  -6   4  23        532.23        491.35        83.39 o
 -11   5  23        881.42        881.04        57.59 o
  -9   5  23         72.91         72.97        66.13 o
 -18   0  24        100.13         28.64       107.29 o
 -16   0  24       7958.05       7490.87       184.16 o
 -14   0  24         14.70        -90.38        90.38 o
 -12   0  24        822.53        704.48        66.86 o
 -10   0  24        752.29        576.91       102.74 o
  -8   0  24       1092.93        851.16        78.58 o
  -6   0  24         22.75        -72.46        72.46 o
  -4   0  24       5379.36       4866.85       185.14 o
 -17   1  24        205.08         98.33        57.70 o
 -15   1  24       1776.54       1497.56        62.86 o
 -13   1  24        256.99        313.60        51.87 o
 -11   1  24        193.36        143.64        63.20 o
  -9   1  24       1472.88       1283.40        56.03 o
  -7   1  24        134.11        170.45        47.91 o
  -5   1  24        213.10        225.35        56.95 o
 -16   2  24        274.88        207.93        65.39 o
 -14   2  24       6218.35       5368.89       268.13 o
 -12   2  24        284.25        322.68        81.46 o
 -10   2  24       3086.89       2693.84       129.85 o
  -8   2  24         89.18         54.55        75.58 o
  -6   2  24         24.41        -21.60        72.57 o
 -15   3  24        724.40        638.10        70.31 o
 -13   3  24       1662.52       1608.19        69.63 o
 -11   3  24        991.28        887.44        77.75 o
  -9   3  24        241.13        181.08        53.99 o
  -7   3  24          6.76         78.85        56.07 o
 -15   1  25       3170.50       2695.85       140.24 o
 -13   1  25         19.49        -17.63        67.48 o
 -11   1  25        360.66        342.92        62.69 o
  -9   1  25        440.85        280.56        58.84 o
 -12   2  25         15.85          6.82        52.90 o
                                                
